# Supplementary material for: Design and fabrication of carbon fiber lattices using 3D weaving
Source: Sci Rep. 2023 Sep 10;13:14919. doi: 10.1038/s41598-023-40962-4 (PMC10493227; doi:10.1038/s41598-023-40962-4)
Supplement: Supplementary file 4 — Supplementary Information 1. [file 41598_2023_40962_MOESM4_ESM.zip]

Archive with 15 entries (15 files):
- Paper data/notube_130_105_23mm_29_982g_1.csv
- Paper data/notube_130_105_23mm_31_528g_1.csv
- Paper data/notube_130_105_23mm_31_95g_1.csv
- Paper data/notube_85_108_23mm_18_911g_1.csv
- Paper data/notube_85_85_23mm_15_126g_1.csv
- Paper data/thick_35_07g_1.csv
- Paper data/thick_35_43g_1.csv
- Paper data/thick_62_53g_1.csv
- Paper data/thick_tube_85_108_30mm_44_85g_1.csv
- Paper data/thick_tube_85_85_30mm_34_708g_1.csv
- Paper data/thin_tube_19_187g_1.csv
- Paper data/thintube_85_85_30mm_21_388g_1.csv
- Paper data/thintube_85_85_30mm_21_781g_1.csv
- Paper data/thintube_85_85_30mm_22_421g_1.csv
- Paper data/thintube_85_85_30mm_22_94g_1.csv
