# Supplementary material for: Design and fabrication of carbon fiber lattices using 3D weaving
Source: Sci Rep. 2023 Sep 10;13:14919. doi: 10.1038/s41598-023-40962-4 (PMC10493227; doi:10.1038/s41598-023-40962-4)
Supplement: Supplementary file 4 — Supplementary Information 1. [file 41598_2023_40962_MOESM4_ESM.zip › Paper data/notube_130_105_23mm_29_982g_1.csv]

Time	Displacement	Force
(s)	(mm)	(kN)
0.0000	-0.0020	0.7126
0.0200	-0.0010	0.7136
0.0400	0.0000	0.7304
0.0600	-0.0010	0.7822
0.0800	0.0020	0.7403
0.1000	0.0020	0.6710
0.1200	0.0040	0.7108
0.1400	0.0070	0.7773
0.1600	0.0080	0.8159
0.1800	0.0090	0.7660
0.2000	0.0100	0.7576
0.2200	0.0120	0.7945
0.2400	0.0150	0.8165
0.2600	0.0170	0.7853
0.2800	0.0160	0.8333
0.3000	0.0200	0.8953
0.3200	0.0230	0.8879
0.3400	0.0220	0.8823
0.3600	0.0240	0.8607
0.3800	0.0250	0.8292
0.4000	0.0270	0.9793
0.4200	0.0320	0.9535
0.4400	0.0320	0.8266
0.4600	0.0340	0.6939
0.4800	0.0340	0.9816
0.5000	0.0380	1.0034
0.5200	0.0380	0.9694
0.5400	0.0410	0.9709
0.5600	0.0420	1.0035
0.5800	0.0440	0.9559
0.6000	0.0450	1.1029
0.6200	0.0480	1.1859
0.6400	0.0490	1.0949
0.6600	0.0510	1.0403
0.6800	0.0530	0.9231
0.7000	0.0530	1.0458
0.7200	0.0570	1.0495
0.7400	0.0570	1.0039
0.7600	0.0620	1.0646
0.7800	0.0610	1.0372
0.8000	0.0630	1.0253
0.8200	0.0630	1.0554
0.8400	0.0670	1.1012
0.8600	0.0670	1.1185
0.8800	0.0690	1.0643
0.9000	0.0720	1.0501
0.9200	0.0740	1.0471
0.9400	0.0760	1.0206
0.9600	0.0800	0.8585
0.9800	0.0770	0.9843
1.0000	0.0780	1.1767
1.0200	0.0830	1.1935
1.0400	0.0860	1.2452
1.0600	0.0860	1.2803
1.0800	0.0870	1.1917
1.1000	0.0890	1.1053
1.1200	0.0920	1.1542
1.1400	0.0940	1.1445
1.1600	0.0950	1.0710
1.1800	0.0940	1.2241
1.2000	0.0970	1.1028
1.2200	0.0990	1.0292
1.2400	0.1010	1.1119
1.2600	0.1040	1.1800
1.2800	0.1060	1.2525
1.3000	0.1060	1.1297
1.3200	0.1090	1.1398
1.3400	0.1080	1.1957
1.3600	0.1120	1.2489
1.3800	0.1160	1.2492
1.4000	0.1150	1.2691
1.4200	0.1170	1.3649
1.4400	0.1170	1.2527
1.4600	0.1190	1.1790
1.4800	0.1220	1.1704
1.5000	0.1230	1.0853
1.5200	0.1270	1.4021
1.5400	0.1260	1.6146
1.5600	0.1290	1.5357
1.5800	0.1290	1.4506
1.6000	0.1310	1.3479
1.6200	0.1330	1.3317
1.6400	0.1370	1.2980
1.6600	0.1370	1.2727
1.6800	0.1390	1.4422
1.7000	0.1400	1.4635
1.7200	0.1440	1.2517
1.7400	0.1410	1.2549
1.7600	0.1450	1.3580
1.7800	0.1460	1.5567
1.8000	0.1500	1.5374
1.8200	0.1510	1.4299
1.8400	0.1540	1.3631
1.8600	0.1530	1.3172
1.8800	0.1540	1.4855
1.9000	0.1580	1.4289
1.9200	0.1580	1.4305
1.9400	0.1610	1.4422
1.9600	0.1650	1.3679
1.9800	0.1630	1.4812
2.0000	0.1630	1.5592
2.0200	0.1680	1.5187
2.0400	0.1690	1.4649
2.0600	0.1730	1.4173
2.0800	0.1740	1.3727
2.1000	0.1730	1.4103
2.1200	0.1770	1.5134
2.1400	0.1780	1.5833
2.1600	0.1810	1.5170
2.1800	0.1780	1.5151
2.2000	0.1830	1.4821
2.2200	0.1850	1.4282
2.2400	0.1840	1.5323
2.2600	0.1860	1.7363
2.2800	0.1900	1.6087
2.3000	0.1910	1.5567
2.3200	0.1900	1.6310
2.3400	0.1970	1.5633
2.3600	0.1970	1.5473
2.3800	0.1970	1.5816
2.4000	0.2010	1.6007
2.4200	0.2020	1.6876
2.4400	0.2020	1.5677
2.4600	0.2050	1.4669
2.4800	0.2090	1.4598
2.5000	0.2090	1.5854
2.5200	0.2090	1.6253
2.5400	0.2090	1.4504
2.5600	0.2110	1.4680
2.5800	0.2140	1.6859
2.6000	0.2160	1.7837
2.6200	0.2180	1.6834
2.6400	0.2190	1.6691
2.6600	0.2220	1.6118
2.6800	0.2230	1.5709
2.7000	0.2250	1.5434
2.7200	0.2260	1.7543
2.7400	0.2300	1.6917
2.7600	0.2310	1.6644
2.7800	0.2280	1.6819
2.8000	0.2330	1.7434
2.8200	0.2360	1.8092
2.8400	0.2370	1.6952
2.8600	0.2400	1.5751
2.8800	0.2390	1.5515
2.9000	0.2400	1.6683
2.9200	0.2430	1.7570
2.9400	0.2450	1.7361
2.9600	0.2480	1.7780
2.9800	0.2480	1.7894
3.0000	0.2490	1.8338
3.0200	0.2530	1.5984
3.0400	0.2530	1.6895
3.0600	0.2540	1.8290
3.0800	0.2560	1.8500
3.1000	0.2610	1.7843
3.1200	0.2580	1.7459
3.1400	0.2620	1.7712
3.1600	0.2650	1.8400
3.1800	0.2650	1.7140
3.2000	0.2660	1.7211
3.2200	0.2680	1.8245
3.2400	0.2730	1.8804
3.2600	0.2700	1.8152
3.2800	0.2740	1.7042
3.3000	0.2770	1.8990
3.3200	0.2810	1.9324
3.3400	0.2780	1.8838
3.3600	0.2790	1.9789
3.3800	0.2810	2.0051
3.4000	0.2840	1.9703
3.4200	0.2850	1.7802
3.4400	0.2860	1.7940
3.4600	0.2880	1.8897
3.4800	0.2910	1.9403
3.5000	0.2920	2.0092
3.5200	0.2970	2.1190
3.5400	0.2950	2.1138
3.5600	0.2950	2.0559
3.5800	0.2970	2.0008
3.6000	0.3020	2.0276
3.6200	0.3020	2.0841
3.6400	0.3020	2.0888
3.6600	0.3030	2.3013
3.6800	0.3070	2.2158
3.7000	0.3090	2.2393
3.7200	0.3080	2.1376
3.7400	0.3110	2.1200
3.7600	0.3130	2.0455
3.7800	0.3150	1.9630
3.8000	0.3160	2.0434
3.8200	0.3180	2.1892
3.8400	0.3200	2.2867
3.8600	0.3210	2.1836
3.8800	0.3210	2.2650
3.9000	0.3220	2.3406
3.9200	0.3270	2.2336
3.9400	0.3290	2.2215
3.9600	0.3270	2.2640
3.9800	0.3290	2.2530
4.0000	0.3330	2.1014
4.0200	0.3360	2.1964
4.0400	0.3370	2.2106
4.0600	0.3390	2.1638
4.0800	0.3440	2.3171
4.1000	0.3430	2.4067
4.1200	0.3430	2.4458
4.1400	0.3460	2.3796
4.1600	0.3460	2.3048
4.1800	0.3480	2.2436
4.2000	0.3520	2.2360
4.2200	0.3530	2.2830
4.2400	0.3530	2.2863
4.2600	0.3540	2.2351
4.2800	0.3580	2.2736
4.3000	0.3580	2.3389
4.3200	0.3620	2.3413
4.3400	0.3640	2.3285
4.3600	0.3600	2.4497
4.3800	0.3660	2.4626
4.4000	0.3660	2.3781
4.4200	0.3680	2.4165
4.4400	0.3710	2.2815
4.4600	0.3720	2.3134
4.4800	0.3740	2.3916
4.5000	0.3780	2.4105
4.5200	0.3770	2.4752
4.5400	0.3770	2.4265
4.5600	0.3810	2.4937
4.5800	0.3820	2.5033
4.6000	0.3840	2.5209
4.6200	0.3870	2.5571
4.6400	0.3870	2.4270
4.6600	0.3880	2.3177
4.6800	0.3910	2.3222
4.7000	0.3910	2.3939
4.7200	0.3950	2.3712
4.7400	0.3920	2.3770
4.7600	0.3970	2.3267
4.7800	0.3960	2.4259
4.8000	0.4020	2.4320
4.8200	0.4040	2.5183
4.8400	0.4030	2.4950
4.8600	0.4050	2.4577
4.8800	0.4060	2.4296
4.9000	0.4110	2.2842
4.9200	0.4120	2.3098
4.9400	0.4130	2.4348
4.9600	0.4120	2.4685
4.9800	0.4120	2.4151
5.0000	0.4180	2.4555
5.0200	0.4180	2.5459
5.0400	0.4190	2.5178
5.0600	0.4230	2.5806
5.0800	0.4250	2.5074
5.1000	0.4250	2.4988
5.1200	0.4260	2.5043
5.1400	0.4270	2.4875
5.1600	0.4310	2.4543
5.1800	0.4320	2.5042
5.2000	0.4310	2.5034
5.2200	0.4330	2.5306
5.2400	0.4360	2.4851
5.2600	0.4390	2.5772
5.2800	0.4400	2.7132
5.3000	0.4390	2.6787
5.3200	0.4410	2.7319
5.3400	0.4450	2.5600
5.3600	0.4470	2.5743
5.3800	0.4480	2.6389
5.4000	0.4510	2.4953
5.4200	0.4520	2.5130
5.4400	0.4520	2.5420
5.4600	0.4530	2.5857
5.4800	0.4570	2.6055
5.5000	0.4570	2.5640
5.5200	0.4580	2.1527
5.5400	0.4590	1.7449
5.5600	0.4610	1.7202
5.5800	0.4680	1.7584
5.6000	0.4670	1.9863
5.6200	0.4690	1.8551
5.6400	0.4690	1.7824
5.6600	0.4710	1.7533
5.6800	0.4730	1.8063
5.7000	0.4760	1.8566
5.7200	0.4790	1.8267
5.7400	0.4740	2.0236
5.7600	0.4820	2.0107
5.7800	0.4800	1.9602
5.8000	0.4840	1.9783
5.8200	0.4870	2.0199
5.8400	0.4840	1.8716
5.8600	0.4880	1.7560
5.8800	0.4910	1.8499
5.9000	0.4920	1.7781
5.9200	0.4920	1.6162
5.9400	0.4950	1.7423
5.9600	0.4960	1.9636
5.9800	0.4970	2.0489
6.0000	0.5010	2.1210
6.0200	0.5010	2.1373
6.0400	0.5040	2.0618
6.0600	0.5060	2.0491
6.0800	0.5070	1.9809
6.1000	0.5090	1.9370
6.1200	0.5100	2.0030
6.1400	0.5100	2.0422
6.1600	0.5160	2.1490
6.1800	0.5140	2.1535
6.2000	0.5160	2.1175
6.2200	0.5170	2.1065
6.2400	0.5230	2.1094
6.2600	0.5230	2.0762
6.2800	0.5240	2.0920
6.3000	0.5260	2.1402
6.3200	0.5270	2.1553
6.3400	0.5280	2.1284
6.3600	0.5300	2.2910
6.3800	0.5290	2.2659
6.4000	0.5340	2.2076
6.4200	0.5340	2.1562
6.4400	0.5350	2.1550
6.4600	0.5360	2.1642
6.4800	0.5400	2.1918
6.5000	0.5420	2.2115
6.5200	0.5440	2.0987
6.5400	0.5440	2.1109
6.5600	0.5460	2.2318
6.5800	0.5490	2.1212
6.6000	0.5520	2.2266
6.6200	0.5540	2.4113
6.6400	0.5530	2.4051
6.6600	0.5560	2.2523
6.6800	0.5540	2.2493
6.7000	0.5600	2.3458
6.7200	0.5620	2.4416
6.7400	0.5620	2.4412
6.7600	0.5620	2.4111
6.7800	0.5650	2.4167
6.8000	0.5680	2.4301
6.8200	0.5660	2.4092
6.8400	0.5690	2.3547
6.8600	0.5700	2.4061
6.8800	0.5740	2.4976
6.9000	0.5750	2.5112
6.9200	0.5780	2.4522
6.9400	0.5770	2.3437
6.9600	0.5800	2.4855
6.9800	0.5810	2.3680
7.0000	0.5820	2.3672
7.0200	0.5850	2.3207
7.0400	0.5860	2.4011
7.0600	0.5860	2.6022
7.0800	0.5930	2.5831
7.1000	0.5930	2.5563
7.1200	0.5930	2.5036
7.1400	0.5970	2.3734
7.1600	0.5950	2.5489
7.1800	0.5990	2.4223
7.2000	0.6030	2.5080
7.2200	0.6010	2.5821
7.2400	0.6030	2.5269
7.2600	0.6070	2.4979
7.2800	0.6080	2.5430
7.3000	0.6090	2.5231
7.3200	0.6090	2.5504
7.3400	0.6130	2.5045
7.3600	0.6140	2.5026
7.3800	0.6130	2.4519
7.4000	0.6170	2.4787
7.4200	0.6170	2.5992
7.4400	0.6210	2.7431
7.4600	0.6220	2.7411
7.4800	0.6250	2.7425
7.5000	0.6240	2.8116
7.5200	0.6270	2.6931
7.5400	0.6290	2.5665
7.5600	0.6260	2.6540
7.5800	0.6340	2.7166
7.6000	0.6360	2.6923
7.6200	0.6380	2.8288
7.6400	0.6350	2.9395
7.6600	0.6370	2.9320
7.6800	0.6410	2.8623
7.7000	0.6440	2.7840
7.7200	0.6450	2.5926
7.7400	0.6440	2.6743
7.7600	0.6450	2.7511
7.7800	0.6480	2.7055
7.8000	0.6510	2.6126
7.8200	0.6530	2.6050
7.8400	0.6540	2.7620
7.8600	0.6550	2.7427
7.8800	0.6560	2.8713
7.9000	0.6580	2.9049
7.9200	0.6580	2.7959
7.9400	0.6640	2.7827
7.9600	0.6640	2.8827
7.9800	0.6660	2.9453
8.0000	0.6650	2.9963
8.0200	0.6690	3.0078
8.0400	0.6710	2.9614
8.0600	0.6720	2.7826
8.0800	0.6750	2.8147
8.1000	0.6760	2.8107
8.1200	0.6780	2.8362
8.1400	0.6790	2.9375
8.1600	0.6790	2.9988
8.1800	0.6830	2.8775
8.2000	0.6820	2.8157
8.2200	0.6840	2.6579
8.2400	0.6850	2.8295
8.2600	0.6880	2.9160
8.2800	0.6890	3.0867
8.3000	0.6930	2.9596
8.3200	0.6950	2.9218
8.3400	0.6920	2.8878
8.3600	0.6970	2.9889
8.3800	0.7010	2.8649
8.4000	0.7010	3.0361
8.4200	0.6980	3.0376
8.4400	0.7050	3.0074
8.4600	0.7030	2.8881
8.4800	0.7040	2.9976
8.5000	0.7090	3.1057
8.5200	0.7110	3.0277
8.5400	0.7140	2.9841
8.5600	0.7120	3.0991
8.5800	0.7130	3.2066
8.6000	0.7180	3.2359
8.6200	0.7210	3.2883
8.6400	0.7190	3.1013
8.6600	0.7220	3.1270
8.6800	0.7230	3.2189
8.7000	0.7250	3.2606
8.7200	0.7290	3.3692
8.7400	0.7290	3.3382
8.7600	0.7270	3.2531
8.7800	0.7320	3.1574
8.8000	0.7330	3.1823
8.8200	0.7360	3.0195
8.8400	0.7370	3.1182
8.8600	0.7390	3.2290
8.8800	0.7400	3.3931
8.9000	0.7390	3.4859
8.9200	0.7420	3.4414
8.9400	0.7450	3.3939
8.9600	0.7490	3.3344
8.9800	0.7460	3.3609
9.0000	0.7490	3.3329
9.0200	0.7500	3.3666
9.0400	0.7560	3.3967
9.0600	0.7550	3.3248
9.0800	0.7540	3.3782
9.1000	0.7570	3.4078
9.1200	0.7580	3.4218
9.1400	0.7600	3.3940
9.1600	0.7660	3.5888
9.1800	0.7680	3.5950
9.2000	0.7670	3.4961
9.2200	0.7710	3.5413
9.2400	0.7720	3.4768
9.2600	0.7740	3.4946
9.2800	0.7740	3.4678
9.3000	0.7760	3.2906
9.3200	0.7760	3.3948
9.3400	0.7770	3.5670
9.3600	0.7820	3.6816
9.3800	0.7810	3.7581
9.4000	0.7840	3.7920
9.4200	0.7860	3.6269
9.4400	0.7860	3.6376
9.4600	0.7890	3.6289
9.4800	0.7920	3.6919
9.5000	0.7910	3.7289
9.5200	0.7920	3.6918
9.5400	0.7960	3.6740
9.5600	0.7990	3.7531
9.5800	0.7970	3.7194
9.6000	0.7980	3.6201
9.6200	0.8030	3.5690
9.6400	0.8060	3.6815
9.6600	0.8050	3.7910
9.6800	0.8080	3.7710
9.7000	0.8090	3.6913
9.7200	0.8130	3.7890
9.7400	0.8110	3.7481
9.7600	0.8150	3.8140
9.7800	0.8120	3.7712
9.8000	0.8170	3.6346
9.8200	0.8190	3.5319
9.8400	0.8200	3.6534
9.8600	0.8220	3.8275
9.8800	0.8250	3.9582
9.9000	0.8260	3.9862
9.9200	0.8260	3.8258
9.9400	0.8280	3.7275
9.9600	0.8310	3.7872
9.9800	0.8320	3.6751
10.0000	0.8320	3.6758
10.0200	0.8340	3.8368
10.0400	0.8390	3.9200
10.0600	0.8400	3.9181
10.0800	0.8430	3.9237
10.1000	0.8400	3.9080
10.1200	0.8460	3.9275
10.1400	0.8480	4.0092
10.1600	0.8480	3.9680
10.1800	0.8480	3.9123
10.2000	0.8530	3.9041
10.2200	0.8510	3.8528
10.2400	0.8540	3.8806
10.2600	0.8560	3.8809
10.2800	0.8580	3.8742
10.3000	0.8590	3.8603
10.3200	0.8600	3.7987
10.3400	0.8600	3.8394
10.3600	0.8640	3.9015
10.3800	0.8640	3.9626
10.4000	0.8670	4.0533
10.4200	0.8680	4.0940
10.4400	0.8710	4.0519
10.4600	0.8730	4.0653
10.4800	0.8710	4.1559
10.5000	0.8760	4.0322
10.5200	0.8750	4.0062
10.5400	0.8810	4.0790
10.5600	0.8820	4.0692
10.5800	0.8840	3.9988
10.6000	0.8800	3.8139
10.6200	0.8850	3.9772
10.6400	0.8880	4.0518
10.6600	0.8890	3.9791
10.6800	0.8900	3.9411
10.7000	0.8920	3.9032
10.7200	0.8970	4.0122
10.7400	0.8970	4.0577
10.7600	0.8950	3.9611
10.7800	0.8970	3.9671
10.8000	0.8970	3.9509
10.8200	0.9040	4.0276
10.8400	0.9060	4.2346
10.8600	0.9050	4.2916
10.8800	0.9070	4.2951
10.9000	0.9080	4.2531
10.9200	0.9100	4.2562
10.9400	0.9130	4.2135
10.9600	0.9140	4.1108
10.9800	0.9150	4.0627
11.0000	0.9170	4.1987
11.0200	0.9170	4.3139
11.0400	0.9180	4.2390
11.0600	0.9210	4.2503
11.0800	0.9240	4.1462
11.1000	0.9240	4.1068
11.1200	0.9290	4.1161
11.1400	0.9300	4.1219
11.1600	0.9320	4.2659
11.1800	0.9310	4.4121
11.2000	0.9320	4.2659
11.2200	0.9380	4.0428
11.2400	0.9380	4.0543
11.2600	0.9370	4.3066
11.2800	0.9390	4.3365
11.3000	0.9420	4.2487
11.3200	0.9440	4.2156
11.3400	0.9450	4.3472
11.3600	0.9440	4.3931
11.3800	0.9480	4.4769
11.4000	0.9490	4.3884
11.4200	0.9500	4.5228
11.4400	0.9550	4.6773
11.4600	0.9560	4.5562
11.4800	0.9560	4.3947
11.5000	0.9580	4.3285
11.5200	0.9600	4.3336
11.5400	0.9620	4.2979
11.5600	0.9620	4.2888
11.5800	0.9670	4.2397
11.6000	0.9690	4.2748
11.6200	0.9670	4.5007
11.6400	0.9710	4.4977
11.6600	0.9700	4.3989
11.6800	0.9740	4.3216
11.7000	0.9760	4.2268
11.7200	0.9760	4.2745
11.7400	0.9770	4.3221
11.7600	0.9810	4.3393
11.7800	0.9830	4.4291
11.8000	0.9850	4.5341
11.8200	0.9880	4.5349
11.8400	0.9880	4.4482
11.8600	0.9890	4.4314
11.8800	0.9890	4.5037
11.9000	0.9930	4.5630
11.9200	0.9940	4.6208
11.9400	0.9950	4.3913
11.9600	0.9950	4.3652
11.9800	0.9970	4.4582
12.0000	1.0000	4.3520
12.0200	1.0000	4.3958
12.0400	1.0050	4.3878
12.0600	1.0070	4.3219
12.0800	1.0060	4.3888
12.1000	1.0090	4.3332
12.1200	1.0120	4.3848
12.1400	1.0110	4.5065
12.1600	1.0120	4.6334
12.1800	1.0170	4.5690
12.2000	1.0160	4.4058
12.2200	1.0160	4.4106
12.2400	1.0230	4.2886
12.2600	1.0230	4.2071
12.2800	1.0210	4.3311
12.3000	1.0240	4.4066
12.3200	1.0260	4.7310
12.3400	1.0290	4.6575
12.3600	1.0280	4.5275
12.3800	1.0310	4.4964
12.4000	1.0350	4.4026
12.4200	1.0330	4.2018
12.4400	1.0370	4.3058
12.4600	1.0370	4.3289
12.4800	1.0400	4.4901
12.5000	1.0420	4.4543
12.5200	1.0430	4.5004
12.5400	1.0470	4.6112
12.5600	1.0500	4.5426
12.5800	1.0490	4.4830
12.6000	1.0480	4.5686
12.6200	1.0510	4.5857
12.6400	1.0550	4.5099
12.6600	1.0560	4.4823
12.6800	1.0570	4.4592
12.7000	1.0570	4.6740
12.7200	1.0590	4.6733
12.7400	1.0620	4.6398
12.7600	1.0650	4.6903
12.7800	1.0650	4.5535
12.8000	1.0660	4.4725
12.8200	1.0660	4.5438
12.8400	1.0740	4.6083
12.8600	1.0720	4.5895
12.8800	1.0750	4.6129
12.9000	1.0740	4.4675
12.9200	1.0760	4.1813
12.9400	1.0800	3.9622
12.9600	1.0800	3.7660
12.9800	1.0820	3.7227
13.0000	1.0830	3.7887
13.0200	1.0850	3.8775
13.0400	1.0870	3.9868
13.0600	1.0880	4.0491
13.0800	1.0920	4.1510
13.1000	1.0920	4.0668
13.1200	1.0900	4.1428
13.1400	1.0950	3.9323
13.1600	1.0990	3.8761
13.1800	1.1000	3.9370
13.2000	1.0970	4.0482
13.2200	1.1010	4.1569
13.2400	1.1030	4.2177
13.2600	1.1060	3.9082
13.2800	1.1080	3.7449
13.3000	1.1070	3.8867
13.3200	1.1110	4.0016
13.3400	1.1130	4.0818
13.3600	1.1120	4.0924
13.3800	1.1160	3.8886
13.4000	1.1170	3.8187
13.4200	1.1200	3.9516
13.4400	1.1210	4.0695
13.4600	1.1220	3.9927
13.4800	1.1260	4.0576
13.5000	1.1250	4.2096
13.5200	1.1250	4.1001
13.5400	1.1260	4.0967
13.5600	1.1310	4.1175
13.5800	1.1320	4.2378
13.6000	1.1320	4.1799
13.6200	1.1360	4.1527
13.6400	1.1390	4.1253
13.6600	1.1400	4.1746
13.6800	1.1400	4.2749
13.7000	1.1400	4.2754
13.7200	1.1450	4.1931
13.7400	1.1470	4.1326
13.7600	1.1450	4.1949
13.7800	1.1480	4.2950
13.8000	1.1510	4.2599
13.8200	1.1520	4.1580
13.8400	1.1560	4.2684
13.8600	1.1550	4.3229
13.8800	1.1550	4.5102
13.9000	1.1590	4.5235
13.9200	1.1610	4.4421
13.9400	1.1640	4.3653
13.9600	1.1640	4.3498
13.9800	1.1660	4.3797
14.0000	1.1680	4.3807
14.0200	1.1680	4.4743
14.0400	1.1720	4.2760
14.0600	1.1730	4.4657
14.0800	1.1740	4.5274
14.1000	1.1740	4.5219
14.1200	1.1790	4.5604
14.1400	1.1790	4.4866
14.1600	1.1810	4.3857
14.1800	1.1810	4.3849
14.2000	1.1810	4.4183
14.2200	1.1850	4.2010
14.2400	1.1870	4.2421
14.2600	1.1880	4.4067
14.2800	1.1900	4.4641
14.3000	1.1920	4.5352
14.3200	1.1950	4.6320
14.3400	1.1960	4.5628
14.3600	1.1950	4.4419
14.3800	1.1990	4.4654
14.4000	1.1990	4.5682
14.4200	1.2040	4.5763
14.4400	1.2030	4.4805
14.4600	1.2060	4.4593
14.4800	1.2070	4.5488
14.5000	1.2100	4.6310
14.5200	1.2100	4.6126
14.5400	1.2110	4.6378
14.5600	1.2150	4.6909
14.5800	1.2150	4.7183
14.6000	1.2160	4.4818
14.6200	1.2170	4.2647
14.6400	1.2220	4.3141
14.6600	1.2220	4.3615
14.6800	1.2210	4.4539
14.7000	1.2250	4.4638
14.7200	1.2260	4.3442
14.7400	1.2290	4.3416
14.7600	1.2310	4.3073
14.7800	1.2300	4.3996
14.8000	1.2360	4.4333
14.8200	1.2350	4.4053
14.8400	1.2390	4.4577
14.8600	1.2400	4.5049
14.8800	1.2400	4.4713
14.9000	1.2410	4.4006
14.9200	1.2460	4.5199
14.9400	1.2450	4.4961
14.9600	1.2480	4.6333
14.9800	1.2490	4.6146
15.0000	1.2510	4.6470
15.0200	1.2520	4.5758
15.0400	1.2540	4.3143
15.0600	1.2550	4.2634
15.0800	1.2560	4.3135
15.1000	1.2580	4.3667
15.1200	1.2580	4.4788
15.1400	1.2640	4.6462
15.1600	1.2640	4.6552
15.1800	1.2650	4.5448
15.2000	1.2680	4.4986
15.2200	1.2680	4.5904
15.2400	1.2700	4.6424
15.2600	1.2740	4.6310
15.2800	1.2730	4.6126
15.3000	1.2750	4.4609
15.3200	1.2780	4.4355
15.3400	1.2800	4.6199
15.3600	1.2800	4.4813
15.3800	1.2840	4.4688
15.4000	1.2850	4.5526
15.4200	1.2860	4.6003
15.4400	1.2890	4.5962
15.4600	1.2850	4.5629
15.4800	1.2900	4.3002
15.5000	1.2900	4.2450
15.5200	1.2920	4.3272
15.5400	1.2940	4.4826
15.5600	1.2950	4.4837
15.5800	1.3000	4.2553
15.6000	1.3010	4.3305
15.6200	1.2990	4.4513
15.6400	1.3040	4.5400
15.6600	1.3090	4.5312
15.6800	1.3080	4.6887
15.7000	1.3090	4.7696
15.7200	1.3110	4.7840
15.7400	1.3100	4.7208
15.7600	1.3120	4.9081
15.7800	1.3130	4.6760
15.8000	1.3150	4.6065
15.8200	1.3210	4.6516
15.8400	1.3210	4.5257
15.8600	1.3230	4.5959
15.8800	1.3230	4.6756
15.9000	1.3230	4.7061
15.9200	1.3260	4.8083
15.9400	1.3300	4.7295
15.9600	1.3310	4.7064
15.9800	1.3310	4.6893
16.0000	1.3330	4.7097
16.0200	1.3360	4.7576
16.0400	1.3380	4.7447
16.0600	1.3370	4.7569
16.0800	1.3390	4.8477
16.1000	1.3420	4.8529
16.1200	1.3410	4.7300
16.1400	1.3470	4.7090
16.1600	1.3460	4.8010
16.1800	1.3510	4.8255
16.2000	1.3510	4.8891
16.2200	1.3490	4.7946
16.2400	1.3550	4.8455
16.2600	1.3550	4.6915
16.2800	1.3590	4.6908
16.3000	1.3590	4.7410
16.3200	1.3590	4.7905
16.3400	1.3630	4.7810
16.3600	1.3630	4.7244
16.3800	1.3630	4.6794
16.4000	1.3670	4.7527
16.4200	1.3670	4.7979
16.4400	1.3730	4.7900
16.4600	1.3730	4.7466
16.4800	1.3740	4.7540
16.5000	1.3710	4.7483
16.5200	1.3770	4.8312
16.5400	1.3770	4.7601
16.5600	1.3780	4.8120
16.5800	1.3800	4.7899
16.6000	1.3830	4.8148
16.6200	1.3860	4.9079
16.6400	1.3870	4.7982
16.6600	1.3890	4.6223
16.6800	1.3890	4.8027
16.7000	1.3930	4.8813
16.7200	1.3930	4.7737
16.7400	1.3920	4.7683
16.7600	1.3950	4.8685
16.7800	1.3970	4.9338
16.8000	1.3990	4.9655
16.8200	1.4010	4.9562
16.8400	1.4040	4.9467
16.8600	1.4030	4.9454
16.8800	1.4060	4.8776
16.9000	1.4080	4.9949
16.9200	1.4110	5.0255
16.9400	1.4150	5.0435
16.9600	1.4130	5.1782
16.9800	1.4120	5.0682
17.0000	1.4180	4.9384
17.0200	1.4150	4.9629
17.0400	1.4200	4.9947
17.0600	1.4230	5.0900
17.0800	1.4240	5.1330
17.1000	1.4260	4.9908
17.1200	1.4270	4.9943
17.1400	1.4270	5.1419
17.1600	1.4320	5.1323
17.1800	1.4310	5.0668
17.2000	1.4320	5.0725
17.2200	1.4340	4.9908
17.2400	1.4350	5.0119
17.2600	1.4390	5.0632
17.2800	1.4410	4.9037
17.3000	1.4430	4.9376
17.3200	1.4450	5.0556
17.3400	1.4440	5.0635
17.3600	1.4440	5.1898
17.3800	1.4500	5.1935
17.4000	1.4530	5.0980
17.4200	1.4530	5.1742
17.4400	1.4530	5.2268
17.4600	1.4550	5.2472
17.4800	1.4550	5.1187
17.5000	1.4590	5.0870
17.5200	1.4600	5.1073
17.5400	1.4630	5.1370
17.5600	1.4660	5.1863
17.5800	1.4670	5.2026
17.6000	1.4670	5.2333
17.6200	1.4680	5.2362
17.6400	1.4700	5.3159
17.6600	1.4710	5.2500
17.6800	1.4740	5.1599
17.7000	1.4730	5.1809
17.7200	1.4750	5.2653
17.7400	1.4770	5.2230
17.7600	1.4790	5.2676
17.7800	1.4830	5.3112
17.8000	1.4820	5.3518
17.8200	1.4840	5.3020
17.8400	1.4860	5.3644
17.8600	1.4900	5.4431
17.8800	1.4890	5.4061
17.9000	1.4890	5.3241
17.9200	1.4930	5.3399
17.9400	1.4950	5.4037
17.9600	1.4990	5.3584
17.9800	1.5010	5.2093
18.0000	1.5030	5.1891
18.0200	1.5030	5.1652
18.0400	1.5040	5.1569
18.0600	1.5060	5.2172
18.0800	1.5060	5.2811
18.1000	1.5070	5.3462
18.1200	1.5110	5.3994
18.1400	1.5150	5.3645
18.1600	1.5140	5.3160
18.1800	1.5150	5.3519
18.2000	1.5180	5.2529
18.2200	1.5190	5.2087
18.2400	1.5220	5.3769
18.2600	1.5220	5.5248
18.2800	1.5230	5.4919
18.3000	1.5230	5.4722
18.3200	1.5280	5.4888
18.3400	1.5300	5.4599
18.3600	1.5320	5.4615
18.3800	1.5300	5.4559
18.4000	1.5340	5.4395
18.4200	1.5350	5.4967
18.4400	1.5370	5.5351
18.4600	1.5400	5.5638
18.4800	1.5390	5.5277
18.5000	1.5390	5.6039
18.5200	1.5420	5.6565
18.5400	1.5440	5.6340
18.5600	1.5450	5.5949
18.5800	1.5460	5.5800
18.6000	1.5480	5.5379
18.6200	1.5510	5.5670
18.6400	1.5540	5.5472
18.6600	1.5530	5.4902
18.6800	1.5560	5.5199
18.7000	1.5610	5.6039
18.7200	1.5610	5.6271
18.7400	1.5620	5.6188
18.7600	1.5610	5.6185
18.7800	1.5640	5.6271
18.8000	1.5690	5.6367
18.8200	1.5700	5.7627
18.8400	1.5720	5.7272
18.8600	1.5700	5.6676
18.8800	1.5750	5.5700
18.9000	1.5760	5.6102
18.9200	1.5780	5.6159
18.9400	1.5790	5.6271
18.9600	1.5820	5.6717
18.9800	1.5840	5.6503
19.0000	1.5840	5.6085
19.0200	1.5860	5.6622
19.0400	1.5820	5.8010
19.0600	1.5860	5.7508
19.0800	1.5910	5.5305
19.1000	1.5890	5.5014
19.1200	1.5950	5.6878
19.1400	1.5950	5.8194
19.1600	1.5990	5.7531
19.1800	1.5970	5.6843
19.2000	1.6020	5.7910
19.2200	1.6040	5.8038
19.2400	1.6040	5.7518
19.2600	1.6070	5.6231
19.2800	1.6070	5.7010
19.3000	1.6100	5.7641
19.3200	1.6070	5.7104
19.3400	1.6100	5.8542
19.3600	1.6120	5.8819
19.3800	1.6120	5.8756
19.4000	1.6190	5.8160
19.4200	1.6200	5.7536
19.4400	1.6200	5.8027
19.4600	1.6200	5.9007
19.4800	1.6270	5.6972
19.5000	1.6250	5.6484
19.5200	1.6260	5.6463
19.5400	1.6260	5.6499
19.5600	1.6290	5.7273
19.5800	1.6310	5.7828
19.6000	1.6340	5.8300
19.6200	1.6340	5.7973
19.6400	1.6380	5.9136
19.6600	1.6410	6.0573
19.6800	1.6420	5.9396
19.7000	1.6430	5.9029
19.7200	1.6420	5.8535
19.7400	1.6410	5.9433
19.7600	1.6470	5.9610
19.7800	1.6490	5.8742
19.8000	1.6480	5.9575
19.8200	1.6520	5.9788
19.8400	1.6550	5.8955
19.8600	1.6560	5.8318
19.8800	1.6580	5.8066
19.9000	1.6610	5.9473
19.9200	1.6610	5.9873
19.9400	1.6600	5.9286
19.9600	1.6630	5.8544
19.9800	1.6670	5.8481
20.0000	1.6690	6.0213
20.0200	1.6690	5.9543
20.0400	1.6720	6.0139
20.0600	1.6690	5.9124
20.0800	1.6740	5.8405
20.1000	1.6760	5.9451
20.1200	1.6800	5.9398
20.1400	1.6780	5.9251
20.1600	1.6800	5.9823
20.1800	1.6820	5.9993
20.2000	1.6830	6.1055
20.2200	1.6860	6.1391
20.2400	1.6850	6.0473
20.2600	1.6890	6.1766
20.2800	1.6890	6.1299
20.3000	1.6910	6.1683
20.3200	1.6910	6.3124
20.3400	1.6960	6.2537
20.3600	1.6970	6.1652
20.3800	1.6980	6.1373
20.4000	1.7020	6.1410
20.4200	1.7040	6.1457
20.4400	1.7040	6.0993
20.4600	1.7050	6.2091
20.4800	1.7090	6.2922
20.5000	1.7100	6.3463
20.5200	1.7080	6.2123
20.5400	1.7090	6.1679
20.5600	1.7130	6.2427
20.5800	1.7140	6.2001
20.6000	1.7150	6.1626
20.6200	1.7190	6.1416
20.6400	1.7200	6.1658
20.6600	1.7210	6.1490
20.6800	1.7220	6.1667
20.7000	1.7220	6.1358
20.7200	1.7280	6.1747
20.7400	1.7290	6.2036
20.7600	1.7300	6.1228
20.7800	1.7320	6.1866
20.8000	1.7340	6.2115
20.8200	1.7370	6.1027
20.8400	1.7350	6.1281
20.8600	1.7350	6.1646
20.8800	1.7410	6.2165
20.9000	1.7400	6.2499
20.9200	1.7440	6.2553
20.9400	1.7460	6.3507
20.9600	1.7470	6.3851
20.9800	1.7480	6.2514
21.0000	1.7510	6.2304
21.0200	1.7520	6.2262
21.0400	1.7520	6.2054
21.0600	1.7530	6.3291
21.0800	1.7550	6.4006
21.1000	1.7610	6.3021
21.1200	1.7620	6.2184
21.1400	1.7590	6.2279
21.1600	1.7650	6.2462
21.1800	1.7670	6.3457
21.2000	1.7690	6.3410
21.2200	1.7700	6.2768
21.2400	1.7710	6.3726
21.2600	1.7700	6.3899
21.2800	1.7720	6.3754
21.3000	1.7730	6.3348
21.3200	1.7770	6.3157
21.3400	1.7780	6.3333
21.3600	1.7820	6.2890
21.3800	1.7820	6.2827
21.4000	1.7810	6.3288
21.4200	1.7840	6.3355
21.4400	1.7860	6.2180
21.4600	1.7910	6.2476
21.4800	1.7920	6.4740
21.5000	1.7920	6.4526
21.5200	1.7910	6.3266
21.5400	1.7970	6.3457
21.5600	1.7980	6.3174
21.5800	1.8000	6.1046
21.6000	1.8010	6.1020
21.6200	1.8000	6.1695
21.6400	1.8050	6.1634
21.6600	1.8060	6.1906
21.6800	1.8070	6.2171
21.7000	1.8070	6.2906
21.7200	1.8100	6.1760
21.7400	1.8130	6.1967
21.7600	1.8110	6.2717
21.7800	1.8120	6.2833
21.8000	1.8170	6.2844
21.8200	1.8200	6.1940
21.8400	1.8220	6.1521
21.8600	1.8240	6.2073
21.8800	1.8230	6.2425
21.9000	1.8240	6.2472
21.9200	1.8250	6.2551
21.9400	1.8270	6.3459
21.9600	1.8280	6.3248
21.9800	1.8340	6.2728
22.0000	1.8360	6.2774
22.0200	1.8360	6.4133
22.0400	1.8350	6.4134
22.0600	1.8370	6.5050
22.0800	1.8390	6.3982
22.1000	1.8410	6.2263
22.1200	1.8460	6.2307
22.1400	1.8490	6.2812
22.1600	1.8450	6.3375
22.1800	1.8480	6.4224
22.2000	1.8500	6.3485
22.2200	1.8530	6.3240
22.2400	1.8510	6.2649
22.2600	1.8570	6.3955
22.2800	1.8580	6.3404
22.3000	1.8580	6.2428
22.3200	1.8590	6.2845
22.3400	1.8620	6.2742
22.3600	1.8640	6.3307
22.3800	1.8650	6.3439
22.4000	1.8680	6.2662
22.4200	1.8670	6.2727
22.4400	1.8690	6.2879
22.4600	1.8700	6.2655
22.4800	1.8770	6.2709
22.5000	1.8750	6.3810
22.5200	1.8760	6.4357
22.5400	1.8810	6.4633
22.5600	1.8790	6.3299
22.5800	1.8820	6.3839
22.6000	1.8820	6.3677
22.6200	1.8840	6.3743
22.6400	1.8880	6.2922
22.6600	1.8880	6.2113
22.6800	1.8910	6.1899
22.7000	1.8910	6.1708
22.7200	1.8910	6.1297
22.7400	1.8970	6.1640
22.7600	1.8990	6.2343
22.7800	1.8980	6.2659
22.8000	1.9010	6.3840
22.8200	1.9010	6.2791
22.8400	1.9050	6.1134
22.8600	1.9010	6.1784
22.8800	1.9060	6.2441
22.9000	1.9090	6.2160
22.9200	1.9120	6.2505
22.9400	1.9100	6.2255
22.9600	1.9130	6.1902
22.9800	1.9130	6.3022
23.0000	1.9160	6.1779
23.0200	1.9200	6.1195
23.0400	1.9230	6.1906
23.0600	1.9230	6.2104
23.0800	1.9250	6.2745
23.1000	1.9260	6.3195
23.1200	1.9250	6.1976
23.1400	1.9300	6.1517
23.1600	1.9310	6.2418
23.1800	1.9320	6.3108
23.2000	1.9350	6.2704
23.2200	1.9350	6.2720
23.2400	1.9360	6.2868
23.2600	1.9390	6.2708
23.2800	1.9400	6.2985
23.3000	1.9450	6.4002
23.3200	1.9440	6.4020
23.3400	1.9480	6.4605
23.3600	1.9480	6.3827
23.3800	1.9490	6.3318
23.4000	1.9490	6.2824
23.4200	1.9480	6.2228
23.4400	1.9540	6.1652
23.4600	1.9510	6.1710
23.4800	1.9580	6.2567
23.5000	1.9570	6.2824
23.5200	1.9630	6.3210
23.5400	1.9640	6.3369
23.5600	1.9630	6.2976
23.5800	1.9630	6.3189
23.6000	1.9660	6.2971
23.6200	1.9710	6.3371
23.6400	1.9730	6.2336
23.6600	1.9720	6.2438
23.6800	1.9730	6.2632
23.7000	1.9760	6.3146
23.7200	1.9790	6.3607
23.7400	1.9770	6.3732
23.7600	1.9800	6.3203
23.7800	1.9810	6.2564
23.8000	1.9840	6.2899
23.8200	1.9840	6.3127
23.8400	1.9860	6.2733
23.8600	1.9890	6.2921
23.8800	1.9910	6.2888
23.9000	1.9930	6.3134
23.9200	1.9940	6.3834
23.9400	1.9960	6.3623
23.9600	1.9950	6.2913
23.9800	1.9990	6.2694
24.0000	2.0000	6.2973
24.0200	2.0020	6.2737
24.0400	2.0020	6.1702
24.0600	2.0050	6.3388
24.0800	2.0090	6.3922
24.1000	2.0090	6.3692
24.1200	2.0120	6.3502
24.1400	2.0130	6.4093
24.1600	2.0150	6.3942
24.1800	2.0140	6.2569
24.2000	2.0150	6.2993
24.2200	2.0180	6.3209
24.2400	2.0220	6.3477
24.2600	2.0220	6.3640
24.2800	2.0240	6.3764
24.3000	2.0250	6.4744
24.3200	2.0280	6.4374
24.3400	2.0290	6.3763
24.3600	2.0290	6.2698
24.3800	2.0370	6.2372
24.4000	2.0310	6.1747
24.4200	2.0350	6.3105
24.4400	2.0370	6.4127
24.4600	2.0390	6.5179
24.4800	2.0410	6.4392
24.5000	2.0450	6.3876
24.5200	2.0450	6.3193
24.5400	2.0450	6.3111
24.5600	2.0480	6.3878
24.5800	2.0500	6.4279
24.6000	2.0510	6.4091
24.6200	2.0480	6.3869
24.6400	2.0540	6.3856
24.6600	2.0570	6.3850
24.6800	2.0570	6.4267
24.7000	2.0580	6.4159
24.7200	2.0610	6.3931
24.7400	2.0620	6.4075
24.7600	2.0650	6.3715
24.7800	2.0650	6.3812
24.8000	2.0650	6.4065
24.8200	2.0700	6.4385
24.8400	2.0690	6.5020
24.8600	2.0730	6.4572
24.8800	2.0750	6.4172
24.9000	2.0760	6.4509
24.9200	2.0750	6.3961
24.9400	2.0780	6.3957
24.9600	2.0800	6.3634
24.9800	2.0820	6.3720
25.0000	2.0850	6.4191
25.0200	2.0850	6.4543
25.0400	2.0890	6.4512
25.0600	2.0870	6.4392
25.0800	2.0910	6.4594
25.1000	2.0900	6.4774
25.1200	2.0930	6.4871
25.1400	2.0960	6.4488
25.1600	2.0970	6.4368
25.1800	2.1000	6.4492
25.2000	2.0990	6.4915
25.2200	2.1040	6.5130
25.2400	2.1040	6.5128
25.2600	2.1040	6.5393
25.2800	2.1110	6.5251
25.3000	2.1090	6.5810
25.3200	2.1080	6.3222
25.3400	2.1130	6.3553
25.3600	2.1130	6.4876
25.3800	2.1160	6.4494
25.4000	2.1160	6.4309
25.4200	2.1200	6.4423
25.4400	2.1200	6.4718
25.4600	2.1200	6.4940
25.4800	2.1230	6.5209
25.5000	2.1230	6.3618
25.5200	2.1290	6.4386
25.5400	2.1300	6.5527
25.5600	2.1270	6.5758
25.5800	2.1300	6.5335
25.6000	2.1330	6.4889
25.6200	2.1360	6.4878
25.6400	2.1380	6.5896
25.6600	2.1410	6.5752
25.6800	2.1390	6.5652
25.7000	2.1410	6.5291
25.7200	2.1440	6.5295
25.7400	2.1440	6.5488
25.7600	2.1430	6.5755
25.7800	2.1470	6.5730
25.8000	2.1530	6.5264
25.8200	2.1530	6.5437
25.8400	2.1540	6.5746
25.8600	2.1540	6.6782
25.8800	2.1560	6.6086
25.9000	2.1600	6.5132
25.9200	2.1610	6.5217
25.9400	2.1640	6.5636
25.9600	2.1630	6.5828
25.9800	2.1640	6.5493
26.0000	2.1670	6.5213
26.0200	2.1700	6.4964
26.0400	2.1720	6.5500
26.0600	2.1740	6.5961
26.0800	2.1740	6.5892
26.1000	2.1770	6.5153
26.1200	2.1760	6.5524
26.1400	2.1780	6.5941
26.1600	2.1800	6.5395
26.1800	2.1790	6.6193
26.2000	2.1840	6.7007
26.2200	2.1840	6.6151
26.2400	2.1830	6.6002
26.2600	2.1890	6.5771
26.2800	2.1910	6.6430
26.3000	2.1900	6.6408
26.3200	2.1940	6.6543
26.3400	2.1930	6.6881
26.3600	2.1960	6.6970
26.3800	2.1970	6.6426
26.4000	2.2010	6.5341
26.4200	2.2000	6.6240
26.4400	2.2050	6.8207
26.4600	2.2050	6.7893
26.4800	2.2070	6.7977
26.5000	2.2080	6.7803
26.5200	2.2110	6.7256
26.5400	2.2130	6.6619
26.5600	2.2140	6.6588
26.5800	2.2140	6.7049
26.6000	2.2150	6.7078
26.6200	2.2160	6.6933
26.6400	2.2220	6.8446
26.6600	2.2230	6.8570
26.6800	2.2240	6.7935
26.7000	2.2250	6.7552
26.7200	2.2280	6.7331
26.7400	2.2290	6.6243
26.7600	2.2310	6.7402
26.7800	2.2330	6.8380
26.8000	2.2320	6.9088
26.8200	2.2340	6.9546
26.8400	2.2360	6.8341
26.8600	2.2380	6.7627
26.8800	2.2410	6.7462
26.9000	2.2410	6.7504
26.9200	2.2440	6.8714
26.9400	2.2470	6.8032
26.9600	2.2470	6.7654
26.9800	2.2490	6.6513
27.0000	2.2520	6.6803
27.0200	2.2490	6.7908
27.0400	2.2530	6.8331
27.0600	2.2560	6.8644
27.0800	2.2570	6.7981
27.1000	2.2600	6.8019
27.1200	2.2590	6.7907
27.1400	2.2630	6.7641
27.1600	2.2600	6.7769
27.1800	2.2640	6.8321
27.2000	2.2680	6.8738
27.2200	2.2700	6.8917
27.2400	2.2700	6.9684
27.2600	2.2700	6.8552
27.2800	2.2730	6.8039
27.3000	2.2770	6.7682
27.3200	2.2780	6.8903
27.3400	2.2770	6.9164
27.3600	2.2770	6.9223
27.3800	2.2850	6.9855
27.4000	2.2800	6.9750
27.4200	2.2860	6.9366
27.4400	2.2860	6.9249
27.4600	2.2890	7.0142
27.4800	2.2920	7.0721
27.5000	2.2930	7.0881
27.5200	2.2930	7.1106
27.5400	2.2940	6.9613
27.5600	2.2980	6.9103
27.5800	2.2990	6.8267
27.6000	2.3000	6.9220
27.6200	2.3020	7.0842
27.6400	2.3040	7.0952
27.6600	2.3040	6.7467
27.6800	2.3110	6.7345
27.7000	2.3070	6.5691
27.7200	2.3100	6.3669
27.7400	2.3080	6.2289
27.7600	2.3150	6.2159
27.7800	2.3160	6.3514
27.8000	2.3180	6.3532
27.8200	2.3170	6.2103
27.8400	2.3170	6.5462
27.8600	2.3250	6.5107
27.8800	2.3230	6.4109
27.9000	2.3270	6.3739
27.9200	2.3250	6.2825
27.9400	2.3270	6.2134
27.9600	2.3310	6.3476
27.9800	2.3300	6.3865
28.0000	2.3340	6.4091
28.0200	2.3340	6.5673
28.0400	2.3380	6.5549
28.0600	2.3410	6.5599
28.0800	2.3410	6.4660
28.1000	2.3420	6.4506
28.1200	2.3440	6.4831
28.1400	2.3470	6.4708
28.1600	2.3460	6.4873
28.1800	2.3500	6.5120
28.2000	2.3500	6.5069
28.2200	2.3500	6.5242
28.2400	2.3520	6.5415
28.2600	2.3540	6.5219
28.2800	2.3550	6.4823
28.3000	2.3590	6.5089
28.3200	2.3600	6.4677
28.3400	2.3630	6.4940
28.3600	2.3630	6.5462
28.3800	2.3650	6.5708
28.4000	2.3690	6.5893
28.4200	2.3700	6.5649
28.4400	2.3710	6.5771
28.4600	2.3680	6.5919
28.4800	2.3730	6.6045
28.5000	2.3750	6.6104
28.5200	2.3780	6.6212
28.5400	2.3810	6.6300
28.5600	2.3810	6.6411
28.5800	2.3800	6.6658
28.6000	2.3840	6.7418
28.6200	2.3870	6.5676
28.6400	2.3890	6.5843
28.6600	2.3860	6.5334
28.6800	2.3880	6.5067
28.7000	2.3930	6.5106
28.7200	2.3930	6.4451
28.7400	2.3930	6.5052
28.7600	2.3980	6.4719
28.7800	2.3970	6.3313
28.8000	2.3990	6.4343
28.8200	2.4040	6.4174
28.8400	2.4020	6.4277
28.8600	2.4060	6.4509
28.8800	2.4080	6.3864
28.9000	2.4080	6.4995
28.9200	2.4130	6.5599
28.9400	2.4100	6.5562
28.9600	2.4110	6.5359
28.9800	2.4160	6.6075
29.0000	2.4190	6.6567
29.0200	2.4190	6.6871
29.0400	2.4200	6.6700
29.0600	2.4220	6.8307
29.0800	2.4260	6.9676
29.1000	2.4270	6.8171
29.1200	2.4240	6.7501
29.1400	2.4290	6.7864
29.1600	2.4310	6.8137
29.1800	2.4290	6.7683
29.2000	2.4340	6.8647
29.2200	2.4340	6.7943
29.2400	2.4350	6.7463
29.2600	2.4380	6.7000
29.2800	2.4420	6.7469
29.3000	2.4440	6.8722
29.3200	2.4440	6.9645
29.3400	2.4420	6.8836
29.3600	2.4450	6.7638
29.3800	2.4490	6.7051
29.4000	2.4510	6.7308
29.4200	2.4550	6.5733
29.4400	2.4560	6.6996
29.4600	2.4570	6.6935
29.4800	2.4550	6.7047
29.5000	2.4580	6.7568
29.5200	2.4610	6.8226
29.5400	2.4620	6.7773
29.5600	2.4650	6.9003
29.5800	2.4650	7.0515
29.6000	2.4650	7.0016
29.6200	2.4670	6.9695
29.6400	2.4710	6.8564
29.6600	2.4730	6.8720
29.6800	2.4740	6.8942
29.7000	2.4740	6.9421
29.7200	2.4750	6.8932
29.7400	2.4780	6.9061
29.7600	2.4820	6.7876
29.7800	2.4830	6.8385
29.8000	2.4840	6.9014
29.8200	2.4870	6.8437
29.8400	2.4860	6.7537
29.8600	2.4860	6.8772
29.8800	2.4900	6.9754
29.9000	2.4920	6.9767
29.9200	2.4970	6.8364
29.9400	2.4960	6.9411
29.9600	2.4950	7.0508
29.9800	2.4980	7.0887
30.0000	2.5020	7.1425
30.0200	2.5010	7.1773
30.0400	2.5020	7.1254
30.0600	2.5040	7.0534
30.0800	2.5090	7.0141
30.1000	2.5070	7.0257
30.1200	2.5110	7.0870
30.1400	2.5120	7.1273
30.1600	2.5130	7.0556
30.1800	2.5150	6.9938
30.2000	2.5190	7.0249
30.2200	2.5180	7.0420
30.2400	2.5190	7.1163
30.2600	2.5220	7.2539
30.2800	2.5250	7.3045
30.3000	2.5260	7.2069
30.3200	2.5240	7.2286
30.3400	2.5250	7.2323
30.3600	2.5280	7.2071
30.3800	2.5340	7.2902
30.4000	2.5350	7.2091
30.4200	2.5390	7.1163
30.4400	2.5370	7.1737
30.4600	2.5380	7.1389
30.4800	2.5400	7.1551
30.5000	2.5420	7.1935
30.5200	2.5460	7.2553
30.5400	2.5460	7.1315
30.5600	2.5480	7.1220
30.5800	2.5520	7.1421
30.6000	2.5480	7.0576
30.6200	2.5510	7.1073
30.6400	2.5540	7.1481
30.6600	2.5540	7.2392
30.6800	2.5560	7.3578
30.7000	2.5570	7.2756
30.7200	2.5580	7.1626
30.7400	2.5630	7.1630
30.7600	2.5650	7.2318
30.7800	2.5630	7.2496
30.8000	2.5680	7.2580
30.8200	2.5690	7.0851
30.8400	2.5710	6.9719
30.8600	2.5730	7.0037
30.8800	2.5730	7.1344
30.9000	2.5750	7.2147
30.9200	2.5750	7.2612
30.9400	2.5750	7.2527
30.9600	2.5820	7.2343
30.9800	2.5830	7.2630
31.0000	2.5840	7.2534
31.0200	2.5820	7.2325
31.0400	2.5870	7.2475
31.0600	2.5890	7.2771
31.0800	2.5910	7.3838
31.1000	2.5900	7.4407
31.1200	2.5940	7.4184
31.1400	2.5930	7.2518
31.1600	2.5990	7.0007
31.1800	2.6000	6.7739
31.2000	2.6020	6.7802
31.2200	2.6020	6.7511
31.2400	2.6040	6.5629
31.2600	2.6040	6.7799
31.2800	2.6060	6.8665
31.3000	2.6070	6.8521
31.3200	2.6110	6.7596
31.3400	2.6120	6.7891
31.3600	2.6110	6.8598
31.3800	2.6140	6.8189
31.4000	2.6180	6.8632
31.4200	2.6180	6.9289
31.4400	2.6240	6.9241
31.4600	2.6200	6.8777
31.4800	2.6210	6.9461
31.5000	2.6250	6.9271
31.5200	2.6270	6.9482
31.5400	2.6310	7.0235
31.5600	2.6310	6.9276
31.5800	2.6310	6.9533
31.6000	2.6320	6.9569
31.6200	2.6350	6.8765
31.6400	2.6360	6.9182
31.6600	2.6420	6.9625
31.6800	2.6390	6.9907
31.7000	2.6420	6.9853
31.7200	2.6430	7.0222
31.7400	2.6430	7.0211
31.7600	2.6460	7.0033
31.7800	2.6500	6.9206
31.8000	2.6500	6.9935
31.8200	2.6520	7.1923
31.8400	2.6520	7.2599
31.8600	2.6560	7.1959
31.8800	2.6580	7.1385
31.9000	2.6600	7.1247
31.9200	2.6600	7.1245
31.9400	2.6620	7.0980
31.9600	2.6640	7.0889
31.9800	2.6670	7.1263
32.0000	2.6650	7.1671
32.0200	2.6690	7.2455
32.0400	2.6700	7.2653
32.0600	2.6730	7.2053
32.0800	2.6750	7.1623
32.1000	2.6760	7.0418
32.1200	2.6780	7.0724
32.1400	2.6790	7.1952
32.1600	2.6820	7.2448
32.1800	2.6790	7.1713
32.2000	2.6830	7.1160
32.2200	2.6870	7.1544
32.2400	2.6860	7.1204
32.2600	2.6890	7.1800
32.2800	2.6890	7.1718
32.3000	2.6910	7.1432
32.3200	2.6950	7.1444
32.3400	2.6970	7.0189
32.3600	2.6960	7.0882
32.3800	2.6990	7.1766
32.4000	2.7000	7.1476
32.4200	2.7000	7.1758
32.4400	2.7060	7.2190
32.4600	2.7070	7.2144
32.4800	2.7070	7.1618
32.5000	2.7080	7.1518
32.5200	2.7080	7.2003
32.5400	2.7130	7.2043
32.5600	2.7110	7.1876
32.5800	2.7190	7.2297
32.6000	2.7130	7.3285
32.6200	2.7200	7.3596
32.6400	2.7200	7.3038
32.6600	2.7220	7.3318
32.6800	2.7220	7.3558
32.7000	2.7240	7.3753
32.7200	2.7260	7.3474
32.7400	2.7290	7.2666
32.7600	2.7310	7.3239
32.7800	2.7330	7.3353
32.8000	2.7340	7.3635
32.8200	2.7370	7.4651
32.8400	2.7360	7.4166
32.8600	2.7370	7.3858
32.8800	2.7390	7.1565
32.9000	2.7420	7.1788
32.9200	2.7420	7.2622
32.9400	2.7460	7.3665
32.9600	2.7490	7.3829
32.9800	2.7470	7.3594
33.0000	2.7490	7.3103
33.0200	2.7510	7.3239
33.0400	2.7540	7.3888
33.0600	2.7530	7.4515
33.0800	2.7570	7.5372
33.1000	2.7610	7.5218
33.1200	2.7610	7.4683
33.1400	2.7640	7.3941
33.1600	2.7640	7.4249
33.1800	2.7670	7.4534
33.2000	2.7680	7.5737
33.2200	2.7700	7.4870
33.2400	2.7710	7.4672
33.2600	2.7720	7.5077
33.2800	2.7750	7.4379
33.3000	2.7730	7.4810
33.3200	2.7770	7.5176
33.3400	2.7770	7.5414
33.3600	2.7790	7.5086
33.3800	2.7850	7.4831
33.4000	2.7840	7.5001
33.4200	2.7850	7.6946
33.4400	2.7850	7.7173
33.4600	2.7870	7.6947
33.4800	2.7910	7.5845
33.5000	2.7940	7.6630
33.5200	2.7960	7.7042
33.5400	2.7930	7.7056
33.5600	2.7970	7.7070
33.5800	2.7990	7.7137
33.6000	2.8000	7.5646
33.6200	2.8050	7.5399
33.6400	2.8010	7.6235
33.6600	2.8040	7.6667
33.6800	2.8090	7.7011
33.7000	2.8080	7.7600
33.7200	2.8120	7.8533
33.7400	2.8120	7.8302
33.7600	2.8150	7.7511
33.7800	2.8140	7.6478
33.8000	2.8160	7.7123
33.8200	2.8190	7.7789
33.8400	2.8210	7.7667
33.8600	2.8200	7.7934
33.8800	2.8220	7.8507
33.9000	2.8240	7.8625
33.9200	2.8280	7.8723
33.9400	2.8290	7.8281
33.9600	2.8290	7.8414
33.9800	2.8310	7.8954
34.0000	2.8360	7.9678
34.0200	2.8350	8.0164
34.0400	2.8390	7.9844
34.0600	2.8390	7.9803
34.0800	2.8420	8.0185
34.1000	2.8400	7.9786
34.1200	2.8430	8.0579
34.1400	2.8460	7.9752
34.1600	2.8490	7.8941
34.1800	2.8490	7.9155
34.2000	2.8510	7.9443
34.2200	2.8480	7.9547
34.2400	2.8520	7.9703
34.2600	2.8560	8.0122
34.2800	2.8550	8.0134
34.3000	2.8580	7.9556
34.3200	2.8610	8.1922
34.3400	2.8630	8.2382
34.3600	2.8630	8.1566
34.3800	2.8650	8.1278
34.4000	2.8680	8.1121
34.4200	2.8710	8.1252
34.4400	2.8710	8.1139
34.4600	2.8720	8.0917
34.4800	2.8730	8.1170
34.5000	2.8750	8.0993
34.5200	2.8780	8.0988
34.5400	2.8800	8.1164
34.5600	2.8810	8.1669
34.5800	2.8790	8.1352
34.6000	2.8820	8.1587
34.6200	2.8850	8.2185
34.6400	2.8850	8.2475
34.6600	2.8880	8.2084
34.6800	2.8920	8.2276
34.7000	2.8930	8.2041
34.7200	2.8910	8.0680
34.7400	2.8960	8.1866
34.7600	2.8960	8.3040
34.7800	2.9020	8.3751
34.8000	2.8990	8.3541
34.8200	2.9010	8.3498
34.8400	2.9030	8.3263
34.8600	2.9040	8.0437
34.8800	2.9070	8.0455
34.9000	2.9080	8.2082
34.9200	2.9120	8.2792
34.9400	2.9130	8.3616
34.9600	2.9130	8.4956
34.9800	2.9150	8.4706
35.0000	2.9150	8.4194
35.0200	2.9210	8.3185
35.0400	2.9190	8.3472
35.0600	2.9230	8.2940
35.0800	2.9250	8.2544
35.1000	2.9250	8.3017
35.1200	2.9290	8.3837
35.1400	2.9270	8.3908
35.1600	2.9280	8.1804
35.1800	2.9320	8.2041
35.2000	2.9340	8.2913
35.2200	2.9370	8.2772
35.2400	2.9340	8.2916
35.2600	2.9390	8.3168
35.2800	2.9410	8.3074
35.3000	2.9420	8.2073
35.3200	2.9420	8.2225
35.3400	2.9440	8.3621
35.3600	2.9480	8.4067
35.3800	2.9500	8.3819
35.4000	2.9510	8.3860
35.4200	2.9500	8.4163
35.4400	2.9540	8.4708
35.4600	2.9560	8.2891
35.4800	2.9560	8.1664
35.5000	2.9600	8.2695
35.5200	2.9620	8.3536
35.5400	2.9620	8.3757
35.5600	2.9640	8.4540
35.5800	2.9670	8.3879
35.6000	2.9660	8.3485
35.6200	2.9700	8.3459
35.6400	2.9700	8.1987
35.6600	2.9680	8.2593
35.6800	2.9720	8.3797
35.7000	2.9770	8.3302
35.7200	2.9780	8.3428
35.7400	2.9800	8.3516
35.7600	2.9800	8.3900
35.7800	2.9800	8.5622
35.8000	2.9830	8.5655
35.8200	2.9860	8.5729
35.8400	2.9900	8.5710
35.8600	2.9910	8.5231
35.8800	2.9880	8.4798
35.9000	2.9910	8.4476
35.9200	2.9960	8.4759
35.9400	2.9950	8.2610
35.9600	2.9960	8.2575
35.9800	2.9990	8.4164
36.0000	3.0020	8.4781
36.0200	3.0030	8.5506
36.0400	3.0020	8.5305
36.0600	3.0050	8.5624
36.0800	3.0060	8.5421
36.1000	3.0070	8.5571
36.1200	3.0120	8.5665
36.1400	3.0120	8.4774
36.1600	3.0120	8.5020
36.1800	3.0170	8.5536
36.2000	3.0170	8.5408
36.2200	3.0150	8.5824
36.2400	3.0180	8.6277
36.2600	3.0220	8.6877
36.2800	3.0250	8.7013
36.3000	3.0240	8.5967
36.3200	3.0260	8.5666
36.3400	3.0280	8.5595
36.3600	3.0300	8.6240
36.3800	3.0300	8.7751
36.4000	3.0360	8.7840
36.4200	3.0340	8.7103
36.4400	3.0370	8.8329
36.4600	3.0420	8.8254
36.4800	3.0420	8.6932
36.5000	3.0430	8.5702
36.5200	3.0410	8.6399
36.5400	3.0460	8.6853
36.5600	3.0460	8.8943
36.5800	3.0490	8.9291
36.6000	3.0510	8.6180
36.6200	3.0510	8.5840
36.6400	3.0530	8.7791
36.6600	3.0560	8.7902
36.6800	3.0560	8.7519
36.7000	3.0580	8.7336
36.7200	3.0590	8.7671
36.7400	3.0600	8.7513
36.7600	3.0610	8.6012
36.7800	3.0700	8.7987
36.8000	3.0700	8.9087
36.8200	3.0690	8.9205
36.8400	3.0690	8.7975
36.8600	3.0700	8.7825
36.8800	3.0740	8.8977
36.9000	3.0730	8.9154
36.9200	3.0770	8.8422
36.9400	3.0770	8.8643
36.9600	3.0790	8.9045
36.9800	3.0810	8.9228
37.0000	3.0850	8.9604
37.0200	3.0850	8.9750
37.0400	3.0860	8.9075
37.0600	3.0890	8.9124
37.0800	3.0900	8.8337
37.1000	3.0930	8.8491
37.1200	3.0960	8.9038
37.1400	3.0960	8.9125
37.1600	3.0970	8.9364
37.1800	3.0990	9.0109
37.2000	3.0990	9.0005
37.2200	3.1000	9.0773
37.2400	3.1030	8.9593
37.2600	3.1070	8.7803
37.2800	3.1090	8.7285
37.3000	3.1070	8.6514
37.3200	3.1100	8.7787
37.3400	3.1110	8.7885
37.3600	3.1130	8.7467
37.3800	3.1130	8.8395
37.4000	3.1140	8.8751
37.4200	3.1210	8.8718
37.4400	3.1210	8.6958
37.4600	3.1230	8.6662
37.4800	3.1220	8.6018
37.5000	3.1210	8.8168
37.5200	3.1240	9.0160
37.5400	3.1280	9.0228
37.5600	3.1280	8.9671
37.5800	3.1330	8.9254
37.6000	3.1320	8.9422
37.6200	3.1360	9.0425
37.6400	3.1350	9.0200
37.6600	3.1380	9.0630
37.6800	3.1400	9.0240
37.7000	3.1440	9.1380
37.7200	3.1420	9.2027
37.7400	3.1470	9.1576
37.7600	3.1450	9.0488
37.7800	3.1510	9.1710
37.8000	3.1520	9.1356
37.8200	3.1540	9.1718
37.8400	3.1540	9.1538
37.8600	3.1550	9.1862
37.8800	3.1560	9.2300
37.9000	3.1590	9.2216
37.9200	3.1600	9.2171
37.9400	3.1640	9.1879
37.9600	3.1610	9.2224
37.9800	3.1660	9.2290
38.0000	3.1680	9.2290
38.0200	3.1720	9.2352
38.0400	3.1700	9.2708
38.0600	3.1720	9.2959
38.0800	3.1720	9.2550
38.1000	3.1770	9.2022
38.1200	3.1780	9.2561
38.1400	3.1780	9.2675
38.1600	3.1810	9.2564
38.1800	3.1830	9.3058
38.2000	3.1860	9.3585
38.2200	3.1860	9.3906
38.2400	3.1850	9.3679
38.2600	3.1900	9.3408
38.2800	3.1900	9.2013
38.3000	3.1950	9.2892
38.3200	3.1920	9.4122
38.3400	3.1960	9.4707
38.3600	3.1970	9.4532
38.3800	3.1970	9.3649
38.4000	3.2030	9.4712
38.4200	3.2030	9.5076
38.4400	3.2060	9.5192
38.4600	3.2060	9.4138
38.4800	3.2080	9.3776
38.5000	3.2090	9.4806
38.5200	3.2090	9.5554
38.5400	3.2120	9.5842
38.5600	3.2150	9.6551
38.5800	3.2150	9.5074
38.6000	3.2180	9.4078
38.6200	3.2170	9.4478
38.6400	3.2200	9.6547
38.6600	3.2220	9.6444
38.6800	3.2240	9.6500
38.7000	3.2250	9.5730
38.7200	3.2270	9.5815
38.7400	3.2300	9.6854
38.7600	3.2300	9.6975
38.7800	3.2300	9.6679
38.8000	3.2360	9.6586
38.8200	3.2380	9.6479
38.8400	3.2350	9.6520
38.8600	3.2370	9.6760
38.8800	3.2410	9.7513
38.9000	3.2400	9.7894
38.9200	3.2420	9.8227
38.9400	3.2430	9.8788
38.9600	3.2490	9.7766
38.9800	3.2460	9.8041
39.0000	3.2480	9.9530
39.0200	3.2520	9.9600
39.0400	3.2560	9.8463
39.0600	3.2540	9.8345
39.0800	3.2550	9.8360
39.1000	3.2630	9.8785
39.1200	3.2590	9.9275
39.1400	3.2600	9.9498
39.1600	3.2630	9.8808
39.1800	3.2670	9.8569
39.2000	3.2630	9.8966
39.2200	3.2660	9.9589
39.2400	3.2690	9.9759
39.2600	3.2740	10.1463
39.2800	3.2780	10.2701
39.3000	3.2730	10.2060
39.3200	3.2740	10.1768
39.3400	3.2760	10.1996
39.3600	3.2800	10.1000
39.3800	3.2840	10.0702
39.4000	3.2810	10.0984
39.4200	3.2870	10.0823
39.4400	3.2880	10.1088
39.4600	3.2890	10.1600
39.4800	3.2860	10.2383
39.5000	3.2910	10.2123
39.5200	3.2950	10.1544
39.5400	3.2960	10.1782
39.5600	3.2970	10.2119
39.5800	3.3000	10.1788
39.6000	3.3010	10.1808
39.6200	3.2990	10.1532
39.6400	3.3030	9.9640
39.6600	3.3070	10.1384
39.6800	3.3040	10.3328
39.7000	3.3100	10.3423
39.7200	3.3100	10.4145
39.7400	3.3120	10.3959
39.7600	3.3150	10.3392
39.7800	3.3170	10.3617
39.8000	3.3180	10.2978
39.8200	3.3200	10.2850
39.8400	3.3170	10.4201
39.8600	3.3240	10.4106
39.8800	3.3230	10.3747
39.9000	3.3260	10.4350
39.9200	3.3260	10.5029
39.9400	3.3290	10.5325
[truncated: 3,366 more rows]
