# Supplementary material for: Design and fabrication of carbon fiber lattices using 3D weaving
Source: Sci Rep. 2023 Sep 10;13:14919. doi: 10.1038/s41598-023-40962-4 (PMC10493227; doi:10.1038/s41598-023-40962-4)
Supplement: Supplementary file 4 — Supplementary Information 1. [file 41598_2023_40962_MOESM4_ESM.zip › Paper data/notube_130_105_23mm_31_528g_1.csv]

Time	Displacement	Force
(s)	(mm)	(kN)
0.0000	0.0000	0.5352
0.0200	0.0010	0.5810
0.0400	0.0030	0.5802
0.0600	-0.0010	0.8020
0.0800	0.0050	0.8085
0.1000	0.0050	0.7012
0.1200	0.0060	0.7135
0.1400	0.0070	0.6261
0.1600	0.0080	0.5404
0.1800	0.0120	0.5935
0.2000	0.0140	0.6063
0.2200	0.0140	0.5496
0.2400	0.0150	0.6850
0.2600	0.0170	0.7081
0.2800	0.0200	0.7055
0.3000	0.0170	0.5555
0.3200	0.0230	0.6216
0.3400	0.0260	0.7438
0.3600	0.0260	0.8335
0.3800	0.0290	0.7875
0.4000	0.0300	0.7517
0.4200	0.0330	0.8075
0.4400	0.0360	0.7722
0.4600	0.0350	0.7311
0.4800	0.0360	0.7995
0.5000	0.0400	0.7869
0.5200	0.0430	0.7771
0.5400	0.0440	0.7562
0.5600	0.0450	0.7815
0.5800	0.0470	0.8275
0.6000	0.0470	0.9024
0.6200	0.0470	0.8791
0.6400	0.0510	0.7983
0.6600	0.0530	0.8124
0.6800	0.0550	0.7997
0.7000	0.0550	0.7906
0.7200	0.0560	0.8252
0.7400	0.0590	0.9156
0.7600	0.0600	1.0168
0.7800	0.0650	0.8043
0.8000	0.0650	0.7550
0.8200	0.0650	0.8046
0.8400	0.0680	0.8591
0.8600	0.0690	0.9182
0.8800	0.0700	0.8892
0.9000	0.0710	0.9760
0.9200	0.0760	0.9646
0.9400	0.0790	0.8689
0.9600	0.0790	0.8159
0.9800	0.0810	0.8534
1.0000	0.0850	0.8830
1.0200	0.0830	0.9048
1.0400	0.0860	0.8690
1.0600	0.0850	0.9461
1.0800	0.0890	1.1169
1.1000	0.0900	1.1442
1.1200	0.0940	1.0022
1.1400	0.0940	0.9188
1.1600	0.0950	0.9614
1.1800	0.0990	0.9886
1.2000	0.0980	1.0173
1.2200	0.0990	1.0684
1.2400	0.1020	1.1142
1.2600	0.1010	1.1955
1.2800	0.1080	1.1494
1.3000	0.1080	1.1407
1.3200	0.1080	1.0109
1.3400	0.1120	0.9956
1.3600	0.1150	1.1145
1.3800	0.1150	1.1040
1.4000	0.1160	1.1317
1.4200	0.1190	1.1228
1.4400	0.1220	1.1662
1.4600	0.1230	1.1787
1.4800	0.1230	1.1497
1.5000	0.1240	1.1332
1.5200	0.1270	1.1718
1.5400	0.1310	1.1925
1.5600	0.1290	1.1978
1.5800	0.1340	1.1661
1.6000	0.1310	1.0401
1.6200	0.1360	0.8824
1.6400	0.1350	0.9651
1.6600	0.1400	1.1026
1.6800	0.1400	1.1748
1.7000	0.1400	1.1828
1.7200	0.1410	1.1531
1.7400	0.1460	0.9465
1.7600	0.1470	1.0912
1.7800	0.1460	1.1059
1.8000	0.1530	1.1969
1.8200	0.1530	1.1239
1.8400	0.1520	1.2329
1.8600	0.1570	1.2676
1.8800	0.1560	1.2468
1.9000	0.1590	1.1093
1.9200	0.1590	1.2878
1.9400	0.1630	1.1996
1.9600	0.1620	0.9803
1.9800	0.1660	1.0876
2.0000	0.1670	1.1569
2.0200	0.1670	1.2426
2.0400	0.1730	1.2460
2.0600	0.1720	1.2324
2.0800	0.1720	1.2431
2.1000	0.1770	1.4332
2.1200	0.1770	1.4000
2.1400	0.1780	1.3295
2.1600	0.1820	1.3701
2.1800	0.1840	1.3220
2.2000	0.1840	1.2214
2.2200	0.1870	1.2950
2.2400	0.1890	1.2540
2.2600	0.1910	1.2128
2.2800	0.1920	1.2577
2.3000	0.1930	1.3408
2.3200	0.1940	1.3309
2.3400	0.1960	1.3859
2.3600	0.1960	1.3595
2.3800	0.2010	1.3562
2.4000	0.2000	1.6372
2.4200	0.2030	1.5584
2.4400	0.2000	1.4968
2.4600	0.2050	1.4490
2.4800	0.2080	1.3242
2.5000	0.2100	1.2827
2.5200	0.2110	1.2918
2.5400	0.2130	1.3767
2.5600	0.2150	1.5016
2.5800	0.2170	1.4275
2.6000	0.2160	1.3374
2.6200	0.2170	1.3667
2.6400	0.2220	1.3950
2.6600	0.2240	1.4042
2.6800	0.2270	1.4088
2.7000	0.2250	1.4386
2.7200	0.2290	1.4698
2.7400	0.2280	1.4549
2.7600	0.2330	1.5717
2.7800	0.2350	1.5756
2.8000	0.2340	1.6030
2.8200	0.2350	1.6196
2.8400	0.2380	1.6004
2.8600	0.2370	1.6493
2.8800	0.2420	1.5584
2.9000	0.2440	1.5869
2.9200	0.2440	1.5346
2.9400	0.2420	1.4844
2.9600	0.2470	1.5893
2.9800	0.2480	1.6022
3.0000	0.2510	1.4609
3.0200	0.2540	1.4738
3.0400	0.2570	1.4991
3.0600	0.2560	1.4208
3.0800	0.2540	1.5331
3.1000	0.2590	1.5037
3.1200	0.2630	1.6070
3.1400	0.2640	1.6661
3.1600	0.2630	1.6561
3.1800	0.2680	1.5694
3.2000	0.2720	1.6210
3.2200	0.2710	1.6239
3.2400	0.2730	1.6727
3.2600	0.2700	1.6222
3.2800	0.2750	1.6587
3.3000	0.2790	1.6217
3.3200	0.2770	1.6318
3.3400	0.2780	1.6278
3.3600	0.2810	1.5977
3.3800	0.2830	1.5739
3.4000	0.2860	1.5298
3.4200	0.2870	1.5731
3.4400	0.2890	1.7000
3.4600	0.2900	1.7764
3.4800	0.2920	1.7804
3.5000	0.2920	1.6786
3.5200	0.2970	1.5926
3.5400	0.2980	1.6227
3.5600	0.3000	1.6355
3.5800	0.3000	1.5344
3.6000	0.3020	1.6687
3.6200	0.3050	1.8213
3.6400	0.3040	1.8575
3.6600	0.3080	1.7249
3.6800	0.3090	1.7316
3.7000	0.3110	1.7215
3.7200	0.3120	1.8579
3.7400	0.3100	1.8806
3.7600	0.3160	1.8708
3.7800	0.3180	1.8439
3.8000	0.3200	1.8255
3.8200	0.3170	1.7854
3.8400	0.3230	1.7984
3.8600	0.3200	1.8150
3.8800	0.3250	1.8560
3.9000	0.3280	1.6768
3.9200	0.3300	1.8005
3.9400	0.3300	1.7993
3.9600	0.3290	1.9626
3.9800	0.3320	2.0231
4.0000	0.3360	1.9646
4.0200	0.3360	1.9035
4.0400	0.3400	1.7978
4.0600	0.3380	1.7696
4.0800	0.3420	1.8624
4.1000	0.3440	1.9044
4.1200	0.3420	1.8779
4.1400	0.3460	2.0430
4.1600	0.3470	1.9702
4.1800	0.3500	2.0844
4.2000	0.3530	1.8467
4.2200	0.3510	1.7676
4.2400	0.3540	1.7799
4.2600	0.3570	1.8990
4.2800	0.3590	1.9376
4.3000	0.3590	2.0190
4.3200	0.3620	1.9842
4.3400	0.3650	1.9269
4.3600	0.3640	1.9376
4.3800	0.3680	1.8786
4.4000	0.3670	1.8527
4.4200	0.3710	1.8256
4.4400	0.3720	1.8917
4.4600	0.3740	1.7904
4.4800	0.3750	1.7933
4.5000	0.3730	1.7758
4.5200	0.3760	1.8936
4.5400	0.3810	2.0143
4.5600	0.3800	1.9748
4.5800	0.3830	1.7601
4.6000	0.3850	1.7680
4.6200	0.3880	1.9049
4.6400	0.3900	1.9240
4.6600	0.3900	1.9168
4.6800	0.3910	1.8230
4.7000	0.3950	1.8539
4.7200	0.3940	1.7962
4.7400	0.3960	1.7656
4.7600	0.3980	1.7989
4.7800	0.3990	1.8586
4.8000	0.3980	1.7646
4.8200	0.4030	1.6967
4.8400	0.4050	1.7168
4.8600	0.4080	1.7318
4.8800	0.4090	1.7313
4.9000	0.4100	1.7352
4.9200	0.4110	1.6696
4.9400	0.4110	1.6617
4.9600	0.4160	1.7936
4.9800	0.4140	1.8085
5.0000	0.4190	1.7332
5.0200	0.4210	1.5936
5.0400	0.4190	1.6056
5.0600	0.4240	1.6626
5.0800	0.4260	1.7244
5.1000	0.4270	1.7771
5.1200	0.4310	1.6653
5.1400	0.4260	1.6719
5.1600	0.4310	1.6523
5.1800	0.4340	1.6808
5.2000	0.4360	1.7611
5.2200	0.4340	1.7859
5.2400	0.4370	1.7552
5.2600	0.4410	1.7740
5.2800	0.4430	1.8162
5.3000	0.4410	1.8745
5.3200	0.4420	1.8397
5.3400	0.4470	1.7357
5.3600	0.4490	1.7116
5.3800	0.4490	1.7785
5.4000	0.4510	1.7389
5.4200	0.4550	1.8038
5.4400	0.4560	1.8577
5.4600	0.4570	1.8719
5.4800	0.4590	1.8224
5.5000	0.4590	1.7919
5.5200	0.4620	1.7856
5.5400	0.4650	1.9812
5.5600	0.4630	1.9639
5.5800	0.4650	1.8516
5.6000	0.4670	1.7352
5.6200	0.4700	1.7158
5.6400	0.4720	1.8381
5.6600	0.4740	1.8592
5.6800	0.4730	1.9514
5.7000	0.4740	1.8978
5.7200	0.4770	1.8929
5.7400	0.4800	1.8924
5.7600	0.4830	1.8852
5.7800	0.4850	1.9052
5.8000	0.4830	1.9575
5.8200	0.4850	1.9548
5.8400	0.4860	1.9445
5.8600	0.4900	2.0270
5.8800	0.4940	2.0835
5.9000	0.4950	2.0961
5.9200	0.4970	2.0069
5.9400	0.4980	1.9800
5.9600	0.4960	2.0242
5.9800	0.5010	2.0199
6.0000	0.5000	1.9999
6.0200	0.5030	1.9658
6.0400	0.5060	1.9081
6.0600	0.5030	1.9715
6.0800	0.5050	2.0274
6.1000	0.5080	1.9623
6.1200	0.5140	1.9746
6.1400	0.5150	2.0339
6.1600	0.5140	1.9713
6.1800	0.5170	1.9856
6.2000	0.5200	1.9809
6.2200	0.5200	2.0755
6.2400	0.5190	2.0980
6.2600	0.5230	2.1745
6.2800	0.5250	2.1746
6.3000	0.5250	2.1729
6.3200	0.5260	2.1307
6.3400	0.5270	2.1289
6.3600	0.5340	2.1354
6.3800	0.5340	2.1241
6.4000	0.5340	2.1205
6.4200	0.5370	2.1219
6.4400	0.5400	2.1993
6.4600	0.5410	2.2100
6.4800	0.5430	2.1600
6.5000	0.5420	2.1132
6.5200	0.5440	2.1909
6.5400	0.5450	2.2007
6.5600	0.5480	2.1426
6.5800	0.5480	2.0017
6.6000	0.5520	2.0671
6.6200	0.5520	2.1380
6.6400	0.5560	2.0794
6.6600	0.5580	2.1593
6.6800	0.5560	2.1929
6.7000	0.5610	2.1931
6.7200	0.5630	2.2090
6.7400	0.5650	2.2169
6.7600	0.5640	2.2148
6.7800	0.5680	2.2451
6.8000	0.5690	2.2299
6.8200	0.5690	2.2944
6.8400	0.5730	2.4585
6.8600	0.5740	2.3721
6.8800	0.5740	2.2985
6.9000	0.5760	2.2725
6.9200	0.5780	2.2638
6.9400	0.5810	2.3031
6.9600	0.5820	2.3646
6.9800	0.5840	2.3193
7.0000	0.5830	2.4295
7.0200	0.5840	2.4002
7.0400	0.5900	2.4285
7.0600	0.5910	2.4098
7.0800	0.5920	2.4600
7.1000	0.5910	2.3663
7.1200	0.5930	2.3664
7.1400	0.5980	2.3151
7.1600	0.5990	2.3363
7.1800	0.5980	2.3540
7.2000	0.5990	2.2598
7.2200	0.6030	2.3638
7.2400	0.6040	2.4160
7.2600	0.6060	2.4488
7.2800	0.6080	2.4230
7.3000	0.6110	2.3971
7.3200	0.6090	2.3571
7.3400	0.6140	2.4087
7.3600	0.6140	2.4202
7.3800	0.6130	2.4030
7.4000	0.6190	2.3931
7.4200	0.6190	2.3441
7.4400	0.6230	2.4079
7.4600	0.6240	2.1194
7.4800	0.6260	2.1355
7.5000	0.6280	2.4103
7.5200	0.6300	2.4265
7.5400	0.6300	2.4298
7.5600	0.6290	2.1904
7.5800	0.6340	2.3042
7.6000	0.6350	2.5217
7.6200	0.6360	2.6293
7.6400	0.6390	2.5619
7.6600	0.6380	2.3945
7.6800	0.6420	2.4981
7.7000	0.6420	2.5472
7.7200	0.6440	2.6362
7.7400	0.6470	2.6729
7.7600	0.6500	2.5593
7.7800	0.6500	2.4865
7.8000	0.6490	2.4155
7.8200	0.6540	2.5804
7.8400	0.6570	2.6660
7.8600	0.6560	2.5640
7.8800	0.6590	2.5011
7.9000	0.6590	2.4191
7.9200	0.6610	2.4861
7.9400	0.6610	2.5191
7.9600	0.6640	2.5167
7.9800	0.6680	2.5680
8.0000	0.6700	2.6008
8.0200	0.6710	2.6005
8.0400	0.6720	2.4815
8.0600	0.6730	2.5272
8.0800	0.6750	2.5263
8.1000	0.6760	2.4197
8.1200	0.6770	2.4969
8.1400	0.6790	2.4818
8.1600	0.6790	2.6125
8.1800	0.6820	2.6326
8.2000	0.6840	2.7068
8.2200	0.6860	2.6129
8.2400	0.6900	2.6371
8.2600	0.6910	2.8048
8.2800	0.6930	2.6493
8.3000	0.6940	2.5545
8.3200	0.6950	2.6161
8.3400	0.6940	2.7057
8.3600	0.6980	2.6888
8.3800	0.7010	2.7312
8.4000	0.7040	2.7051
8.4200	0.7000	2.7133
8.4400	0.7060	2.7095
8.4600	0.7030	2.7679
8.4800	0.7080	2.7347
8.5000	0.7090	2.6596
8.5200	0.7110	2.6392
8.5400	0.7150	2.6663
8.5600	0.7150	2.7017
8.5800	0.7150	2.7052
8.6000	0.7150	2.6444
8.6200	0.7210	2.7787
8.6400	0.7230	2.8651
8.6600	0.7220	2.7635
8.6800	0.7220	2.6461
8.7000	0.7260	2.7113
8.7200	0.7300	2.8090
8.7400	0.7300	2.8682
8.7600	0.7310	2.7157
8.7800	0.7320	2.6882
8.8000	0.7350	2.7885
8.8200	0.7390	2.5856
8.8400	0.7390	2.6328
8.8600	0.7380	2.7476
8.8800	0.7430	2.7915
8.9000	0.7410	2.8276
8.9200	0.7450	2.8147
8.9400	0.7490	2.9205
8.9600	0.7490	2.7286
8.9800	0.7510	2.5780
9.0000	0.7530	2.5517
9.0200	0.7540	2.5403
9.0400	0.7560	2.4912
9.0600	0.7590	2.5596
9.0800	0.7590	2.6498
9.1000	0.7590	2.6414
9.1200	0.7600	2.5237
9.1400	0.7620	2.4660
9.1600	0.7650	2.5108
9.1800	0.7680	2.3756
9.2000	0.7690	2.4618
9.2200	0.7670	2.6299
9.2400	0.7690	2.8391
9.2600	0.7750	2.7688
9.2800	0.7770	2.6484
9.3000	0.7780	2.6642
9.3200	0.7780	2.6625
9.3400	0.7810	2.7033
9.3600	0.7830	2.5262
9.3800	0.7830	2.5022
9.4000	0.7830	2.5704
9.4200	0.7850	2.6167
9.4400	0.7900	2.5826
9.4600	0.7900	2.5363
9.4800	0.7920	2.5570
9.5000	0.7920	2.5324
9.5200	0.7930	2.5734
9.5400	0.7970	2.3876
9.5600	0.7990	2.3715
9.5800	0.7990	2.5054
9.6000	0.8010	2.5799
9.6200	0.8000	2.6592
9.6400	0.8040	2.6843
9.6600	0.8050	2.6038
9.6800	0.8070	2.6615
9.7000	0.8100	2.5614
9.7200	0.8130	2.6803
9.7400	0.8110	2.6073
9.7600	0.8150	2.4131
9.7800	0.8150	2.2967
9.8000	0.8190	2.3315
9.8200	0.8230	2.3642
9.8400	0.8240	2.3914
9.8600	0.8220	2.4604
9.8800	0.8230	2.4623
9.9000	0.8270	2.4863
9.9200	0.8280	2.4410
9.9400	0.8310	2.4137
9.9600	0.8340	2.4163
9.9800	0.8350	2.4439
10.0000	0.8340	2.3763
10.0200	0.8380	2.3684
10.0400	0.8390	2.4129
10.0600	0.8410	2.4545
10.0800	0.8400	2.5264
10.1000	0.8410	2.4752
10.1200	0.8450	2.6130
10.1400	0.8480	2.7664
10.1600	0.8490	2.6333
10.1800	0.8500	2.5582
10.2000	0.8510	2.5670
10.2200	0.8550	2.5224
10.2400	0.8560	2.4927
10.2600	0.8590	2.5024
10.2800	0.8600	2.5097
10.3000	0.8590	2.5177
10.3200	0.8610	2.5790
10.3400	0.8640	2.5600
10.3600	0.8640	2.5088
10.3800	0.8680	2.5486
10.4000	0.8670	2.5611
10.4200	0.8690	2.5455
10.4400	0.8730	2.5517
10.4600	0.8720	2.5841
10.4800	0.8780	2.6348
10.5000	0.8770	2.6127
10.5200	0.8800	2.4822
10.5400	0.8810	2.4151
10.5600	0.8800	2.4474
10.5800	0.8830	2.3960
10.6000	0.8880	2.3188
10.6200	0.8900	2.4511
10.6400	0.8870	2.6426
10.6600	0.8880	2.6993
10.6800	0.8930	2.8355
10.7000	0.8920	2.7718
10.7200	0.8960	2.6848
10.7400	0.8950	2.6295
10.7600	0.8990	2.5984
10.7800	0.9010	2.5976
10.8000	0.9020	2.6167
10.8200	0.9040	2.5521
10.8400	0.9030	2.3935
10.8600	0.9060	2.4548
10.8800	0.9060	2.5964
10.9000	0.9080	2.6925
10.9200	0.9100	2.8010
10.9400	0.9140	2.7520
10.9600	0.9130	2.7023
10.9800	0.9190	2.9031
11.0000	0.9170	2.8326
11.0200	0.9200	2.7389
11.0400	0.9200	2.5016
11.0600	0.9250	2.5493
11.0800	0.9240	2.6662
11.1000	0.9270	2.7055
11.1200	0.9310	2.6864
11.1400	0.9330	2.5107
11.1600	0.9330	2.4909
11.1800	0.9310	2.6365
11.2000	0.9350	2.7564
11.2200	0.9360	2.8397
11.2400	0.9400	2.7341
11.2600	0.9400	2.5809
11.2800	0.9390	2.3173
11.3000	0.9460	2.4031
11.3200	0.9460	2.3600
11.3400	0.9480	2.4479
11.3600	0.9490	2.5561
11.3800	0.9490	2.5825
11.4000	0.9530	2.6157
11.4200	0.9560	2.5331
11.4400	0.9540	2.5137
11.4600	0.9570	2.7401
11.4800	0.9570	2.6427
11.5000	0.9600	2.4887
11.5200	0.9600	2.4337
11.5400	0.9610	2.4284
11.5600	0.9650	2.4806
11.5800	0.9660	2.5116
11.6000	0.9690	2.5695
11.6200	0.9710	2.4594
11.6400	0.9720	2.2782
11.6600	0.9720	2.3293
11.6800	0.9750	2.3813
11.7000	0.9760	2.3971
11.7200	0.9790	2.4210
11.7400	0.9790	2.3249
11.7600	0.9820	2.5618
11.7800	0.9820	2.6681
11.8000	0.9850	2.6279
11.8200	0.9870	2.6407
11.8400	0.9890	2.6164
11.8600	0.9910	2.5783
11.8800	0.9920	2.5389
11.9000	0.9910	2.3740
11.9200	0.9920	2.3610
11.9400	0.9960	2.5056
11.9600	0.9960	2.5528
11.9800	1.0010	2.5746
12.0000	1.0030	2.5306
12.0200	1.0010	2.5789
12.0400	1.0060	2.6050
12.0600	1.0070	2.6090
12.0800	1.0100	2.5393
12.1000	1.0120	2.5072
12.1200	1.0120	2.6535
12.1400	1.0090	2.6516
12.1600	1.0160	2.6193
12.1800	1.0180	2.5429
12.2000	1.0190	2.5510
12.2200	1.0230	2.6573
12.2400	1.0200	2.6635
12.2600	1.0240	2.6457
12.2800	1.0250	2.6544
12.3000	1.0280	2.6408
12.3200	1.0250	2.5961
12.3400	1.0300	2.5890
12.3600	1.0300	2.6883
12.3800	1.0330	2.6809
12.4000	1.0350	2.7399
12.4200	1.0380	2.8400
12.4400	1.0360	2.8717
12.4600	1.0390	2.9547
12.4800	1.0420	2.8757
12.5000	1.0420	2.8752
12.5200	1.0430	2.9031
12.5400	1.0500	2.7397
12.5600	1.0490	2.7556
12.5800	1.0510	2.7603
12.6000	1.0510	2.7647
12.6200	1.0530	2.7909
12.6400	1.0540	2.7764
12.6600	1.0600	2.7672
12.6800	1.0580	2.7618
12.7000	1.0590	2.7727
12.7200	1.0610	2.7291
12.7400	1.0640	2.7389
12.7600	1.0630	2.7421
12.7800	1.0680	2.7530
12.8000	1.0650	2.7937
12.8200	1.0720	2.8787
12.8400	1.0720	2.9477
12.8600	1.0750	2.8375
12.8800	1.0770	2.8133
12.9000	1.0730	2.7706
12.9200	1.0780	2.8127
12.9400	1.0820	2.8321
12.9600	1.0840	2.8140
12.9800	1.0840	2.8325
13.0000	1.0860	2.9354
13.0200	1.0870	2.9159
13.0400	1.0860	2.8984
13.0600	1.0900	2.8608
13.0800	1.0930	2.9252
13.1000	1.0930	2.9000
13.1200	1.0960	2.8875
13.1400	1.0990	2.9089
13.1600	1.0990	3.0051
13.1800	1.1010	2.8515
13.2000	1.1010	2.8086
13.2200	1.1060	2.8676
13.2400	1.1040	2.8907
13.2600	1.1100	2.8745
13.2800	1.1080	2.8615
13.3000	1.1080	2.9132
13.3200	1.1110	2.9354
13.3400	1.1130	2.9150
13.3600	1.1140	2.9056
13.3800	1.1160	2.8943
13.4000	1.1200	2.9057
13.4200	1.1190	2.9080
13.4400	1.1220	2.9266
13.4600	1.1210	2.9638
13.4800	1.1270	2.9895
13.5000	1.1280	2.9685
13.5200	1.1240	2.9562
13.5400	1.1290	2.9038
13.5600	1.1330	2.9316
13.5800	1.1350	3.0311
13.6000	1.1340	3.0783
13.6200	1.1350	3.1286
13.6400	1.1370	3.0205
13.6600	1.1420	3.0589
13.6800	1.1390	3.1011
13.7000	1.1440	3.0358
13.7200	1.1420	2.9717
13.7400	1.1480	3.0549
13.7600	1.1510	3.0727
13.7800	1.1510	3.0074
13.8000	1.1500	3.0453
13.8200	1.1540	3.0341
13.8400	1.1530	2.8409
13.8600	1.1560	2.9969
13.8800	1.1590	3.0356
13.9000	1.1590	3.0215
13.9200	1.1640	2.9735
13.9400	1.1640	2.9775
13.9600	1.1660	3.0671
13.9800	1.1670	3.2071
14.0000	1.1680	3.1265
14.0200	1.1700	3.1301
14.0400	1.1730	3.0657
14.0600	1.1740	2.9920
14.0800	1.1760	2.8482
14.1000	1.1780	2.9539
14.1200	1.1760	3.0249
14.1400	1.1810	3.1481
14.1600	1.1780	3.1748
14.1800	1.1810	3.0789
14.2000	1.1830	3.0670
14.2200	1.1880	3.0188
14.2400	1.1860	3.0356
14.2600	1.1900	3.0940
14.2800	1.1930	3.0532
14.3000	1.1940	3.0253
14.3200	1.1960	3.0581
14.3400	1.1930	3.0098
14.3600	1.1990	2.9442
14.3800	1.2020	2.8687
14.4000	1.2010	3.0460
14.4200	1.2030	3.2043
14.4400	1.2070	3.1959
14.4600	1.2050	3.2211
14.4800	1.2110	3.1823
14.5000	1.2120	3.1962
14.5200	1.2130	3.1549
14.5400	1.2130	2.9738
14.5600	1.2150	2.8754
14.5800	1.2150	3.1376
14.6000	1.2180	3.2071
14.6200	1.2200	3.1821
14.6400	1.2210	3.2737
14.6600	1.2240	3.2292
14.6800	1.2250	3.1895
14.7000	1.2250	3.1688
14.7200	1.2290	3.1654
14.7400	1.2310	3.1632
14.7600	1.2310	3.1804
14.7800	1.2320	3.2012
14.8000	1.2350	3.1336
14.8200	1.2370	3.2338
14.8400	1.2360	3.2436
14.8600	1.2390	3.2662
14.8800	1.2420	3.1691
14.9000	1.2420	3.1501
14.9200	1.2480	3.1713
14.9400	1.2450	3.1418
14.9600	1.2490	3.1361
14.9800	1.2490	3.1005
15.0000	1.2500	3.2560
15.0200	1.2560	3.1670
15.0400	1.2550	3.2423
15.0600	1.2590	3.1698
15.0800	1.2550	3.2116
15.1000	1.2600	3.2929
15.1200	1.2610	3.1974
15.1400	1.2630	3.1930
15.1600	1.2660	3.1212
15.1800	1.2680	3.1567
15.2000	1.2680	3.1422
15.2200	1.2680	3.0508
15.2400	1.2730	3.0826
15.2600	1.2730	3.2174
15.2800	1.2750	3.2774
15.3000	1.2750	3.2805
15.3200	1.2770	3.2833
15.3400	1.2770	3.2257
15.3600	1.2820	3.3950
15.3800	1.2820	3.3300
15.4000	1.2850	3.4481
15.4200	1.2870	3.4081
15.4400	1.2870	3.3256
15.4600	1.2900	3.2529
15.4800	1.2910	3.2921
15.5000	1.2930	3.1465
15.5200	1.2940	2.9713
15.5400	1.2960	2.9272
15.5600	1.2950	2.9728
15.5800	1.3000	3.0327
15.6000	1.3030	3.0625
15.6200	1.3040	3.0509
15.6400	1.3030	3.0345
15.6600	1.3040	3.0549
15.6800	1.3100	3.0811
15.7000	1.3110	3.1089
15.7200	1.3100	2.9447
15.7400	1.3150	2.8992
15.7600	1.3160	2.9565
15.7800	1.3190	3.1585
15.8000	1.3210	3.2040
15.8200	1.3210	3.1362
15.8400	1.3220	3.1122
15.8600	1.3220	3.1059
15.8800	1.3230	3.1114
15.9000	1.3250	3.1758
15.9200	1.3250	3.1730
15.9400	1.3280	3.1391
15.9600	1.3340	3.0696
15.9800	1.3340	3.1192
16.0000	1.3350	3.1674
16.0200	1.3330	3.3575
16.0400	1.3390	3.2933
16.0600	1.3400	3.1433
16.0800	1.3420	3.1023
16.1000	1.3440	3.1228
16.1200	1.3460	3.2251
16.1400	1.3440	3.2963
16.1600	1.3470	3.1452
16.1800	1.3530	3.0149
16.2000	1.3530	3.1776
16.2200	1.3540	3.2587
16.2400	1.3540	3.1908
16.2600	1.3570	3.1792
16.2800	1.3590	3.1610
16.3000	1.3580	3.1289
16.3200	1.3620	3.1692
16.3400	1.3620	3.2322
16.3600	1.3620	3.3233
16.3800	1.3690	3.3198
16.4000	1.3670	3.2669
16.4200	1.3730	3.2531
16.4400	1.3730	3.2642
16.4600	1.3740	3.3325
16.4800	1.3740	3.4312
16.5000	1.3740	3.4302
16.5200	1.3780	3.3173
16.5400	1.3790	3.2589
16.5600	1.3820	3.2408
16.5800	1.3850	3.1808
16.6000	1.3860	3.3080
16.6200	1.3870	3.3162
16.6400	1.3870	3.2801
16.6600	1.3880	3.3173
16.6800	1.3930	3.2214
16.7000	1.3940	3.1808
16.7200	1.3950	3.1814
16.7400	1.3940	3.2430
16.7600	1.3990	3.3117
16.7800	1.4020	3.3199
16.8000	1.4000	3.5689
16.8200	1.4010	3.4083
16.8400	1.4030	3.2788
16.8600	1.4080	3.2754
16.8800	1.4100	3.1925
16.9000	1.4080	3.3036
16.9200	1.4130	3.2832
16.9400	1.4140	3.3035
16.9600	1.4180	3.2354
16.9800	1.4180	3.2589
17.0000	1.4170	3.2509
17.0200	1.4200	3.2069
17.0400	1.4230	3.0922
17.0600	1.4260	3.1502
17.0800	1.4230	3.2295
17.1000	1.4250	3.2861
17.1200	1.4280	3.2391
17.1400	1.4270	3.2552
17.1600	1.4320	3.1438
17.1800	1.4350	3.2211
17.2000	1.4340	3.3012
17.2200	1.4340	3.2275
17.2400	1.4400	3.2379
17.2600	1.4420	3.2378
17.2800	1.4430	3.2849
17.3000	1.4420	3.3809
17.3200	1.4460	3.3420
17.3400	1.4440	3.2745
17.3600	1.4480	3.1737
17.3800	1.4520	3.0917
17.4000	1.4500	3.1905
17.4200	1.4550	3.2914
17.4400	1.4570	3.1257
17.4600	1.4550	3.1662
17.4800	1.4590	3.2275
17.5000	1.4620	3.2491
17.5200	1.4620	3.2993
17.5400	1.4610	3.2816
17.5600	1.4670	3.3284
17.5800	1.4660	3.4418
17.6000	1.4680	3.3996
17.6200	1.4690	3.3761
17.6400	1.4700	3.3069
17.6600	1.4760	3.2893
17.6800	1.4750	3.2868
17.7000	1.4760	3.2124
17.7200	1.4780	3.1872
17.7400	1.4800	3.1944
17.7600	1.4830	3.2596
17.7800	1.4810	3.3218
17.8000	1.4820	3.3885
17.8200	1.4860	3.3284
17.8400	1.4900	3.2937
17.8600	1.4890	3.3303
17.8800	1.4910	3.3846
17.9000	1.4920	3.4069
17.9200	1.4950	3.4282
17.9400	1.4960	3.3615
17.9600	1.4980	3.1895
17.9800	1.4970	3.2022
18.0000	1.5020	3.3051
18.0200	1.5030	3.3523
18.0400	1.5050	3.2512
18.0600	1.5050	3.2114
18.0800	1.5060	3.2497
18.1000	1.5110	3.2855
18.1200	1.5120	3.4090
18.1400	1.5160	3.3889
18.1600	1.5140	3.3814
18.1800	1.5130	3.4214
18.2000	1.5160	3.3580
18.2200	1.5210	3.3809
18.2400	1.5210	3.4026
18.2600	1.5260	3.3948
18.2800	1.5250	3.4006
18.3000	1.5250	3.3751
18.3200	1.5280	3.2812
18.3400	1.5290	3.3096
18.3600	1.5340	3.3903
18.3800	1.5350	3.3940
18.4000	1.5370	3.3253
18.4200	1.5340	3.2895
18.4400	1.5410	3.2750
18.4600	1.5400	3.3129
18.4800	1.5420	3.3491
18.5000	1.5440	3.3441
18.5200	1.5440	3.3983
18.5400	1.5460	3.3839
18.5600	1.5490	3.3677
18.5800	1.5450	3.3489
18.6000	1.5500	3.2923
18.6200	1.5540	3.3414
18.6400	1.5550	3.3823
18.6600	1.5550	3.3284
18.6800	1.5590	3.3074
18.7000	1.5610	3.4444
18.7200	1.5610	3.2966
18.7400	1.5640	3.3264
18.7600	1.5640	3.3966
18.7800	1.5650	3.3202
18.8000	1.5670	3.3180
18.8200	1.5720	3.4566
18.8400	1.5700	3.4543
18.8600	1.5760	3.5348
18.8800	1.5770	3.5276
18.9000	1.5790	3.4702
18.9200	1.5790	3.4256
18.9400	1.5800	3.3582
18.9600	1.5830	3.2744
18.9800	1.5840	3.3362
19.0000	1.5850	3.4447
19.0200	1.5870	3.4136
19.0400	1.5870	3.4264
19.0600	1.5900	3.4401
19.0800	1.5940	3.4839
19.1000	1.5930	3.4303
19.1200	1.5920	3.4095
19.1400	1.5930	3.3926
19.1600	1.5970	3.4208
19.1800	1.6040	3.4492
19.2000	1.6040	3.4240
19.2200	1.6020	3.4481
19.2400	1.6020	3.4427
19.2600	1.6070	3.4295
19.2800	1.6080	3.2824
19.3000	1.6080	3.2748
19.3200	1.6130	3.4945
19.3400	1.6130	3.4548
19.3600	1.6150	3.4376
19.3800	1.6150	3.3965
19.4000	1.6160	3.4239
19.4200	1.6210	3.3995
19.4400	1.6230	3.4544
19.4600	1.6240	3.5716
19.4800	1.6270	3.6127
19.5000	1.6250	3.6153
19.5200	1.6320	3.6016
19.5400	1.6290	3.5400
19.5600	1.6320	3.4400
19.5800	1.6330	3.3362
19.6000	1.6320	3.2918
19.6200	1.6350	3.2659
19.6400	1.6400	3.3735
19.6600	1.6400	3.4597
19.6800	1.6400	3.5406
19.7000	1.6480	3.5181
19.7200	1.6440	3.4762
19.7400	1.6440	3.4700
19.7600	1.6470	3.5146
19.7800	1.6480	3.5074
19.8000	1.6500	3.6081
19.8200	1.6520	3.7169
19.8400	1.6550	3.6626
19.8600	1.6590	3.5422
19.8800	1.6610	3.3925
19.9000	1.6600	3.4097
19.9200	1.6630	3.4777
19.9400	1.6620	3.5175
19.9600	1.6650	3.5040
19.9800	1.6680	3.4461
20.0000	1.6700	3.4762
20.0200	1.6700	3.4127
20.0400	1.6730	3.4696
20.0600	1.6730	3.4934
20.0800	1.6750	3.4747
20.1000	1.6750	3.5535
20.1200	1.6760	3.6579
20.1400	1.6820	3.5081
20.1600	1.6810	3.4206
20.1800	1.6840	3.4866
20.2000	1.6870	3.6126
20.2200	1.6850	3.5954
20.2400	1.6880	3.5612
20.2600	1.6920	3.5206
20.2800	1.6930	3.6705
20.3000	1.6940	3.6712
20.3200	1.6960	3.5846
20.3400	1.6940	3.6592
20.3600	1.6970	3.7686
20.3800	1.6990	3.7961
20.4000	1.7040	3.7515
20.4200	1.7010	3.6778
20.4400	1.7050	3.6678
20.4600	1.7070	3.6818
20.4800	1.7090	3.6173
20.5000	1.7100	3.5175
20.5200	1.7110	3.5963
20.5400	1.7130	3.6018
20.5600	1.7160	3.5693
20.5800	1.7160	3.6603
20.6000	1.7190	3.6456
20.6200	1.7180	3.7540
20.6400	1.7250	3.7521
20.6600	1.7200	3.7100
20.6800	1.7230	3.6594
20.7000	1.7270	3.6641
20.7200	1.7290	3.6999
20.7400	1.7310	3.6748
20.7600	1.7310	3.6766
20.7800	1.7340	3.6925
20.8000	1.7330	3.7080
20.8200	1.7370	3.7498
20.8400	1.7400	3.7682
20.8600	1.7400	3.8259
20.8800	1.7430	3.7816
20.9000	1.7430	3.7194
20.9200	1.7450	3.6250
20.9400	1.7440	3.7296
20.9600	1.7450	3.7559
20.9800	1.7510	3.6249
21.0000	1.7520	3.7588
21.0200	1.7530	3.8096
21.0400	1.7530	3.8519
21.0600	1.7570	3.9448
21.0800	1.7590	3.8755
21.1000	1.7590	3.9223
21.1200	1.7610	3.9671
21.1400	1.7610	3.9016
21.1600	1.7620	3.8713
21.1800	1.7660	3.8753
21.2000	1.7690	3.9425
21.2200	1.7690	3.8529
21.2400	1.7730	3.8021
21.2600	1.7760	3.7744
21.2800	1.7770	3.7720
21.3000	1.7760	3.8089
21.3200	1.7760	3.8025
21.3400	1.7780	3.9306
21.3600	1.7830	4.0394
21.3800	1.7830	3.9661
21.4000	1.7860	3.9318
21.4200	1.7850	3.8940
21.4400	1.7880	3.8936
21.4600	1.7920	3.8837
21.4800	1.7910	3.9428
21.5000	1.7950	3.9725
21.5200	1.7960	3.9388
21.5400	1.7980	3.8601
21.5600	1.7980	3.8735
21.5800	1.8010	3.9778
21.6000	1.8020	4.1592
21.6200	1.8040	4.0113
21.6400	1.8030	3.8194
21.6600	1.8080	3.9428
21.6800	1.8110	3.9730
21.7000	1.8120	3.9533
21.7200	1.8100	3.9346
21.7400	1.8130	3.9722
21.7600	1.8160	4.0377
21.7800	1.8150	3.9517
21.8000	1.8170	3.8972
21.8200	1.8160	3.9474
21.8400	1.8210	4.0608
21.8600	1.8250	4.0080
21.8800	1.8230	3.9573
21.9000	1.8280	4.0660
21.9200	1.8250	3.9539
21.9400	1.8290	3.9938
21.9600	1.8330	4.1001
21.9800	1.8320	4.0963
22.0000	1.8340	4.0170
22.0200	1.8370	3.9043
22.0400	1.8400	3.8922
22.0600	1.8410	3.9860
22.0800	1.8400	4.0265
22.1000	1.8440	4.0246
22.1200	1.8450	4.0198
22.1400	1.8460	3.9711
22.1600	1.8500	4.0146
22.1800	1.8500	4.1523
22.2000	1.8510	4.0011
22.2200	1.8510	3.9479
22.2400	1.8570	3.9468
22.2600	1.8580	4.0214
22.2800	1.8600	4.0541
22.3000	1.8580	4.1861
22.3200	1.8610	4.0582
22.3400	1.8650	4.0127
22.3600	1.8630	4.1618
22.3800	1.8680	4.1773
22.4000	1.8710	4.1248
22.4200	1.8680	4.1689
22.4400	1.8720	4.1562
22.4600	1.8730	4.1371
22.4800	1.8750	4.1295
22.5000	1.8770	4.1978
22.5200	1.8780	4.1129
22.5400	1.8800	4.0217
22.5600	1.8800	4.0013
22.5800	1.8820	4.0942
22.6000	1.8870	4.1253
22.6200	1.8890	4.1192
22.6400	1.8890	4.0880
22.6600	1.8880	4.0562
22.6800	1.8910	4.0254
22.7000	1.8950	4.0638
22.7200	1.8930	4.0828
22.7400	1.8930	4.1213
22.7600	1.8990	4.1709
22.7800	1.9020	4.1238
22.8000	1.9010	4.2257
22.8200	1.9040	4.2133
22.8400	1.9050	4.2052
22.8600	1.9070	4.2020
22.8800	1.9090	4.2460
22.9000	1.9110	4.2593
22.9200	1.9120	4.1637
22.9400	1.9150	4.1629
22.9600	1.9150	4.1668
22.9800	1.9140	4.1703
23.0000	1.9190	4.1734
23.0200	1.9200	4.1421
23.0400	1.9220	4.2359
23.0600	1.9210	4.2265
23.0800	1.9250	4.0808
23.1000	1.9260	3.7611
23.1200	1.9280	4.0150
23.1400	1.9320	4.2696
23.1600	1.9330	4.2643
23.1800	1.9340	4.2238
23.2000	1.9350	4.2029
23.2200	1.9360	4.2019
23.2400	1.9390	4.1441
23.2600	1.9380	4.0745
23.2800	1.9430	4.1881
23.3000	1.9420	4.2316
23.3200	1.9430	4.1242
23.3400	1.9450	3.9621
23.3600	1.9480	4.1286
23.3800	1.9530	4.2214
23.4000	1.9520	4.2816
23.4200	1.9540	4.3000
23.4400	1.9520	4.2861
23.4600	1.9560	4.3020
23.4800	1.9590	4.3651
23.5000	1.9630	4.3394
23.5200	1.9590	4.2396
23.5400	1.9620	4.2283
23.5600	1.9630	4.2742
23.5800	1.9670	4.3834
23.6000	1.9690	4.3428
23.6200	1.9710	4.3074
23.6400	1.9720	4.3401
23.6600	1.9710	4.2831
23.6800	1.9750	4.2556
23.7000	1.9770	4.3746
23.7200	1.9760	4.3464
23.7400	1.9830	4.2954
23.7600	1.9830	4.2581
23.7800	1.9850	4.1911
23.8000	1.9870	4.1313
23.8200	1.9840	4.2385
23.8400	1.9860	4.2973
23.8600	1.9900	4.4323
23.8800	1.9910	4.4398
23.9000	1.9920	4.3909
23.9200	1.9930	4.1131
23.9400	1.9970	4.2257
23.9600	1.9990	4.3094
23.9800	1.9980	4.4057
24.0000	2.0000	4.3549
24.0200	2.0020	4.3622
24.0400	2.0070	4.4078
24.0600	2.0080	4.4345
24.0800	2.0100	4.4365
24.1000	2.0080	4.4244
24.1200	2.0100	4.4035
24.1400	2.0150	4.4671
24.1600	2.0170	4.4962
24.1800	2.0150	4.4176
24.2000	2.0170	4.3842
24.2200	2.0210	4.5040
24.2400	2.0220	4.5434
24.2600	2.0210	4.4979
24.2800	2.0270	4.4027
24.3000	2.0250	4.5223
24.3200	2.0290	4.6982
24.3400	2.0320	4.6277
24.3600	2.0320	4.6201
24.3800	2.0330	4.5719
24.4000	2.0350	4.5469
24.4200	2.0340	4.4758
24.4400	2.0370	4.4318
24.4600	2.0380	4.4876
24.4800	2.0420	4.5220
24.5000	2.0450	4.5006
24.5200	2.0450	4.5109
24.5400	2.0480	4.4894
24.5600	2.0500	4.5114
24.5800	2.0510	4.4958
24.6000	2.0520	4.5481
24.6200	2.0490	4.5968
24.6400	2.0550	4.5603
24.6600	2.0590	4.6941
24.6800	2.0590	4.7671
24.7000	2.0600	4.6874
24.7200	2.0600	4.5909
24.7400	2.0600	4.5600
24.7600	2.0670	4.6174
24.7800	2.0670	4.6737
24.8000	2.0690	4.7458
24.8200	2.0690	4.6970
24.8400	2.0710	4.6495
24.8600	2.0750	4.6259
24.8800	2.0740	4.6647
24.9000	2.0750	4.6767
24.9200	2.0770	4.6496
24.9400	2.0780	4.5574
24.9600	2.0840	4.5345
24.9800	2.0790	4.6007
25.0000	2.0840	4.6147
25.0200	2.0870	4.6305
25.0400	2.0900	4.6486
25.0600	2.0910	4.7026
25.0800	2.0910	4.7119
25.1000	2.0940	4.7658
25.1200	2.0960	4.6811
25.1400	2.0990	4.6408
25.1600	2.1000	4.6557
25.1800	2.1000	4.6735
25.2000	2.1020	4.6197
25.2200	2.1050	4.6220
25.2400	2.1050	4.6786
25.2600	2.1040	4.8136
25.2800	2.1070	4.8293
25.3000	2.1080	4.7430
25.3200	2.1120	4.8813
25.3400	2.1140	4.8796
25.3600	2.1140	4.7637
25.3800	2.1140	4.6222
25.4000	2.1190	4.4735
25.4200	2.1180	4.5401
25.4400	2.1220	4.7148
25.4600	2.1220	4.6489
25.4800	2.1250	4.7144
25.5000	2.1270	4.9765
25.5200	2.1290	4.8986
25.5400	2.1280	4.7019
25.5600	2.1320	4.9227
25.5800	2.1350	4.9071
25.6000	2.1360	4.7687
25.6200	2.1380	4.7936
25.6400	2.1380	4.8059
25.6600	2.1380	4.6659
25.6800	2.1420	4.6957
25.7000	2.1420	4.8110
25.7200	2.1440	4.8877
25.7400	2.1480	4.9099
25.7600	2.1500	4.9042
25.7800	2.1480	4.9233
25.8000	2.1530	4.9093
25.8200	2.1550	4.7173
25.8400	2.1540	4.6902
25.8600	2.1590	4.8048
25.8800	2.1570	4.7458
25.9000	2.1580	4.7018
25.9200	2.1630	4.7596
25.9400	2.1630	4.6475
25.9600	2.1630	4.4667
25.9800	2.1630	4.6208
26.0000	2.1660	4.7432
26.0200	2.1710	4.7522
26.0400	2.1710	4.7776
26.0600	2.1750	4.7102
26.0800	2.1770	4.5328
26.1000	2.1760	4.6138
26.1200	2.1790	4.7185
26.1400	2.1790	4.7208
26.1600	2.1830	4.7774
26.1800	2.1830	4.7638
26.2000	2.1850	4.7479
26.2200	2.1860	4.6915
26.2400	2.1870	4.7132
26.2600	2.1910	4.5942
26.2800	2.1910	4.6763
26.3000	2.1960	4.6905
26.3200	2.1970	4.7320
26.3400	2.1950	4.6663
26.3600	2.1950	4.6182
26.3800	2.2020	4.6586
26.4000	2.2030	4.5521
26.4200	2.2030	4.6277
26.4400	2.2030	4.6718
26.4600	2.2070	4.6038
26.4800	2.2110	4.5647
26.5000	2.2110	4.6036
26.5200	2.2130	4.6847
26.5400	2.2110	4.6622
26.5600	2.2150	4.6151
26.5800	2.2140	4.4224
26.6000	2.2190	4.4025
26.6200	2.2220	4.3729
26.6400	2.2200	4.2370
26.6600	2.2230	4.0983
26.6800	2.2250	4.1717
26.7000	2.2300	4.3612
26.7200	2.2300	4.2246
26.7400	2.2300	4.0048
26.7600	2.2330	4.1406
26.7800	2.2340	4.2528
26.8000	2.2380	4.3359
26.8200	2.2380	4.3476
26.8400	2.2370	4.4649
26.8600	2.2390	4.4258
26.8800	2.2440	4.4005
26.9000	2.2470	4.4117
26.9200	2.2440	4.3587
26.9400	2.2460	4.4039
26.9600	2.2500	4.3887
26.9800	2.2480	4.4267
27.0000	2.2480	4.4557
27.0200	2.2550	4.4645
27.0400	2.2550	4.5136
27.0600	2.2560	4.5072
27.0800	2.2580	4.4432
27.1000	2.2620	4.3135
27.1200	2.2630	4.3506
27.1400	2.2600	4.4538
27.1600	2.2630	4.5264
27.1800	2.2690	4.4944
27.2000	2.2680	4.4503
27.2200	2.2700	4.4821
27.2400	2.2740	4.3935
27.2600	2.2720	4.3999
27.2800	2.2730	4.4924
27.3000	2.2760	4.5993
27.3200	2.2790	4.6836
27.3400	2.2800	4.5852
27.3600	2.2810	4.5680
27.3800	2.2840	4.5177
27.4000	2.2830	4.4576
27.4200	2.2860	4.4858
27.4400	2.2880	4.4972
27.4600	2.2880	4.5258
27.4800	2.2910	4.6065
27.5000	2.2940	4.5877
27.5200	2.2960	4.5179
27.5400	2.2980	4.5116
27.5600	2.2990	4.5945
27.5800	2.3000	4.6260
27.6000	2.3040	4.6088
27.6200	2.3010	4.5885
27.6400	2.3030	4.5761
27.6600	2.3060	4.4813
27.6800	2.3100	4.4876
27.7000	2.3110	4.5661
27.7200	2.3140	4.6271
27.7400	2.3160	4.6143
27.7600	2.3130	4.6832
27.7800	2.3140	4.6366
27.8000	2.3180	4.6865
27.8200	2.3220	4.6455
27.8400	2.3240	4.5911
27.8600	2.3200	4.6723
27.8800	2.3230	4.7063
27.9000	2.3280	4.7062
27.9200	2.3290	4.5739
27.9400	2.3290	4.5842
27.9600	2.3310	4.6227
27.9800	2.3310	4.6991
28.0000	2.3360	4.7588
28.0200	2.3390	4.6211
28.0400	2.3400	4.4929
28.0600	2.3380	4.5338
28.0800	2.3430	4.5837
28.1000	2.3410	4.5934
28.1200	2.3440	4.5229
28.1400	2.3490	4.6308
28.1600	2.3480	4.6971
28.1800	2.3480	4.7061
28.2000	2.3520	4.7217
28.2200	2.3540	4.7337
28.2400	2.3550	4.6262
28.2600	2.3560	4.5966
28.2800	2.3600	4.7952
28.3000	2.3610	4.8260
28.3200	2.3630	4.7349
28.3400	2.3620	4.7116
28.3600	2.3620	4.7276
28.3800	2.3640	4.7261
28.4000	2.3700	4.7635
28.4200	2.3680	4.7306
28.4400	2.3710	4.7880
28.4600	2.3750	4.8497
28.4800	2.3730	4.8615
28.5000	2.3770	4.8705
28.5200	2.3790	4.8239
28.5400	2.3780	4.8336
28.5600	2.3820	4.8359
28.5800	2.3830	4.8380
28.6000	2.3860	4.9005
28.6200	2.3850	4.9567
28.6400	2.3890	4.8692
28.6600	2.3910	4.8483
28.6800	2.3930	4.8602
28.7000	2.3910	4.8755
28.7200	2.3950	4.8104
28.7400	2.3970	4.8313
28.7600	2.3980	4.7833
28.7800	2.4000	4.7008
28.8000	2.4000	4.7956
28.8200	2.4040	4.8386
28.8400	2.4060	4.8805
28.8600	2.4060	4.8813
28.8800	2.4080	4.9013
28.9000	2.4090	4.6567
28.9200	2.4130	4.8037
28.9400	2.4150	4.9674
28.9600	2.4140	4.9320
28.9800	2.4170	4.9409
29.0000	2.4200	4.8816
29.0200	2.4210	5.0110
29.0400	2.4210	5.0523
29.0600	2.4210	5.1115
29.0800	2.4290	5.0809
29.1000	2.4270	4.9685
29.1200	2.4280	4.9925
29.1400	2.4270	4.9912
29.1600	2.4340	5.0800
29.1800	2.4330	5.1136
29.2000	2.4370	5.1221
29.2200	2.4340	5.0859
29.2400	2.4380	4.9518
29.2600	2.4420	4.9817
29.2800	2.4420	5.1421
29.3000	2.4400	5.1377
29.3200	2.4450	5.0430
29.3400	2.4460	5.1284
29.3600	2.4480	5.1001
29.3800	2.4510	5.1041
29.4000	2.4510	5.1012
29.4200	2.4510	5.0293
29.4400	2.4540	4.7794
29.4600	2.4570	4.9410
29.4800	2.4590	5.1487
29.5000	2.4590	5.3975
29.5200	2.4610	5.3806
29.5400	2.4620	5.1010
29.5600	2.4670	4.9640
29.5800	2.4650	5.1041
29.6000	2.4690	5.3234
29.6200	2.4700	5.3619
29.6400	2.4720	5.2475
29.6600	2.4720	5.1924
29.6800	2.4750	5.2114
29.7000	2.4760	5.2512
29.7200	2.4760	5.2675
29.7400	2.4810	5.2584
29.7600	2.4790	5.1389
29.7800	2.4830	5.3694
29.8000	2.4850	5.4677
29.8200	2.4870	5.4534
29.8400	2.4900	5.3570
29.8600	2.4910	5.3365
29.8800	2.4930	5.4450
29.9000	2.4940	5.3498
29.9200	2.4960	5.1067
29.9400	2.4960	5.1640
29.9600	2.4980	5.3372
29.9800	2.4970	5.3925
30.0000	2.4990	5.3994
30.0200	2.5030	5.3479
30.0400	2.5040	5.3335
30.0600	2.5070	5.2586
30.0800	2.5070	5.2196
30.1000	2.5100	5.2830
30.1200	2.5130	5.4081
30.1400	2.5110	5.3304
30.1600	2.5130	5.3184
30.1800	2.5180	5.3281
30.2000	2.5200	5.2294
30.2200	2.5180	5.1640
30.2400	2.5220	5.2426
30.2600	2.5240	5.3145
30.2800	2.5250	5.3442
30.3000	2.5250	5.2827
30.3200	2.5290	5.2310
30.3400	2.5280	5.0927
30.3600	2.5320	5.1684
30.3800	2.5350	5.3201
30.4000	2.5340	5.3856
30.4200	2.5380	5.4215
30.4400	2.5370	5.3612
30.4600	2.5390	5.3201
30.4800	2.5410	5.2342
30.5000	2.5410	5.2791
30.5200	2.5440	5.4623
30.5400	2.5450	5.4250
30.5600	2.5470	5.3721
30.5800	2.5490	5.3420
30.6000	2.5550	5.3140
30.6200	2.5530	5.3340
30.6400	2.5540	5.3607
30.6600	2.5560	5.4072
30.6800	2.5550	5.3865
30.7000	2.5620	5.3939
30.7200	2.5640	5.4170
30.7400	2.5610	5.4409
30.7600	2.5660	5.4461
30.7800	2.5670	5.5035
30.8000	2.5670	5.4852
30.8200	2.5700	5.2689
30.8400	2.5720	5.3190
30.8600	2.5730	5.3803
30.8800	2.5740	5.3806
30.9000	2.5750	5.4306
30.9200	2.5790	5.4835
30.9400	2.5800	5.4210
30.9600	2.5830	5.4623
30.9800	2.5830	5.4440
31.0000	2.5860	5.2704
31.0200	2.5870	5.2834
31.0400	2.5870	5.3294
31.0600	2.5890	5.3970
31.0800	2.5910	5.5014
31.1000	2.5930	5.5378
31.1200	2.5960	5.6043
31.1400	2.5980	5.6218
31.1600	2.6000	5.6828
31.1800	2.6010	5.6389
31.2000	2.6020	5.6935
31.2200	2.6000	5.7519
31.2400	2.6060	5.6650
31.2600	2.6080	5.5714
31.2800	2.6070	5.4437
31.3000	2.6110	5.5500
31.3200	2.6100	5.5768
31.3400	2.6140	5.7083
31.3600	2.6150	5.7873
31.3800	2.6180	5.8229
31.4000	2.6180	5.7468
31.4200	2.6220	5.6701
31.4400	2.6220	5.7107
31.4600	2.6240	5.7496
31.4800	2.6240	5.7773
31.5000	2.6270	5.8075
31.5200	2.6300	5.8154
31.5400	2.6320	5.8458
31.5600	2.6310	5.7921
31.5800	2.6320	5.7769
31.6000	2.6340	5.7016
31.6200	2.6380	5.7505
31.6400	2.6390	5.8833
31.6600	2.6440	5.8325
31.6800	2.6400	5.9115
31.7000	2.6440	5.8845
31.7200	2.6420	5.8208
31.7400	2.6480	5.8129
31.7600	2.6500	5.7968
31.7800	2.6480	5.9520
31.8000	2.6520	5.9337
31.8200	2.6530	5.9028
31.8400	2.6540	5.9078
31.8600	2.6580	5.7104
31.8800	2.6590	5.7805
31.9000	2.6590	5.7773
31.9200	2.6610	5.8876
31.9400	2.6640	6.0664
31.9600	2.6650	6.0957
31.9800	2.6680	6.0030
32.0000	2.6700	5.9370
32.0200	2.6690	5.9918
32.0400	2.6700	5.9516
32.0600	2.6700	5.9659
32.0800	2.6750	6.0217
32.1000	2.6760	6.0320
32.1200	2.6770	6.0223
32.1400	2.6800	5.9715
32.1600	2.6830	6.1417
32.1800	2.6850	6.2188
32.2000	2.6830	6.2298
32.2200	2.6850	6.2205
32.2400	2.6900	6.1831
32.2600	2.6910	6.1510
32.2800	2.6890	6.1405
32.3000	2.6940	6.1453
32.3200	2.6950	6.1545
32.3400	2.6980	6.1730
32.3600	2.6970	6.1677
32.3800	2.7000	6.1451
32.4000	2.7030	6.1206
32.4200	2.7020	6.2165
32.4400	2.7030	6.3820
32.4600	2.7070	6.2633
32.4800	2.7060	6.4293
32.5000	2.7080	6.3214
32.5200	2.7110	6.2617
32.5400	2.7140	6.2692
32.5600	2.7160	6.2801
32.5800	2.7160	6.3043
32.6000	2.7140	6.2891
32.6200	2.7180	6.2251
32.6400	2.7230	6.2388
32.6600	2.7220	6.2812
32.6800	2.7270	6.1838
32.7000	2.7280	6.2156
32.7200	2.7260	6.3245
32.7400	2.7280	6.2249
32.7600	2.7340	6.1319
32.7800	2.7330	6.2880
32.8000	2.7340	6.3736
32.8200	2.7370	6.3187
32.8400	2.7360	6.4069
32.8600	2.7390	6.3428
32.8800	2.7420	6.3081
32.9000	2.7430	6.3546
32.9200	2.7410	6.3518
32.9400	2.7470	6.4076
32.9600	2.7490	6.3448
32.9800	2.7540	6.4063
33.0000	2.7510	6.5557
33.0200	2.7520	6.5437
33.0400	2.7550	6.5039
33.0600	2.7580	6.4922
33.0800	2.7570	6.4921
33.1000	2.7580	6.4871
33.1200	2.7620	6.4016
33.1400	2.7640	6.3876
33.1600	2.7640	6.4010
33.1800	2.7660	6.3979
33.2000	2.7670	6.4247
33.2200	2.7680	6.3635
33.2400	2.7710	6.3939
33.2600	2.7750	6.4246
33.2800	2.7750	6.5275
33.3000	2.7760	6.4682
33.3200	2.7780	6.4464
33.3400	2.7810	6.4872
33.3600	2.7830	6.5131
33.3800	2.7810	6.4641
33.4000	2.7830	6.4486
33.4200	2.7900	6.4868
33.4400	2.7910	6.5154
33.4600	2.7900	6.4274
33.4800	2.7920	6.2901
33.5000	2.7920	6.3832
33.5200	2.7940	6.4524
33.5400	2.7970	6.5909
33.5600	2.8000	6.5954
33.5800	2.7970	6.5746
33.6000	2.8030	6.5054
33.6200	2.8010	6.5049
33.6400	2.8040	6.5652
33.6600	2.8050	6.5418
33.6800	2.8100	6.6075
33.7000	2.8110	6.6411
33.7200	2.8100	6.3859
33.7400	2.8130	6.3993
33.7600	2.8150	6.4607
33.7800	2.8170	6.5004
33.8000	2.8200	6.5137
33.8200	2.8200	6.4926
33.8400	2.8230	6.4468
33.8600	2.8230	6.3668
33.8800	2.8250	6.2604
33.9000	2.8260	6.3620
33.9200	2.8290	6.4737
33.9400	2.8310	6.5311
33.9600	2.8290	6.5490
33.9800	2.8330	6.5639
34.0000	2.8360	6.5085
34.0200	2.8360	6.4850
34.0400	2.8400	6.5351
34.0600	2.8400	6.5842
34.0800	2.8410	6.6706
34.1000	2.8440	6.6349
34.1200	2.8470	6.6184
34.1400	2.8470	6.6053
34.1600	2.8470	6.6277
34.1800	2.8500	6.6753
34.2000	2.8510	6.6887
34.2200	2.8540	6.6872
34.2400	2.8520	6.6955
34.2600	2.8570	6.6929
34.2800	2.8600	6.5492
34.3000	2.8620	6.5629
34.3200	2.8620	6.7620
34.3400	2.8640	6.8061
34.3600	2.8640	6.7858
34.3800	2.8680	6.7490
34.4000	2.8700	6.7456
34.4200	2.8690	6.7346
34.4400	2.8700	6.7252
34.4600	2.8730	6.6750
34.4800	2.8730	6.7506
34.5000	2.8780	6.7922
34.5200	2.8770	6.8705
34.5400	2.8760	6.8774
34.5600	2.8850	6.8279
34.5800	2.8860	6.8404
34.6000	2.8860	6.8431
34.6200	2.8860	6.8525
34.6400	2.8880	6.8284
34.6600	2.8910	6.8481
34.6800	2.8930	6.8834
34.7000	2.8940	6.9208
34.7200	2.8960	6.8970
34.7400	2.8940	6.7443
34.7600	2.8980	6.7897
34.7800	2.9010	6.8753
34.8000	2.9030	6.9401
34.8200	2.9050	6.9471
34.8400	2.9030	6.7734
34.8600	2.9080	6.8036
34.8800	2.9070	6.8244
34.9000	2.9080	6.8889
34.9200	2.9150	6.9272
34.9400	2.9150	6.7824
34.9600	2.9180	6.7432
34.9800	2.9170	6.7354
35.0000	2.9190	6.8626
35.0200	2.9200	6.8298
35.0400	2.9210	6.8510
35.0600	2.9240	6.8806
35.0800	2.9230	6.8738
35.1000	2.9290	6.9118
35.1200	2.9280	6.9177
35.1400	2.9310	6.9404
35.1600	2.9330	6.9571
35.1800	2.9310	7.0914
35.2000	2.9360	7.0337
35.2200	2.9380	6.8956
35.2400	2.9370	6.8568
35.2600	2.9410	6.9007
35.2800	2.9440	7.0296
35.3000	2.9440	7.0653
35.3200	2.9460	6.9314
35.3400	2.9450	6.8752
35.3600	2.9450	6.9804
35.3800	2.9500	7.0380
35.4000	2.9530	6.9266
35.4200	2.9560	6.9832
35.4400	2.9560	7.0137
35.4600	2.9590	7.0295
35.4800	2.9590	7.0076
35.5000	2.9580	7.0602
35.5200	2.9600	7.1068
35.5400	2.9590	7.1241
35.5600	2.9670	7.0690
35.5800	2.9670	7.1151
35.6000	2.9680	7.1510
35.6200	2.9700	7.1830
35.6400	2.9710	7.1558
35.6600	2.9720	7.1722
35.6800	2.9770	7.2189
35.7000	2.9780	7.2451
35.7200	2.9810	7.2492
35.7400	2.9780	7.2484
35.7600	2.9800	7.1737
35.7800	2.9850	7.1785
35.8000	2.9870	7.2654
35.8200	2.9880	7.3409
35.8400	2.9900	7.2308
35.8600	2.9920	7.2207
35.8800	2.9920	7.0195
35.9000	2.9910	7.1864
35.9200	2.9970	7.3356
35.9400	2.9950	7.3523
35.9600	2.9980	7.3471
35.9800	2.9980	7.3097
36.0000	2.9990	7.3183
36.0200	3.0040	7.4390
36.0400	3.0030	7.5078
36.0600	3.0040	7.4280
36.0800	3.0050	7.4328
36.1000	3.0140	7.4589
36.1200	3.0130	7.4049
36.1400	3.0100	7.4167
36.1600	3.0170	7.4631
36.1800	3.0190	7.6025
36.2000	3.0200	7.5894
36.2200	3.0190	7.5445
36.2400	3.0200	7.5424
36.2600	3.0220	7.5612
36.2800	3.0250	7.5133
36.3000	3.0250	7.5262
36.3200	3.0250	7.5549
36.3400	3.0290	7.5284
36.3600	3.0320	7.5274
36.3800	3.0350	7.6389
36.4000	3.0340	7.6148
36.4200	3.0380	7.5882
36.4400	3.0400	7.6085
36.4600	3.0400	7.6994
36.4800	3.0370	7.6507
36.5000	3.0420	7.6435
36.5200	3.0480	7.6832
36.5400	3.0470	7.6959
36.5600	3.0480	7.6566
36.5800	3.0470	7.6007
36.6000	3.0490	7.5748
36.6200	3.0540	7.5942
36.6400	3.0570	7.6166
36.6600	3.0560	7.6442
36.6800	3.0580	7.6502
36.7000	3.0610	7.5671
36.7200	3.0620	7.5690
36.7400	3.0650	7.5357
36.7600	3.0680	7.5427
36.7800	3.0610	7.5251
36.8000	3.0700	7.5596
36.8200	3.0680	7.6566
36.8400	3.0720	7.7522
36.8600	3.0750	7.6820
36.8800	3.0750	7.6742
36.9000	3.0740	7.8227
36.9200	3.0760	7.7583
36.9400	3.0800	7.6956
36.9600	3.0810	7.6872
36.9800	3.0820	7.7575
37.0000	3.0860	7.7824
37.0200	3.0850	7.6757
37.0400	3.0890	7.6547
37.0600	3.0880	7.6464
37.0800	3.0920	7.7301
37.1000	3.0930	7.7243
37.1200	3.0960	7.8988
37.1400	3.0970	7.8391
37.1600	3.0960	7.9022
37.1800	3.1010	7.9067
37.2000	3.1010	7.7503
37.2200	3.1040	7.6641
37.2400	3.1020	7.7299
37.2600	3.1090	7.7714
37.2800	3.1070	7.7994
37.3000	3.1110	7.7585
37.3200	3.1140	7.6532
37.3400	3.1120	7.7606
37.3600	3.1120	7.8179
37.3800	3.1190	7.9759
37.4000	3.1200	8.0283
37.4200	3.1180	7.9242
37.4400	3.1220	7.8461
37.4600	3.1240	7.8582
37.4800	3.1230	7.8800
37.5000	3.1270	7.8003
37.5200	3.1260	7.9267
37.5400	3.1300	7.9942
37.5600	3.1310	8.0808
37.5800	3.1320	7.9369
37.6000	3.1370	7.8813
37.6200	3.1380	7.8518
37.6400	3.1390	7.8915
37.6600	3.1380	7.9660
37.6800	3.1420	7.7911
37.7000	3.1420	8.0011
37.7200	3.1440	8.1319
37.7400	3.1460	8.0755
37.7600	3.1460	8.2257
37.7800	3.1520	8.2045
37.8000	3.1530	8.1875
37.8200	3.1530	8.0575
37.8400	3.1530	8.0341
37.8600	3.1540	8.0163
37.8800	3.1560	8.0298
37.9000	3.1600	8.0867
37.9200	3.1590	8.1667
37.9400	3.1630	8.1899
37.9600	3.1620	8.1642
37.9800	3.1660	8.1525
38.0000	3.1690	8.1950
38.0200	3.1710	8.1728
38.0400	3.1710	8.2282
38.0600	3.1710	8.2501
38.0800	3.1730	8.2795
38.1000	3.1770	8.3584
38.1200	3.1800	8.2483
38.1400	3.1830	8.1537
38.1600	3.1820	7.9570
38.1800	3.1850	7.9629
38.2000	3.1860	8.0188
38.2200	3.1870	7.8476
38.2400	3.1900	7.8944
38.2600	3.1880	7.9382
38.2800	3.1930	8.0892
38.3000	3.1930	8.0248
38.3200	3.1950	8.0025
38.3400	3.1960	7.9132
38.3600	3.1950	7.9827
38.3800	3.1990	8.1388
38.4000	3.2020	8.1857
38.4200	3.2090	8.0685
38.4400	3.2060	8.0127
38.4600	3.2050	8.1798
38.4800	3.2090	8.1965
38.5000	3.2100	8.1497
38.5200	3.2080	8.1767
38.5400	3.2140	8.1607
38.5600	3.2180	8.1676
38.5800	3.2160	8.1227
38.6000	3.2200	8.1197
38.6200	3.2200	8.1900
38.6400	3.2200	8.2641
38.6600	3.2240	8.3300
38.6800	3.2270	8.1920
38.7000	3.2300	8.2046
38.7200	3.2270	8.1601
38.7400	3.2280	8.1092
38.7600	3.2300	8.2343
38.7800	3.2330	8.3299
38.8000	3.2350	8.3465
38.8200	3.2370	8.2531
38.8400	3.2390	8.2625
38.8600	3.2410	8.3110
38.8800	3.2390	8.3133
38.9000	3.2450	8.3349
38.9200	3.2430	8.4090
38.9400	3.2470	8.5235
38.9600	3.2460	8.4638
38.9800	3.2490	8.4288
39.0000	3.2500	8.4360
39.0200	3.2540	8.5120
39.0400	3.2540	8.5032
39.0600	3.2550	8.4467
39.0800	3.2560	8.4525
39.1000	3.2590	8.4880
39.1200	3.2620	8.4581
39.1400	3.2650	8.4463
39.1600	3.2640	8.4792
39.1800	3.2660	8.4500
39.2000	3.2690	8.4441
39.2200	3.2690	8.5418
39.2400	3.2710	8.5534
39.2600	3.2700	8.4603
39.2800	3.2740	8.3537
39.3000	3.2770	8.4798
39.3200	3.2760	8.5611
39.3400	3.2810	8.5398
39.3600	3.2810	8.5547
39.3800	3.2840	8.5896
39.4000	3.2850	8.6026
39.4200	3.2850	8.6033
39.4400	3.2880	8.6115
39.4600	3.2930	8.6380
39.4800	3.2910	8.6557
39.5000	3.2920	8.6249
39.5200	3.2950	8.7614
39.5400	3.2950	8.8080
39.5600	3.2970	8.6863
39.5800	3.3020	8.6705
39.6000	3.3000	8.6756
39.6200	3.3040	8.5705
39.6400	3.3050	8.5877
39.6600	3.3080	8.6416
39.6800	3.3090	8.7307
39.7000	3.3120	8.7733
39.7200	3.3100	8.6803
39.7400	3.3130	8.4499
39.7600	3.3150	8.4951
39.7800	3.3160	8.7072
39.8000	3.3190	8.7425
39.8200	3.3200	8.7378
39.8400	3.3210	8.8449
39.8600	3.3210	8.8145
39.8800	3.3280	8.7608
39.9000	3.3260	8.6649
39.9200	3.3300	8.6803
39.9400	3.3280	8.7010
[truncated: 2,573 more rows]
