# Supplementary material for: Design and fabrication of carbon fiber lattices using 3D weaving
Source: Sci Rep. 2023 Sep 10;13:14919. doi: 10.1038/s41598-023-40962-4 (PMC10493227; doi:10.1038/s41598-023-40962-4)
Supplement: Supplementary file 4 — Supplementary Information 1. [file 41598_2023_40962_MOESM4_ESM.zip › Paper data/notube_130_105_23mm_31_95g_1.csv]

Time	Displacement	Force
(s)	(mm)	(kN)
0.0000	0.0000	0.3584
0.0200	-0.0020	0.3286
0.0400	-0.0040	0.4985
0.0600	-0.0020	0.4780
0.0800	0.0000	0.3232
0.1000	0.0020	0.3318
0.1200	0.0020	0.3732
0.1400	0.0030	0.4317
0.1600	0.0060	0.5267
0.1800	0.0060	0.6437
0.2000	0.0080	0.5608
0.2200	0.0140	0.4567
0.2400	0.0120	0.3758
0.2600	0.0150	0.3414
0.2800	0.0170	0.2365
0.3000	0.0170	0.3855
0.3200	0.0190	0.5305
0.3400	0.0210	0.6268
0.3600	0.0270	0.4789
0.3800	0.0280	0.3798
0.4000	0.0280	0.4128
0.4200	0.0320	0.3973
0.4400	0.0320	0.3138
0.4600	0.0340	0.4202
0.4800	0.0340	0.5349
0.5000	0.0350	0.4691
0.5200	0.0390	0.2556
0.5400	0.0390	0.4154
0.5600	0.0400	0.4908
0.5800	0.0440	0.4989
0.6000	0.0440	0.5599
0.6200	0.0480	0.4246
0.6400	0.0470	0.4277
0.6600	0.0480	0.4173
0.6800	0.0540	0.4698
0.7000	0.0540	0.5050
0.7200	0.0560	0.5587
0.7400	0.0580	0.5387
0.7600	0.0590	0.6100
0.7800	0.0630	0.5047
0.8000	0.0630	0.3897
0.8200	0.0650	0.3637
0.8400	0.0660	0.5273
0.8600	0.0670	0.5522
0.8800	0.0690	0.4722
0.9000	0.0730	0.5051
0.9200	0.0740	0.5224
0.9400	0.0750	0.5319
0.9600	0.0770	0.5184
0.9800	0.0790	0.5152
1.0000	0.0800	0.3310
1.0200	0.0810	0.4189
1.0400	0.0830	0.5009
1.0600	0.0840	0.3783
1.0800	0.0880	0.4545
1.1000	0.0890	0.5399
1.1200	0.0870	0.5360
1.1400	0.0910	0.5502
1.1600	0.0960	0.5017
1.1800	0.0960	0.5075
1.2000	0.0960	0.4042
1.2200	0.0970	0.2680
1.2400	0.1000	0.2991
1.2600	0.1050	0.4250
1.2800	0.1010	0.5188
1.3000	0.1040	0.5506
1.3200	0.1070	0.5286
1.3400	0.1100	0.5613
1.3600	0.1090	0.5723
1.3800	0.1130	0.4884
1.4000	0.1150	0.5742
1.4200	0.1130	0.6003
1.4400	0.1180	0.4996
1.4600	0.1190	0.4969
1.4800	0.1210	0.6248
1.5000	0.1210	0.6860
1.5200	0.1240	0.5803
1.5400	0.1260	0.6261
1.5600	0.1290	0.6879
1.5800	0.1290	0.5956
1.6000	0.1300	0.5688
1.6200	0.1340	0.6235
1.6400	0.1360	0.6463
1.6600	0.1360	0.6125
1.6800	0.1370	0.5267
1.7000	0.1390	0.3590
1.7200	0.1410	0.3277
1.7400	0.1450	0.4726
1.7600	0.1450	0.5650
1.7800	0.1450	0.5898
1.8000	0.1480	0.6588
1.8200	0.1520	0.4637
1.8400	0.1490	0.4006
1.8600	0.1540	0.4736
1.8800	0.1550	0.5505
1.9000	0.1570	0.5566
1.9200	0.1540	0.5665
1.9400	0.1600	0.5585
1.9600	0.1630	0.4427
1.9800	0.1620	0.5349
2.0000	0.1650	0.7674
2.0200	0.1670	0.6852
2.0400	0.1700	0.5368
2.0600	0.1680	0.4326
2.0800	0.1730	0.4752
2.1000	0.1710	0.5591
2.1200	0.1750	0.6955
2.1400	0.1770	0.6820
2.1600	0.1800	0.6326
2.1800	0.1790	0.5850
2.2000	0.1780	0.6134
2.2200	0.1830	0.5482
2.2400	0.1860	0.5561
2.2600	0.1840	0.6269
2.2800	0.1900	0.5977
2.3000	0.1890	0.5469
2.3200	0.1930	0.5979
2.3400	0.1940	0.5974
2.3600	0.1970	0.5856
2.3800	0.1970	0.5297
2.4000	0.1960	0.4951
2.4200	0.2010	0.4233
2.4400	0.2000	0.3462
2.4600	0.2050	0.3601
2.4800	0.2060	0.5245
2.5000	0.2080	0.7020
2.5200	0.2090	0.6065
2.5400	0.2070	0.5967
2.5600	0.2100	0.4387
2.5800	0.2130	0.3590
2.6000	0.2160	0.3473
2.6200	0.2160	0.3355
2.6400	0.2190	0.4722
2.6600	0.2170	0.4816
2.6800	0.2230	0.3737
2.7000	0.2220	0.2572
2.7200	0.2230	0.2824
2.7400	0.2250	0.5358
2.7600	0.2280	0.5556
2.7800	0.2290	0.5437
2.8000	0.2330	0.5996
2.8200	0.2340	0.6963
2.8400	0.2370	0.5647
2.8600	0.2390	0.5532
2.8800	0.2410	0.5788
2.9000	0.2410	0.5333
2.9200	0.2380	0.5490
2.9400	0.2440	0.6068
2.9600	0.2450	0.5655
2.9800	0.2460	0.6043
3.0000	0.2470	0.5000
3.0200	0.2490	0.4728
3.0400	0.2500	0.5278
3.0600	0.2580	0.6054
3.0800	0.2570	0.6695
3.1000	0.2580	0.5834
3.1200	0.2590	0.6151
3.1400	0.2580	0.6232
3.1600	0.2600	0.7244
3.1800	0.2640	0.7453
3.2000	0.2650	0.6497
3.2200	0.2660	0.5934
3.2400	0.2700	0.5452
3.2600	0.2720	0.5263
3.2800	0.2730	0.8248
3.3000	0.2730	0.7176
3.3200	0.2760	0.5717
3.3400	0.2790	0.4555
3.3600	0.2760	0.5512
3.3800	0.2820	0.5754
3.4000	0.2820	0.7822
3.4200	0.2850	0.7847
3.4400	0.2850	0.6789
3.4600	0.2860	0.6334
3.4800	0.2890	0.7038
3.5000	0.2900	0.6571
3.5200	0.2940	0.6246
3.5400	0.2930	0.6596
3.5600	0.2940	0.8490
3.5800	0.2990	0.8752
3.6000	0.2990	0.7244
3.6200	0.3010	0.5657
3.6400	0.3010	0.5036
3.6600	0.3050	0.6591
3.6800	0.3050	0.6926
3.7000	0.3060	0.7111
3.7200	0.3050	0.5961
3.7400	0.3110	0.6014
3.7600	0.3140	0.6681
3.7800	0.3120	0.7084
3.8000	0.3150	0.6684
3.8200	0.3140	0.8094
3.8400	0.3200	0.7387
3.8600	0.3200	0.6866
3.8800	0.3200	0.5590
3.9000	0.3230	0.6365
3.9200	0.3250	0.6735
3.9400	0.3270	0.7699
3.9600	0.3300	0.8415
3.9800	0.3300	0.8933
4.0000	0.3310	0.7710
4.0200	0.3360	0.7640
4.0400	0.3340	0.7976
4.0600	0.3380	0.9049
4.0800	0.3400	0.8158
4.1000	0.3380	0.7160
4.1200	0.3390	0.7831
4.1400	0.3460	0.7941
4.1600	0.3450	0.6595
4.1800	0.3470	0.6851
4.2000	0.3470	0.7315
4.2200	0.3510	0.7538
4.2400	0.3540	0.6470
4.2600	0.3540	0.6885
4.2800	0.3530	0.8240
4.3000	0.3550	0.9388
4.3200	0.3610	0.7840
4.3400	0.3610	0.7849
4.3600	0.3620	0.9612
4.3800	0.3620	0.9169
4.4000	0.3670	0.9362
4.4200	0.3670	0.7674
4.4400	0.3700	0.8256
4.4600	0.3720	0.7281
4.4800	0.3730	0.8631
4.5000	0.3740	0.8385
4.5200	0.3740	0.7304
4.5400	0.3780	0.7405
4.5600	0.3790	0.7346
4.5800	0.3810	0.6469
4.6000	0.3800	0.7664
4.6200	0.3840	0.8420
4.6400	0.3870	0.7894
4.6600	0.3860	0.7330
4.6800	0.3870	0.7853
4.7000	0.3910	0.7464
4.7200	0.3920	0.7250
4.7400	0.3960	0.7792
4.7600	0.3940	0.7043
4.7800	0.3950	0.8297
4.8000	0.4000	0.7939
4.8200	0.4020	0.7946
4.8400	0.4010	0.9159
4.8600	0.4020	0.9107
4.8800	0.4040	0.9040
4.9000	0.4080	0.7976
4.9200	0.4100	0.7115
4.9400	0.4130	0.8187
4.9600	0.4100	0.9591
4.9800	0.4120	0.9589
5.0000	0.4160	0.9919
5.0200	0.4180	0.7024
5.0400	0.4190	0.7731
5.0600	0.4210	0.8199
5.0800	0.4230	0.9642
5.1000	0.4250	0.7233
5.1200	0.4260	0.6270
5.1400	0.4270	0.7543
5.1600	0.4290	0.8949
5.1800	0.4280	0.9588
5.2000	0.4320	0.9680
5.2200	0.4330	0.8555
5.2400	0.4380	0.8272
5.2600	0.4350	0.9498
5.2800	0.4370	0.9670
5.3000	0.4410	0.8989
5.3200	0.4430	0.9628
5.3400	0.4460	0.9450
5.3600	0.4450	0.8471
5.3800	0.4490	0.8575
5.4000	0.4500	0.9207
5.4200	0.4510	0.8927
5.4400	0.4510	0.8782
5.4600	0.4530	0.9181
5.4800	0.4560	0.9363
5.5000	0.4580	0.9344
5.5200	0.4580	0.9549
5.5400	0.4620	0.9219
5.5600	0.4610	0.9221
5.5800	0.4610	0.9557
5.6000	0.4660	0.8166
5.6200	0.4670	0.8426
5.6400	0.4670	0.9168
5.6600	0.4700	0.8980
5.6800	0.4700	0.9072
5.7000	0.4750	0.9200
5.7200	0.4740	0.9096
5.7400	0.4780	0.7914
5.7600	0.4790	0.8565
5.7800	0.4800	1.0003
5.8000	0.4810	1.0869
5.8200	0.4830	1.0245
5.8400	0.4880	0.8966
5.8600	0.4870	0.9205
5.8800	0.4900	1.0117
5.9000	0.4860	0.9744
5.9200	0.4930	0.7826
5.9400	0.4940	0.8292
5.9600	0.4960	0.8886
5.9800	0.4970	0.8203
6.0000	0.5000	0.8441
6.0200	0.5030	0.9412
6.0400	0.5000	0.9924
6.0600	0.5040	1.1446
6.0800	0.5060	1.0310
6.1000	0.5060	0.9788
6.1200	0.5100	0.9936
6.1400	0.5090	1.0029
6.1600	0.5110	1.0222
6.1800	0.5160	1.0213
6.2000	0.5150	1.0528
6.2200	0.5180	1.1805
6.2400	0.5170	0.9742
6.2600	0.5220	0.9181
6.2800	0.5190	0.8832
6.3000	0.5240	1.1062
6.3200	0.5260	1.1723
6.3400	0.5260	1.0984
6.3600	0.5280	1.0357
6.3800	0.5340	1.0190
6.4000	0.5330	1.1260
6.4200	0.5330	1.0624
6.4400	0.5350	1.0140
6.4600	0.5380	1.0719
6.4800	0.5360	1.0898
6.5000	0.5390	1.1705
6.5200	0.5450	1.2756
6.5400	0.5450	1.1390
6.5600	0.5450	1.1101
6.5800	0.5490	1.3218
6.6000	0.5480	1.2865
6.6200	0.5510	1.1275
6.6400	0.5530	1.1744
6.6600	0.5540	1.1500
6.6800	0.5560	1.2288
6.7000	0.5610	1.1345
6.7200	0.5560	1.1743
6.7400	0.5610	1.1447
6.7600	0.5630	1.2566
6.7800	0.5660	1.2324
6.8000	0.5640	1.1888
6.8200	0.5680	1.2264
6.8400	0.5720	1.1849
6.8600	0.5720	1.1655
6.8800	0.5730	1.1610
6.9000	0.5710	1.1515
6.9200	0.5770	1.0479
6.9400	0.5780	0.9546
6.9600	0.5800	1.0168
6.9800	0.5820	1.0551
7.0000	0.5820	1.0079
7.0200	0.5830	1.2103
7.0400	0.5840	1.3202
7.0600	0.5880	1.0934
7.0800	0.5880	1.0506
7.1000	0.5910	1.1073
7.1200	0.5890	1.0951
7.1400	0.5940	1.1004
7.1600	0.5990	1.0718
7.1800	0.5950	1.0827
7.2000	0.5980	1.2148
7.2200	0.6020	1.2053
7.2400	0.6030	1.3595
7.2600	0.6060	1.3258
7.2800	0.6060	1.3822
7.3000	0.6060	1.4000
7.3200	0.6100	1.2648
7.3400	0.6130	1.0971
7.3600	0.6130	0.9795
7.3800	0.6130	1.0420
7.4000	0.6150	1.1323
7.4200	0.6210	1.1112
7.4400	0.6200	1.0519
7.4600	0.6210	1.0538
7.4800	0.6220	1.1688
7.5000	0.6240	1.2208
7.5200	0.6260	1.1688
7.5400	0.6300	1.0563
7.5600	0.6260	1.1175
7.5800	0.6320	1.0714
7.6000	0.6320	1.1644
7.6200	0.6340	1.0225
7.6400	0.6380	1.0522
7.6600	0.6360	1.1519
7.6800	0.6380	1.1619
7.7000	0.6420	1.0773
7.7200	0.6440	1.0266
7.7400	0.6470	1.0768
7.7600	0.6470	1.1146
7.7800	0.6490	1.1970
7.8000	0.6480	1.1640
7.8200	0.6510	1.1006
7.8400	0.6510	1.1855
7.8600	0.6540	1.2015
7.8800	0.6580	1.0698
7.9000	0.6590	1.1420
7.9200	0.6590	1.3058
7.9400	0.6610	1.2657
7.9600	0.6610	1.2580
7.9800	0.6620	1.1974
8.0000	0.6660	1.1419
8.0200	0.6670	1.2231
8.0400	0.6710	1.1604
8.0600	0.6680	1.1947
8.0800	0.6730	1.3512
8.1000	0.6750	1.3934
8.1200	0.6750	1.3591
8.1400	0.6780	1.2619
8.1600	0.6800	1.0928
8.1800	0.6800	1.1118
8.2000	0.6840	1.2377
8.2200	0.6850	1.2660
8.2400	0.6820	1.2657
8.2600	0.6870	1.2287
8.2800	0.6890	1.2980
8.3000	0.6890	1.2015
8.3200	0.6920	1.2051
8.3400	0.6940	1.2348
8.3600	0.6950	1.3650
8.3800	0.6990	1.3961
8.4000	0.6990	1.3742
8.4200	0.7020	1.2125
8.4400	0.7020	1.2876
8.4600	0.7050	1.4074
8.4800	0.7060	1.2811
8.5000	0.7100	1.4228
8.5200	0.7100	1.4526
8.5400	0.7080	1.4257
8.5600	0.7110	1.4113
8.5800	0.7120	1.3676
8.6000	0.7140	1.2420
8.6200	0.7180	1.1782
8.6400	0.7180	1.2771
8.6600	0.7200	1.3980
8.6800	0.7220	1.3909
8.7000	0.7250	1.3953
8.7200	0.7260	1.3227
8.7400	0.7250	1.2535
8.7600	0.7310	1.2715
8.7800	0.7290	1.3049
8.8000	0.7320	1.2735
8.8200	0.7350	1.4256
8.8400	0.7350	1.4248
8.8600	0.7380	1.3885
8.8800	0.7350	1.4520
8.9000	0.7400	1.3923
8.9200	0.7430	1.4279
8.9400	0.7430	1.4567
8.9600	0.7440	1.4418
8.9800	0.7460	1.5105
9.0000	0.7490	1.4657
9.0200	0.7520	1.3731
9.0400	0.7520	1.3103
9.0600	0.7530	1.3080
9.0800	0.7560	1.2827
9.1000	0.7590	0.9265
9.1200	0.7620	1.0494
9.1400	0.7600	1.1283
9.1600	0.7640	1.0708
9.1800	0.7650	0.9331
9.2000	0.7670	0.9260
9.2200	0.7680	1.0053
9.2400	0.7700	1.1407
9.2600	0.7700	1.2703
9.2800	0.7720	1.3062
9.3000	0.7720	1.1664
9.3200	0.7770	1.1804
9.3400	0.7810	1.2469
9.3600	0.7790	1.2316
9.3800	0.7820	1.1330
9.4000	0.7840	1.1162
9.4200	0.7860	1.2287
9.4400	0.7840	1.2477
9.4600	0.7840	1.2560
9.4800	0.7900	1.3034
9.5000	0.7930	1.2561
9.5200	0.7920	1.2606
9.5400	0.7950	1.2908
9.5600	0.7960	1.2413
9.5800	0.7970	1.2913
9.6000	0.7960	1.3068
9.6200	0.8030	1.2955
9.6400	0.8040	1.0325
9.6600	0.8060	1.1434
9.6800	0.8030	1.4274
9.7000	0.8090	1.4021
9.7200	0.8070	1.3577
9.7400	0.8090	1.2892
9.7600	0.8120	1.1382
9.7800	0.8150	1.1872
9.8000	0.8170	1.3091
9.8200	0.8190	1.1208
9.8400	0.8160	1.1843
9.8600	0.8210	1.2844
9.8800	0.8230	1.1833
9.9000	0.8230	1.2012
9.9200	0.8260	1.3160
9.9400	0.8280	1.5261
9.9600	0.8310	1.5057
9.9800	0.8310	1.3708
10.0000	0.8300	1.1864
10.0200	0.8330	1.3847
10.0400	0.8370	1.4567
10.0600	0.8380	1.5369
10.0800	0.8400	1.4383
10.1000	0.8410	1.3945
10.1200	0.8450	1.4298
10.1400	0.8440	1.4482
10.1600	0.8460	1.4154
10.1800	0.8470	1.3802
10.2000	0.8500	1.4236
10.2200	0.8490	1.5093
10.2400	0.8530	1.4480
10.2600	0.8560	1.3585
10.2800	0.8560	1.2902
10.3000	0.8550	1.5681
10.3200	0.8590	1.5278
10.3400	0.8600	1.3821
10.3600	0.8650	1.3870
10.3800	0.8650	1.3909
10.4000	0.8650	1.2810
10.4200	0.8660	1.1270
10.4400	0.8690	1.0520
10.4600	0.8700	0.9386
10.4800	0.8730	0.9327
10.5000	0.8740	1.0765
10.5200	0.8770	1.0868
10.5400	0.8770	1.1282
10.5600	0.8800	1.1163
10.5800	0.8830	1.1392
10.6000	0.8840	1.2167
10.6200	0.8840	1.1650
10.6400	0.8840	1.1361
10.6600	0.8860	1.1491
10.6800	0.8920	1.1932
10.7000	0.8900	1.3030
10.7200	0.8910	1.2155
10.7400	0.8950	1.1592
10.7600	0.8980	1.1903
10.7800	0.8960	1.1678
10.8000	0.8990	1.2315
10.8200	0.9000	1.1752
10.8400	0.9020	1.1495
10.8600	0.9040	1.2913
10.8800	0.9050	1.3237
10.9000	0.9040	1.2416
10.9200	0.9110	1.2332
10.9400	0.9100	1.2985
10.9600	0.9110	1.3674
10.9800	0.9160	1.3600
11.0000	0.9170	1.2622
11.0200	0.9150	1.2103
11.0400	0.9180	1.1510
11.0600	0.9210	1.2379
11.0800	0.9260	1.4105
11.1000	0.9250	1.5192
11.1200	0.9250	1.4593
11.1400	0.9290	1.4552
11.1600	0.9300	1.3996
11.1800	0.9330	1.4423
11.2000	0.9320	1.4716
11.2200	0.9320	1.4216
11.2400	0.9350	1.3061
11.2600	0.9360	1.3127
11.2800	0.9400	1.3062
11.3000	0.9430	1.2916
11.3200	0.9400	1.5099
11.3400	0.9450	1.6918
11.3600	0.9470	1.5322
11.3800	0.9480	1.2820
11.4000	0.9510	1.3511
11.4200	0.9490	1.3005
11.4400	0.9500	1.3556
11.4600	0.9540	1.3055
11.4800	0.9570	1.3227
11.5000	0.9580	1.3374
11.5200	0.9590	1.4402
11.5400	0.9620	1.3335
11.5600	0.9620	1.4240
11.5800	0.9640	1.4578
11.6000	0.9660	1.4258
11.6200	0.9670	1.4836
11.6400	0.9720	1.4972
11.6600	0.9730	1.4975
11.6800	0.9710	1.5092
11.7000	0.9730	1.5097
11.7200	0.9770	1.6243
11.7400	0.9770	1.5833
11.7600	0.9800	1.4753
11.7800	0.9850	1.3656
11.8000	0.9810	1.3397
11.8200	0.9830	1.3926
11.8400	0.9850	1.4735
11.8600	0.9880	1.4153
11.8800	0.9900	1.4514
11.9000	0.9900	1.4190
11.9200	0.9930	1.4837
11.9400	0.9950	1.4819
11.9600	0.9950	1.5236
11.9800	0.9970	1.6360
12.0000	0.9980	1.5622
12.0200	0.9990	1.5026
12.0400	1.0020	1.5594
12.0600	1.0050	1.4850
12.0800	1.0070	1.3924
12.1000	1.0080	1.5183
12.1200	1.0090	1.6395
12.1400	1.0110	1.5339
12.1600	1.0130	1.3838
12.1800	1.0140	1.5378
12.2000	1.0150	1.4634
12.2200	1.0160	1.4422
12.2400	1.0190	1.4857
12.2600	1.0220	1.5283
12.2800	1.0200	1.3892
12.3000	1.0230	1.4919
12.3200	1.0260	1.5383
12.3400	1.0260	1.5795
12.3600	1.0280	1.5447
12.3800	1.0300	1.5126
12.4000	1.0300	1.5479
12.4200	1.0330	1.6585
12.4400	1.0350	1.7509
12.4600	1.0390	1.7123
12.4800	1.0360	1.7109
12.5000	1.0410	1.7336
12.5200	1.0420	1.6751
12.5400	1.0450	1.6141
12.5600	1.0460	1.7421
12.5800	1.0470	1.7790
12.6000	1.0500	1.7848
12.6200	1.0500	1.6739
12.6400	1.0530	1.7213
12.6600	1.0530	1.7649
12.6800	1.0580	1.6676
12.7000	1.0550	1.6883
12.7200	1.0600	1.6949
12.7400	1.0640	1.5640
12.7600	1.0620	1.6371
12.7800	1.0650	1.7451
12.8000	1.0650	1.6717
12.8200	1.0700	1.7131
12.8400	1.0670	1.7363
12.8600	1.0700	1.7893
12.8800	1.0710	1.9263
12.9000	1.0760	1.8096
12.9200	1.0740	1.8261
12.9400	1.0790	1.8418
12.9600	1.0790	1.8727
12.9800	1.0810	1.7766
13.0000	1.0800	1.6650
13.0200	1.0820	1.6957
13.0400	1.0870	1.7021
13.0600	1.0880	1.4238
13.0800	1.0890	1.5011
13.1000	1.0900	1.5729
13.1200	1.0930	1.6839
13.1400	1.0960	1.7767
13.1600	1.0970	1.9495
13.1800	1.0970	1.8417
13.2000	1.0960	1.7809
13.2200	1.1000	1.7474
13.2400	1.1040	1.7866
13.2600	1.1060	1.7461
13.2800	1.1060	1.7875
13.3000	1.1060	1.9836
13.3200	1.1080	1.8998
13.3400	1.1100	1.8230
13.3600	1.1130	1.6739
13.3800	1.1160	1.7368
13.4000	1.1140	1.9565
13.4200	1.1190	2.0975
13.4400	1.1180	2.0166
13.4600	1.1210	1.9116
13.4800	1.1230	1.9005
13.5000	1.1220	1.9321
13.5200	1.1240	1.9119
13.5400	1.1270	1.8607
13.5600	1.1290	1.8608
13.5800	1.1320	1.8443
13.6000	1.1330	1.9149
13.6200	1.1320	1.8987
13.6400	1.1330	1.8475
13.6600	1.1340	1.9390
13.6800	1.1400	1.8972
13.7000	1.1410	1.8133
13.7200	1.1430	1.7331
13.7400	1.1450	1.9117
13.7600	1.1470	1.9833
13.7800	1.1500	1.9738
13.8000	1.1490	1.8079
13.8200	1.1490	1.7943
13.8400	1.1520	2.0063
13.8600	1.1550	2.0111
13.8800	1.1570	2.0020
13.9000	1.1550	2.0625
13.9200	1.1590	1.8922
13.9400	1.1630	1.6827
13.9600	1.1610	1.7456
13.9800	1.1640	1.9768
14.0000	1.1660	2.0607
14.0200	1.1690	1.9679
14.0400	1.1700	1.9868
14.0600	1.1700	2.0168
14.0800	1.1720	2.0312
14.1000	1.1740	2.0814
14.1200	1.1750	1.9926
14.1400	1.1780	2.1123
14.1600	1.1800	2.1512
14.1800	1.1810	2.0995
14.2000	1.1840	2.0694
14.2200	1.1840	2.0133
14.2400	1.1850	2.1512
14.2600	1.1900	2.0853
14.2800	1.1920	1.9223
14.3000	1.1920	1.9182
14.3200	1.1940	2.2751
14.3400	1.1940	2.2024
14.3600	1.1940	2.0392
14.3800	1.1970	2.1419
14.4000	1.1990	2.0248
14.4200	1.2000	2.0730
14.4400	1.2030	2.0528
14.4600	1.2050	2.0651
14.4800	1.2060	2.0831
14.5000	1.2080	2.0610
14.5200	1.2100	2.0098
14.5400	1.2090	2.0720
14.5600	1.2130	2.0712
14.5800	1.2130	2.0694
14.6000	1.2140	2.0474
14.6200	1.2160	2.1024
14.6400	1.2210	2.2120
14.6600	1.2190	2.1446
14.6800	1.2210	2.1545
14.7000	1.2230	2.2076
14.7200	1.2280	2.1786
14.7400	1.2290	2.0745
14.7600	1.2260	2.0957
14.7800	1.2310	2.1455
14.8000	1.2340	2.2837
14.8200	1.2360	2.2769
14.8400	1.2370	2.1345
14.8600	1.2390	1.9703
14.8800	1.2410	2.0276
14.9000	1.2380	2.1024
14.9200	1.2430	2.1638
14.9400	1.2440	2.2569
14.9600	1.2480	2.3993
14.9800	1.2460	2.2879
15.0000	1.2480	2.0897
15.0200	1.2510	2.0180
15.0400	1.2510	2.1007
15.0600	1.2530	2.1234
15.0800	1.2550	2.2497
15.1000	1.2590	2.0311
15.1200	1.2610	2.0080
15.1400	1.2610	2.0649
15.1600	1.2620	2.0524
15.1800	1.2630	2.0557
15.2000	1.2650	2.0026
15.2200	1.2690	2.0145
15.2400	1.2680	2.0931
15.2600	1.2720	2.1137
15.2800	1.2730	2.2145
15.3000	1.2750	2.2770
15.3200	1.2770	2.1908
15.3400	1.2790	2.2066
15.3600	1.2780	2.2554
15.3800	1.2830	2.2376
15.4000	1.2830	2.1627
15.4200	1.2860	2.0517
15.4400	1.2860	1.9477
15.4600	1.2870	2.1591
15.4800	1.2900	2.2724
15.5000	1.2920	2.3940
15.5200	1.2910	2.4361
15.5400	1.2930	2.2589
15.5600	1.2970	2.1695
15.5800	1.2980	2.1754
15.6000	1.2990	2.2943
15.6200	1.3010	2.2692
15.6400	1.3030	2.2123
15.6600	1.3060	2.2596
15.6800	1.3050	2.1613
15.7000	1.3070	2.1576
15.7200	1.3070	2.2151
15.7400	1.3110	2.1758
15.7600	1.3100	2.2883
15.7800	1.3140	2.3518
15.8000	1.3160	2.2702
15.8200	1.3160	2.2500
15.8400	1.3180	2.2518
15.8600	1.3220	2.2040
15.8800	1.3220	2.2614
15.9000	1.3220	2.3498
15.9200	1.3220	2.3883
15.9400	1.3260	2.5823
15.9600	1.3300	2.4270
15.9800	1.3290	2.3380
16.0000	1.3320	2.3516
16.0200	1.3350	2.2883
16.0400	1.3370	2.1314
16.0600	1.3400	2.3023
16.0800	1.3380	2.3193
16.1000	1.3430	2.2454
16.1200	1.3410	2.3247
16.1400	1.3430	2.3941
16.1600	1.3440	2.3433
16.1800	1.3480	2.4155
16.2000	1.3520	2.4402
16.2200	1.3520	2.4926
16.2400	1.3500	2.4378
16.2600	1.3540	2.3421
16.2800	1.3560	2.4222
16.3000	1.3580	2.3518
16.3200	1.3590	2.4356
16.3400	1.3590	2.3792
16.3600	1.3640	2.3842
16.3800	1.3640	2.3815
16.4000	1.3680	2.4025
16.4200	1.3660	2.3687
16.4400	1.3670	2.1088
16.4600	1.3720	1.8418
16.4800	1.3700	1.6853
16.5000	1.3760	1.7321
16.5200	1.3760	1.7289
16.5400	1.3780	1.8735
16.5600	1.3770	1.8885
16.5800	1.3830	1.7615
16.6000	1.3810	1.6975
16.6200	1.3850	1.6975
16.6400	1.3870	1.8191
16.6600	1.3870	1.8333
16.6800	1.3870	1.9765
16.7000	1.3930	1.9348
16.7200	1.3920	1.7690
16.7400	1.3950	1.7240
16.7600	1.3970	1.8145
16.7800	1.3960	1.8903
16.8000	1.3970	1.9175
16.8200	1.4000	1.9211
16.8400	1.4010	1.9297
16.8600	1.4050	2.0316
16.8800	1.4040	2.0332
16.9000	1.4080	1.9871
16.9200	1.4110	1.9672
16.9400	1.4120	2.0271
16.9600	1.4120	2.1070
16.9800	1.4110	2.0696
17.0000	1.4170	1.9463
17.0200	1.4170	1.9311
17.0400	1.4190	1.9151
17.0600	1.4220	1.9077
17.0800	1.4250	2.1579
17.1000	1.4230	2.2130
17.1200	1.4240	2.1516
17.1400	1.4280	2.0655
17.1600	1.4300	1.9945
17.1800	1.4290	2.0622
17.2000	1.4330	2.1270
17.2200	1.4360	2.1994
17.2400	1.4360	2.2000
17.2600	1.4370	2.1690
17.2800	1.4390	2.0961
17.3000	1.4430	2.0243
17.3200	1.4450	2.1475
17.3400	1.4440	2.2411
17.3600	1.4460	2.2104
17.3800	1.4460	2.2271
17.4000	1.4490	2.2408
17.4200	1.4550	2.0923
17.4400	1.4520	2.0394
17.4600	1.4540	2.0467
17.4800	1.4550	2.1715
17.5000	1.4570	2.1462
17.5200	1.4590	2.0960
17.5400	1.4610	2.1268
17.5600	1.4590	2.1737
17.5800	1.4650	2.1988
17.6000	1.4680	2.2079
17.6200	1.4690	2.1800
17.6400	1.4700	2.2182
17.6600	1.4700	2.2085
17.6800	1.4740	2.2504
17.7000	1.4760	2.2613
17.7200	1.4760	2.3165
17.7400	1.4760	2.3745
17.7600	1.4780	2.3241
17.7800	1.4800	2.2582
17.8000	1.4840	2.3576
17.8200	1.4850	2.3824
17.8400	1.4850	2.2532
17.8600	1.4900	2.1843
17.8800	1.4890	2.2164
17.9000	1.4900	2.2674
17.9200	1.4920	2.3056
17.9400	1.4950	2.2268
17.9600	1.4950	2.2055
17.9800	1.5000	2.3362
18.0000	1.4990	2.4418
18.0200	1.5040	2.5336
18.0400	1.5020	2.5315
18.0600	1.5010	2.3775
18.0800	1.5060	2.2616
18.1000	1.5080	2.4816
18.1200	1.5100	2.5666
18.1400	1.5110	2.5593
18.1600	1.5120	2.4547
18.1800	1.5150	2.3748
18.2000	1.5160	2.3704
18.2200	1.5200	2.5343
18.2400	1.5210	2.5174
18.2600	1.5210	2.4837
18.2800	1.5200	2.3817
18.3000	1.5250	2.3139
18.3200	1.5270	2.3955
18.3400	1.5280	2.4098
18.3600	1.5280	2.4646
18.3800	1.5300	2.4843
18.4000	1.5320	2.2461
18.4200	1.5360	2.3490
18.4400	1.5360	2.4677
18.4600	1.5380	2.4019
18.4800	1.5370	2.4080
18.5000	1.5380	2.3525
18.5200	1.5440	2.4529
18.5400	1.5440	2.6197
18.5600	1.5450	2.4893
18.5800	1.5470	2.3563
18.6000	1.5500	2.5159
18.6200	1.5530	2.6183
18.6400	1.5540	2.5972
18.6600	1.5560	2.5657
18.6800	1.5570	2.7110
18.7000	1.5550	2.7707
18.7200	1.5600	2.6370
18.7400	1.5600	2.5125
18.7600	1.5610	2.5700
18.7800	1.5630	2.4150
18.8000	1.5660	2.3747
18.8200	1.5680	2.4583
18.8400	1.5690	2.5442
18.8600	1.5740	2.5210
18.8800	1.5690	2.6080
18.9000	1.5760	2.7559
18.9200	1.5790	2.8253
18.9400	1.5770	2.8456
18.9600	1.5800	2.6970
18.9800	1.5790	2.7353
19.0000	1.5860	2.6016
19.0200	1.5820	2.5594
19.0400	1.5860	2.5437
19.0600	1.5860	2.7885
19.0800	1.5910	2.7357
19.1000	1.5910	2.5993
19.1200	1.5910	2.6667
19.1400	1.5930	2.6903
19.1600	1.5980	2.5759
19.1800	1.5960	2.4754
19.2000	1.5950	2.5553
19.2200	1.6010	2.6252
19.2400	1.6040	2.5872
19.2600	1.6050	2.5977
19.2800	1.6060	2.6719
19.3000	1.6050	2.6215
19.3200	1.6110	2.5841
19.3400	1.6090	2.5340
19.3600	1.6140	2.6522
19.3800	1.6140	2.7651
19.4000	1.6150	2.6592
19.4200	1.6160	2.6496
19.4400	1.6160	2.6967
19.4600	1.6180	2.7604
19.4800	1.6220	2.6262
19.5000	1.6240	2.6082
19.5200	1.6260	2.6319
19.5400	1.6290	2.8754
19.5600	1.6300	2.7190
19.5800	1.6310	2.6728
19.6000	1.6300	2.6458
19.6200	1.6360	2.5819
19.6400	1.6350	2.5692
19.6600	1.6390	2.6259
19.6800	1.6390	2.6608
19.7000	1.6400	2.7488
19.7200	1.6400	2.6664
19.7400	1.6450	2.7134
19.7600	1.6450	2.7173
19.7800	1.6490	2.5186
19.8000	1.6500	2.5027
19.8200	1.6510	2.6194
19.8400	1.6520	2.6666
19.8600	1.6560	2.6100
19.8800	1.6550	2.6121
19.9000	1.6580	2.6133
19.9200	1.6610	2.6068
19.9400	1.6610	2.5386
19.9600	1.6650	2.6898
19.9800	1.6640	2.8171
20.0000	1.6630	2.7232
20.0200	1.6690	2.6216
20.0400	1.6660	2.7113
20.0600	1.6710	2.7778
20.0800	1.6720	2.7358
20.1000	1.6740	2.7840
20.1200	1.6780	2.8292
20.1400	1.6770	2.9054
20.1600	1.6810	2.7445
20.1800	1.6800	2.7368
20.2000	1.6850	2.5230
20.2200	1.6840	2.4463
20.2400	1.6850	2.5528
20.2600	1.6880	2.8537
20.2800	1.6880	2.9822
20.3000	1.6920	2.9307
20.3200	1.6920	2.8079
20.3400	1.6940	2.7632
20.3600	1.6970	2.8012
20.3800	1.6980	2.8490
20.4000	1.6990	2.7205
20.4200	1.7010	2.7284
20.4400	1.7030	2.9089
20.4600	1.7050	2.9300
20.4800	1.7070	2.8337
20.5000	1.7080	2.5871
20.5200	1.7100	2.5608
20.5400	1.7100	2.6955
20.5600	1.7120	2.7861
20.5800	1.7120	2.7711
20.6000	1.7140	2.8226
20.6200	1.7150	2.9248
20.6400	1.7220	2.9450
20.6600	1.7190	3.0395
20.6800	1.7220	3.0228
20.7000	1.7260	3.0867
20.7200	1.7260	3.0373
20.7400	1.7280	2.9828
20.7600	1.7310	2.9303
20.7800	1.7300	2.8763
20.8000	1.7330	2.8226
20.8200	1.7330	2.8893
20.8400	1.7350	3.0446
20.8600	1.7390	3.1173
20.8800	1.7370	3.0944
20.9000	1.7420	3.0091
20.9200	1.7410	3.0104
20.9400	1.7450	2.9775
20.9600	1.7470	2.9862
20.9800	1.7480	3.0717
21.0000	1.7480	3.0048
21.0200	1.7520	2.9069
21.0400	1.7550	2.9507
21.0600	1.7520	3.0296
21.0800	1.7540	3.0340
21.1000	1.7590	3.1525
21.1200	1.7590	3.1054
21.1400	1.7600	3.0900
21.1600	1.7630	3.2260
21.1800	1.7650	3.1397
21.2000	1.7660	3.0315
21.2200	1.7680	3.0125
21.2400	1.7690	3.0199
21.2600	1.7720	3.0014
21.2800	1.7770	3.0042
21.3000	1.7760	2.8074
21.3200	1.7740	2.7524
21.3400	1.7750	2.8734
21.3600	1.7790	3.0311
21.3800	1.7820	2.9426
21.4000	1.7810	2.9429
21.4200	1.7830	2.8343
21.4400	1.7870	2.9340
21.4600	1.7890	2.9230
21.4800	1.7910	2.8724
21.5000	1.7920	2.7986
21.5200	1.7890	2.8912
21.5400	1.7920	2.9294
21.5600	1.7980	3.0470
21.5800	1.7970	3.0270
21.6000	1.8010	2.9484
21.6200	1.7990	3.0006
21.6400	1.8010	2.9052
21.6600	1.8040	2.9499
21.6800	1.8080	2.9828
21.7000	1.8050	2.9556
21.7200	1.8090	3.0317
21.7400	1.8100	2.9210
21.7600	1.8110	2.8071
21.7800	1.8150	2.7932
21.8000	1.8140	2.9287
21.8200	1.8180	3.1633
21.8400	1.8190	3.1765
21.8600	1.8210	2.9157
21.8800	1.8250	2.9195
21.9000	1.8220	2.9600
21.9200	1.8270	2.9962
21.9400	1.8290	2.6987
21.9600	1.8300	2.8929
21.9800	1.8300	3.0602
22.0000	1.8340	3.0702
22.0200	1.8350	3.0640
22.0400	1.8370	3.0153
22.0600	1.8370	3.1295
22.0800	1.8410	3.2105
22.1000	1.8400	3.0640
22.1200	1.8420	3.0251
22.1400	1.8430	3.0849
22.1600	1.8460	2.9186
22.1800	1.8480	2.9743
22.2000	1.8480	3.0135
22.2200	1.8500	2.9551
22.2400	1.8530	3.0824
22.2600	1.8550	3.1692
22.2800	1.8550	3.0953
22.3000	1.8550	3.0840
22.3200	1.8590	3.2440
22.3400	1.8610	3.2836
22.3600	1.8600	3.1187
22.3800	1.8640	3.0270
22.4000	1.8670	2.9977
22.4200	1.8690	3.0957
22.4400	1.8700	3.1383
22.4600	1.8710	3.1376
22.4800	1.8690	3.0840
22.5000	1.8720	3.1684
22.5200	1.8770	3.1628
22.5400	1.8770	2.9696
22.5600	1.8790	3.0243
22.5800	1.8820	3.2205
22.6000	1.8800	3.3668
22.6200	1.8830	3.3373
22.6400	1.8880	3.3865
22.6600	1.8850	3.2589
22.6800	1.8880	3.1908
22.7000	1.8910	3.2885
22.7200	1.8930	3.2759
22.7400	1.8960	3.2911
22.7600	1.8950	3.3051
22.7800	1.8970	3.2810
22.8000	1.8980	3.2896
22.8200	1.8980	3.3367
22.8400	1.9040	3.2552
22.8600	1.9070	3.1885
22.8800	1.9050	3.3057
22.9000	1.9060	3.3245
22.9200	1.9070	3.2885
22.9400	1.9120	3.2262
22.9600	1.9140	3.3061
22.9800	1.9120	3.2797
23.0000	1.9150	3.3444
23.0200	1.9170	3.3153
23.0400	1.9200	3.3112
23.0600	1.9200	3.3726
23.0800	1.9260	3.4483
23.1000	1.9270	3.4148
23.1200	1.9250	3.3955
23.1400	1.9250	3.3869
23.1600	1.9260	3.3631
23.1800	1.9320	3.4372
23.2000	1.9340	3.5409
23.2200	1.9340	3.4720
23.2400	1.9350	3.4122
23.2600	1.9380	3.4556
23.2800	1.9380	3.5616
23.3000	1.9400	3.6427
23.3200	1.9450	3.5989
23.3400	1.9440	3.4556
23.3600	1.9460	3.4184
23.3800	1.9460	3.4626
23.4000	1.9470	3.4609
23.4200	1.9520	3.4650
23.4400	1.9550	3.5563
23.4600	1.9540	3.6738
23.4800	1.9560	3.6782
23.5000	1.9550	3.5697
23.5200	1.9560	3.6154
23.5400	1.9620	3.6461
23.5600	1.9630	3.6923
23.5800	1.9620	3.6429
23.6000	1.9620	3.4783
23.6200	1.9670	3.4546
23.6400	1.9690	3.5857
23.6600	1.9720	3.6022
23.6800	1.9720	3.5657
23.7000	1.9720	3.4641
23.7200	1.9750	3.4608
23.7400	1.9780	3.5070
23.7600	1.9790	3.5861
23.7800	1.9810	3.5932
23.8000	1.9820	3.4903
23.8200	1.9850	3.4816
23.8400	1.9870	3.5679
23.8600	1.9890	3.6001
23.8800	1.9870	3.5836
23.9000	1.9900	3.5517
23.9200	1.9920	3.5798
23.9400	1.9920	3.6605
23.9600	1.9960	3.7075
23.9800	1.9950	3.8340
24.0000	1.9990	3.7944
24.0200	2.0030	3.7795
24.0400	2.0030	3.5822
24.0600	2.0020	3.6167
24.0800	2.0070	3.7033
24.1000	2.0070	3.7527
24.1200	2.0080	3.6685
24.1400	2.0100	3.6574
24.1600	2.0130	3.6803
24.1800	2.0150	3.6843
24.2000	2.0160	3.6418
24.2200	2.0190	3.7372
24.2400	2.0200	3.6472
24.2600	2.0200	3.5807
24.2800	2.0240	3.6837
24.3000	2.0250	3.7866
24.3200	2.0220	3.8705
24.3400	2.0280	3.6952
24.3600	2.0310	3.5611
24.3800	2.0320	3.4907
24.4000	2.0310	3.6584
24.4200	2.0300	3.8112
24.4400	2.0320	3.8205
24.4600	2.0380	3.7296
24.4800	2.0400	3.6941
24.5000	2.0420	3.7602
24.5200	2.0420	3.9378
24.5400	2.0430	3.8136
24.5600	2.0440	3.7052
24.5800	2.0500	3.7783
24.6000	2.0500	3.7988
24.6200	2.0500	3.8565
24.6400	2.0540	3.8022
24.6600	2.0560	3.8139
24.6800	2.0580	3.7103
24.7000	2.0580	3.6020
24.7200	2.0580	3.7923
24.7400	2.0580	3.9360
24.7600	2.0610	3.8043
24.7800	2.0630	3.7510
24.8000	2.0690	3.7813
24.8200	2.0670	3.9921
24.8400	2.0670	4.0181
24.8600	2.0700	3.9070
24.8800	2.0730	3.9529
24.9000	2.0740	3.9709
24.9200	2.0760	3.8000
24.9400	2.0780	3.7247
24.9600	2.0800	3.8476
24.9800	2.0820	3.9267
25.0000	2.0810	3.8268
25.0200	2.0870	3.8747
25.0400	2.0870	3.8421
25.0600	2.0870	3.8904
25.0800	2.0890	3.9017
25.1000	2.0920	3.8500
25.1200	2.0950	3.9260
25.1400	2.0950	4.0202
25.1600	2.0970	3.8149
25.1800	2.0980	3.8161
25.2000	2.1010	3.8917
25.2200	2.1010	3.9407
25.2400	2.1010	3.9688
25.2600	2.1030	3.9933
25.2800	2.1080	3.8851
25.3000	2.1070	3.9837
25.3200	2.1090	4.1338
25.3400	2.1090	4.0686
25.3600	2.1150	3.9626
25.3800	2.1130	3.9578
25.4000	2.1140	3.8858
25.4200	2.1160	3.8257
25.4400	2.1220	3.8310
25.4600	2.1220	3.7821
25.4800	2.1240	3.8169
25.5000	2.1240	3.7977
25.5200	2.1250	3.7420
25.5400	2.1290	3.8532
25.5600	2.1290	3.8839
25.5800	2.1310	3.8830
25.6000	2.1310	3.9619
25.6200	2.1350	3.9787
25.6400	2.1350	3.8769
25.6600	2.1390	3.8881
25.6800	2.1370	3.9767
25.7000	2.1420	3.9354
25.7200	2.1440	3.8871
25.7400	2.1470	3.7968
25.7600	2.1450	3.8951
25.7800	2.1480	3.9469
25.8000	2.1490	3.9457
25.8200	2.1520	3.8329
25.8400	2.1510	3.9057
25.8600	2.1530	3.9227
25.8800	2.1550	3.9407
25.9000	2.1540	4.0462
25.9200	2.1610	4.1345
25.9400	2.1610	4.0277
25.9600	2.1640	3.8958
25.9800	2.1660	3.8656
26.0000	2.1640	3.9469
26.0200	2.1680	3.9088
26.0400	2.1720	3.9566
26.0600	2.1720	3.9830
26.0800	2.1700	4.0295
26.1000	2.1740	3.9585
26.1200	2.1780	3.8197
26.1400	2.1790	4.0341
26.1600	2.1780	4.0591
26.1800	2.1840	4.0069
26.2000	2.1810	4.0372
26.2200	2.1860	3.9723
26.2400	2.1860	4.0222
26.2600	2.1890	3.9306
26.2800	2.1890	4.0339
26.3000	2.1910	4.0249
26.3200	2.1920	4.0462
26.3400	2.1960	4.1136
26.3600	2.1970	4.0681
26.3800	2.1960	3.9626
26.4000	2.2030	4.0109
26.4200	2.2020	3.8954
26.4400	2.2050	3.9842
26.4600	2.2060	4.1610
26.4800	2.2040	4.2047
26.5000	2.2070	4.1447
26.5200	2.2120	4.1284
26.5400	2.2110	4.1125
26.5600	2.2110	4.1592
26.5800	2.2130	4.1863
26.6000	2.2170	4.1899
26.6200	2.2190	4.1819
26.6400	2.2180	4.1133
26.6600	2.2210	4.1038
26.6800	2.2230	4.1425
26.7000	2.2240	4.1179
26.7200	2.2260	4.0298
26.7400	2.2280	3.9476
26.7600	2.2290	4.0044
26.7800	2.2290	3.9795
26.8000	2.2340	3.9549
26.8200	2.2350	3.6810
26.8400	2.2360	3.5190
26.8600	2.2340	3.2727
26.8800	2.2390	3.3489
26.9000	2.2410	3.3974
26.9200	2.2440	3.4834
26.9400	2.2460	3.5820
26.9600	2.2450	3.4699
26.9800	2.2500	3.4467
27.0000	2.2500	3.5483
27.0200	2.2520	3.6953
27.0400	2.2520	3.8719
27.0600	2.2560	3.6896
27.0800	2.2570	3.5292
27.1000	2.2570	3.6827
27.1200	2.2560	3.6368
27.1400	2.2610	3.6123
27.1600	2.2620	3.6849
27.1800	2.2640	3.6495
27.2000	2.2650	3.6704
27.2200	2.2670	3.6599
27.2400	2.2710	3.7511
27.2600	2.2700	3.6778
27.2800	2.2730	3.6693
27.3000	2.2740	3.7523
27.3200	2.2770	3.7216
27.3400	2.2780	3.7111
27.3600	2.2790	3.8241
27.3800	2.2790	3.8097
27.4000	2.2840	3.7993
27.4200	2.2810	3.8025
27.4400	2.2870	3.8044
27.4600	2.2870	3.9484
27.4800	2.2870	3.9678
27.5000	2.2910	4.0030
27.5200	2.2930	3.8710
27.5400	2.2930	3.8759
27.5600	2.2980	3.8970
27.5800	2.2990	3.8244
27.6000	2.2980	3.8776
27.6200	2.3020	3.9267
27.6400	2.3020	3.9440
27.6600	2.3070	3.9638
27.6800	2.3080	4.0206
27.7000	2.3070	4.1279
27.7200	2.3060	4.0028
27.7400	2.3090	4.0009
27.7600	2.3100	4.0596
27.7800	2.3160	4.1097
27.8000	2.3150	4.1247
27.8200	2.3180	4.1252
27.8400	2.3180	4.1529
27.8600	2.3190	4.0846
27.8800	2.3230	4.0677
27.9000	2.3240	4.1816
27.9200	2.3260	4.1584
27.9400	2.3270	4.0860
27.9600	2.3300	4.1395
27.9800	2.3290	4.1315
28.0000	2.3300	4.0921
28.0200	2.3350	4.1479
28.0400	2.3370	4.1045
28.0600	2.3380	4.1138
28.0800	2.3400	4.1189
28.1000	2.3420	4.2104
28.1200	2.3410	4.1610
28.1400	2.3400	4.0912
28.1600	2.3460	3.9576
28.1800	2.3490	4.1248
28.2000	2.3480	4.1935
28.2200	2.3480	4.2387
28.2400	2.3530	4.1999
28.2600	2.3540	3.9611
28.2800	2.3560	3.9669
28.3000	2.3560	4.1671
28.3200	2.3600	4.2218
28.3400	2.3610	4.1366
28.3600	2.3620	4.1837
28.3800	2.3620	4.3274
28.4000	2.3660	4.3822
28.4200	2.3670	4.2893
28.4400	2.3670	4.2847
28.4600	2.3690	4.2591
28.4800	2.3730	4.3731
28.5000	2.3760	4.4068
28.5200	2.3790	4.3508
28.5400	2.3780	4.3962
28.5600	2.3770	4.3034
28.5800	2.3800	4.1842
28.6000	2.3840	4.3392
28.6200	2.3810	4.4741
28.6400	2.3870	4.5770
28.6600	2.3880	4.4844
28.6800	2.3910	4.5008
28.7000	2.3890	4.5904
28.7200	2.3910	4.5775
28.7400	2.3920	4.5092
28.7600	2.3970	4.5037
28.7800	2.3980	4.4388
28.8000	2.3990	4.3577
28.8200	2.3990	4.2858
28.8400	2.4050	4.5602
28.8600	2.4090	4.4982
28.8800	2.4090	4.4537
28.9000	2.4050	4.4875
28.9200	2.4090	4.5145
28.9400	2.4100	4.6383
28.9600	2.4160	4.6280
28.9800	2.4140	4.7445
29.0000	2.4150	4.5963
29.0200	2.4190	4.6935
29.0400	2.4190	4.6481
29.0600	2.4220	4.6164
29.0800	2.4250	4.6428
29.1000	2.4240	4.6743
29.1200	2.4270	4.6937
29.1400	2.4260	4.8606
29.1600	2.4280	4.8179
29.1800	2.4320	4.8043
29.2000	2.4350	4.6700
29.2200	2.4350	4.6591
29.2400	2.4350	4.6886
29.2600	2.4380	4.7019
29.2800	2.4400	4.7091
29.3000	2.4400	4.7225
29.3200	2.4400	5.0199
29.3400	2.4440	4.9614
29.3600	2.4450	4.9083
29.3800	2.4450	4.7766
29.4000	2.4510	4.7407
29.4200	2.4530	4.7627
29.4400	2.4510	4.8376
29.4600	2.4540	4.7831
29.4800	2.4570	4.8071
29.5000	2.4570	4.9638
29.5200	2.4570	5.0428
29.5400	2.4620	4.9963
29.5600	2.4620	4.8589
29.5800	2.4650	4.8489
29.6000	2.4670	4.9872
29.6200	2.4650	5.1929
29.6400	2.4670	5.2039
29.6600	2.4720	5.1024
29.6800	2.4730	5.0076
29.7000	2.4740	5.0146
29.7200	2.4750	5.0823
29.7400	2.4760	5.1431
29.7600	2.4810	5.0166
29.7800	2.4830	4.9003
29.8000	2.4850	5.0205
29.8200	2.4820	5.1542
29.8400	2.4850	5.0601
29.8600	2.4880	5.1832
29.8800	2.4910	5.1795
29.9000	2.4890	5.1749
29.9200	2.4930	5.0969
29.9400	2.4950	5.2606
29.9600	2.4940	5.2549
29.9800	2.4990	5.1889
30.0000	2.4990	5.1427
30.0200	2.5020	5.0692
30.0400	2.5040	5.1491
30.0600	2.5060	5.2065
30.0800	2.5040	5.1942
30.1000	2.5060	5.1736
30.1200	2.5100	5.0967
30.1400	2.5140	5.1470
30.1600	2.5110	5.1909
30.1800	2.5130	5.0831
30.2000	2.5160	4.9271
30.2200	2.5160	4.9310
30.2400	2.5170	4.9206
30.2600	2.5220	4.8178
30.2800	2.5240	4.9039
30.3000	2.5220	4.9043
30.3200	2.5270	4.7458
30.3400	2.5260	4.8012
30.3600	2.5300	5.0419
30.3800	2.5330	5.0225
30.4000	2.5310	5.0076
30.4200	2.5320	5.0596
30.4400	2.5340	5.1017
30.4600	2.5370	4.9279
30.4800	2.5410	4.8885
30.5000	2.5400	5.0682
30.5200	2.5440	4.9665
30.5400	2.5460	5.0095
30.5600	2.5470	5.0444
30.5800	2.5460	5.1600
30.6000	2.5470	5.1586
30.6200	2.5510	5.0913
30.6400	2.5570	5.2312
30.6600	2.5550	5.1561
30.6800	2.5540	5.0130
30.7000	2.5600	5.0181
30.7200	2.5570	5.0474
30.7400	2.5610	5.0233
30.7600	2.5610	5.1188
30.7800	2.5660	5.2011
30.8000	2.5670	5.2344
30.8200	2.5690	5.3195
30.8400	2.5670	5.2935
30.8600	2.5690	5.1139
30.8800	2.5750	5.1092
30.9000	2.5740	5.1797
30.9200	2.5730	5.2775
30.9400	2.5780	5.2294
30.9600	2.5750	5.1146
30.9800	2.5780	5.1257
31.0000	2.5850	5.1169
31.0200	2.5850	5.1170
31.0400	2.5870	5.1837
31.0600	2.5860	5.3558
31.0800	2.5900	5.3471
31.1000	2.5900	5.2590
31.1200	2.5920	5.1281
31.1400	2.5930	5.1549
31.1600	2.5960	5.3814
31.1800	2.5960	5.3884
31.2000	2.5990	5.3317
31.2200	2.6020	5.4003
31.2400	2.6020	5.4737
31.2600	2.6030	5.4761
31.2800	2.6080	5.3129
31.3000	2.6060	5.2581
31.3200	2.6090	5.2668
31.3400	2.6110	5.2393
31.3600	2.6130	5.2169
31.3800	2.6150	5.2968
31.4000	2.6150	5.3719
31.4200	2.6210	5.4453
31.4400	2.6190	5.3938
31.4600	2.6210	5.3287
31.4800	2.6210	5.4234
31.5000	2.6240	5.5001
31.5200	2.6270	5.4604
31.5400	2.6270	5.5592
31.5600	2.6300	5.4343
31.5800	2.6300	5.2370
31.6000	2.6340	5.2691
31.6200	2.6330	5.2972
31.6400	2.6350	5.3705
31.6600	2.6400	5.4766
31.6800	2.6390	5.4144
31.7000	2.6400	5.2015
31.7200	2.6430	5.2321
31.7400	2.6440	5.2944
31.7600	2.6470	5.3208
31.7800	2.6490	5.2085
31.8000	2.6480	5.3173
31.8200	2.6520	5.4846
31.8400	2.6510	5.4977
31.8600	2.6520	5.4529
31.8800	2.6580	5.4550
31.9000	2.6590	5.3900
31.9200	2.6600	5.3181
31.9400	2.6590	5.3957
31.9600	2.6590	5.4559
31.9800	2.6650	5.3705
32.0000	2.6670	5.3565
32.0200	2.6670	5.2862
32.0400	2.6680	5.3891
32.0600	2.6690	5.4447
32.0800	2.6720	5.4211
32.1000	2.6750	5.2995
32.1200	2.6750	5.2791
32.1400	2.6780	5.2452
32.1600	2.6790	5.4384
32.1800	2.6840	5.4979
32.2000	2.6830	5.4386
32.2200	2.6830	5.4093
32.2400	2.6850	5.3228
32.2600	2.6890	5.2638
32.2800	2.6890	5.3309
32.3000	2.6890	5.3186
32.3200	2.6930	5.3763
32.3400	2.6930	5.2622
32.3600	2.6950	5.3084
32.3800	2.6950	5.4667
32.4000	2.6980	5.3634
32.4200	2.6990	5.4619
32.4400	2.7040	5.5986
32.4600	2.7040	5.4514
32.4800	2.7080	5.4316
32.5000	2.7110	5.4728
32.5200	2.7070	5.4224
32.5400	2.7100	5.3626
32.5600	2.7130	5.2833
32.5800	2.7150	5.4415
32.6000	2.7160	5.4593
32.6200	2.7160	5.4747
32.6400	2.7180	5.5110
32.6600	2.7210	5.4742
32.6800	2.7230	5.4164
32.7000	2.7260	5.4585
32.7200	2.7270	5.5167
32.7400	2.7270	5.4592
32.7600	2.7270	5.3708
32.7800	2.7350	5.3093
32.8000	2.7350	5.4911
32.8200	2.7350	5.5108
32.8400	2.7350	5.4749
32.8600	2.7380	5.3755
32.8800	2.7400	5.3561
32.9000	2.7400	5.4548
32.9200	2.7410	5.5092
32.9400	2.7430	5.5767
32.9600	2.7490	5.5460
32.9800	2.7470	5.4699
33.0000	2.7520	5.5192
33.0200	2.7490	5.5649
33.0400	2.7510	5.3895
33.0600	2.7550	5.4250
33.0800	2.7560	5.5420
33.1000	2.7570	5.6362
33.1200	2.7570	5.6850
33.1400	2.7600	5.6350
33.1600	2.7630	5.6022
33.1800	2.7630	5.5784
33.2000	2.7630	5.4946
33.2200	2.7660	5.5432
33.2400	2.7700	5.5187
33.2600	2.7720	5.5988
33.2800	2.7730	5.6790
33.3000	2.7750	5.7634
33.3200	2.7750	5.6795
33.3400	2.7790	5.6792
33.3600	2.7790	5.7147
33.3800	2.7800	5.7191
33.4000	2.7790	5.6741
33.4200	2.7850	5.7623
33.4400	2.7840	5.8295
33.4600	2.7880	5.8973
33.4800	2.7920	5.8339
33.5000	2.7920	5.8131
33.5200	2.7940	5.7479
33.5400	2.7950	5.6880
33.5600	2.7980	5.7726
33.5800	2.8000	5.9139
33.6000	2.7990	5.7839
33.6200	2.8000	5.8050
33.6400	2.8010	5.8215
33.6600	2.8030	5.8388
33.6800	2.8060	5.8843
33.7000	2.8090	5.8745
33.7200	2.8070	5.8897
33.7400	2.8120	5.7769
33.7600	2.8130	5.7309
33.7800	2.8130	5.7638
33.8000	2.8160	5.8039
33.8200	2.8150	5.8666
33.8400	2.8160	5.9892
33.8600	2.8220	5.9052
33.8800	2.8240	5.8386
33.9000	2.8220	5.9683
33.9200	2.8270	5.9505
33.9400	2.8260	5.8435
33.9600	2.8290	5.8498
33.9800	2.8290	5.8881
34.0000	2.8330	5.9841
34.0200	2.8320	6.0621
34.0400	2.8340	5.9067
34.0600	2.8370	5.9039
34.0800	2.8400	5.8014
34.1000	2.8400	5.8375
34.1200	2.8430	5.7596
34.1400	2.8450	5.7489
34.1600	2.8490	5.7255
34.1800	2.8470	5.6397
34.2000	2.8490	5.6106
34.2200	2.8530	5.6608
34.2400	2.8540	5.7104
34.2600	2.8560	5.7156
34.2800	2.8530	5.7405
34.3000	2.8570	5.6819
34.3200	2.8600	5.8000
34.3400	2.8620	5.8049
34.3600	2.8620	5.8198
34.3800	2.8650	5.6669
34.4000	2.8660	5.7105
34.4200	2.8670	5.8077
34.4400	2.8680	5.8576
34.4600	2.8700	5.7651
34.4800	2.8750	5.8073
34.5000	2.8730	5.7679
34.5200	2.8770	5.7249
34.5400	2.8760	5.7995
34.5600	2.8810	5.8667
34.5800	2.8810	5.7833
34.6000	2.8800	5.7726
34.6200	2.8860	5.8348
34.6400	2.8860	5.8472
34.6600	2.8850	5.9329
34.6800	2.8890	5.8269
34.7000	2.8910	5.8227
34.7200	2.8950	5.8737
34.7400	2.8930	5.9529
34.7600	2.8970	5.8924
34.7800	2.8960	5.8062
34.8000	2.9000	5.5751
34.8200	2.9020	5.4607
34.8400	2.9020	5.3548
34.8600	2.9020	5.4611
34.8800	2.9050	5.5965
34.9000	2.9080	5.6853
34.9200	2.9090	5.8034
34.9400	2.9110	5.5495
34.9600	2.9130	5.5283
34.9800	2.9150	5.5175
35.0000	2.9150	5.5359
35.0200	2.9200	5.6680
35.0400	2.9190	5.5983
35.0600	2.9230	5.5941
35.0800	2.9240	5.4801
35.1000	2.9230	5.4860
35.1200	2.9250	5.4931
35.1400	2.9290	5.3779
35.1600	2.9280	5.5043
35.1800	2.9290	5.5669
35.2000	2.9330	5.5010
35.2200	2.9360	5.6363
35.2400	2.9370	5.7083
35.2600	2.9370	5.6602
35.2800	2.9400	5.4565
35.3000	2.9400	5.2919
35.3200	2.9440	5.3564
35.3400	2.9430	5.4074
35.3600	2.9470	5.3353
35.3800	2.9480	5.2892
35.4000	2.9510	5.3283
35.4200	2.9520	5.4232
35.4400	2.9520	5.4648
35.4600	2.9550	5.4428
35.4800	2.9570	5.4250
35.5000	2.9560	5.5504
35.5200	2.9580	5.5298
35.5400	2.9630	5.3663
35.5600	2.9630	5.4822
35.5800	2.9630	5.4329
35.6000	2.9660	5.3414
35.6200	2.9690	5.3582
35.6400	2.9690	5.5004
35.6600	2.9710	5.6135
35.6800	2.9710	5.5889
35.7000	2.9750	5.5093
35.7200	2.9770	5.4095
35.7400	2.9790	5.1816
35.7600	2.9780	5.3410
35.7800	2.9810	5.4461
35.8000	2.9830	5.6187
35.8200	2.9860	5.7807
35.8400	2.9840	5.8158
35.8600	2.9860	5.6875
35.8800	2.9910	5.7392
35.9000	2.9920	5.8098
35.9200	2.9940	5.6911
35.9400	2.9950	5.8363
35.9600	2.9940	5.8530
35.9800	2.9990	5.8486
36.0000	3.0010	5.8279
36.0200	3.0000	5.8276
36.0400	3.0040	5.9100
36.0600	3.0030	5.8648
36.0800	3.0030	5.7680
36.1000	3.0080	5.8785
36.1200	3.0100	6.0222
36.1400	3.0110	6.1324
36.1600	3.0110	6.1504
36.1800	3.0120	6.0185
36.2000	3.0150	5.9156
36.2200	3.0190	5.8218
36.2400	3.0190	5.8872
36.2600	3.0190	5.8650
36.2800	3.0220	6.0095
36.3000	3.0230	5.9509
36.3200	3.0260	6.0246
36.3400	3.0290	5.9702
36.3600	3.0280	5.9660
36.3800	3.0320	6.0989
36.4000	3.0340	6.2720
36.4200	3.0310	6.2637
36.4400	3.0340	6.0787
36.4600	3.0350	6.0166
36.4800	3.0370	6.1044
36.5000	3.0420	6.2100
36.5200	3.0410	6.0391
36.5400	3.0460	6.1793
36.5600	3.0450	6.2215
36.5800	3.0500	6.2464
36.6000	3.0500	6.3726
36.6200	3.0490	6.3888
36.6400	3.0530	6.2936
36.6600	3.0530	6.3774
36.6800	3.0560	6.3745
36.7000	3.0560	6.3548
36.7200	3.0570	6.4292
36.7400	3.0620	6.3993
36.7600	3.0620	6.4520
36.7800	3.0630	6.4886
36.8000	3.0660	6.4612
36.8200	3.0680	6.4264
36.8400	3.0670	6.4404
36.8600	3.0680	6.4488
36.8800	3.0740	6.5874
36.9000	3.0760	6.5726
36.9200	3.0740	6.5555
36.9400	3.0750	6.5597
36.9600	3.0770	6.6292
36.9800	3.0820	6.7277
37.0000	3.0840	6.6056
37.0200	3.0860	6.6161
37.0400	3.0840	6.6474
37.0600	3.0850	6.5755
37.0800	3.0930	6.4132
37.1000	3.0910	6.5765
37.1200	3.0940	6.7331
37.1400	3.0920	6.8517
37.1600	3.0970	6.7473
37.1800	3.0940	6.6772
37.2000	3.0980	6.8891
37.2200	3.1010	6.9531
37.2400	3.1020	7.0064
37.2600	3.1020	6.9076
37.2800	3.1060	6.8377
37.3000	3.1070	6.8087
37.3200	3.1070	6.6846
37.3400	3.1080	6.6794
37.3600	3.1110	6.7451
37.3800	3.1140	6.7925
37.4000	3.1140	6.7741
37.4200	3.1180	6.7307
37.4400	3.1170	6.8382
37.4600	3.1240	6.8946
37.4800	3.1240	6.9194
37.5000	3.1250	6.8597
37.5200	3.1240	6.7870
37.5400	3.1290	6.8470
37.5600	3.1280	6.7993
37.5800	3.1320	6.7354
37.6000	3.1280	6.5000
37.6200	3.1360	6.6247
37.6400	3.1340	6.7786
37.6600	3.1360	6.7658
37.6800	3.1390	6.8191
37.7000	3.1430	6.9616
37.7200	3.1400	7.0356
37.7400	3.1430	7.0378
37.7600	3.1430	7.0900
37.7800	3.1490	6.9631
37.8000	3.1500	6.9553
37.8200	3.1490	6.9427
37.8400	3.1500	6.8641
37.8600	3.1510	6.8000
37.8800	3.1550	6.8934
37.9000	3.1560	6.8255
37.9200	3.1610	6.6479
37.9400	3.1630	6.6664
37.9600	3.1620	6.7411
37.9800	3.1620	6.8078
38.0000	3.1660	6.8175
38.0200	3.1700	6.8189
38.0400	3.1710	6.7155
38.0600	3.1700	6.7668
38.0800	3.1750	6.7501
38.1000	3.1760	6.7921
38.1200	3.1770	6.7817
38.1400	3.1760	6.7035
38.1600	3.1780	6.7176
38.1800	3.1810	6.7181
38.2000	3.1800	6.7323
38.2200	3.1810	6.7649
38.2400	3.1870	6.8911
38.2600	3.1890	6.8946
38.2800	3.1890	6.7835
38.3000	3.1910	6.7488
38.3200	3.1920	6.7467
38.3400	3.1940	6.7828
38.3600	3.1960	6.7974
38.3800	3.1990	6.8328
38.4000	3.2020	6.8147
38.4200	3.1990	6.8646
38.4400	3.2030	6.7101
38.4600	3.2040	6.8023
38.4800	3.2080	6.9992
38.5000	3.2100	6.9161
38.5200	3.2100	6.8638
38.5400	3.2090	6.8526
38.5600	3.2120	6.7992
38.5800	3.2150	6.8347
38.6000	3.2170	6.8737
38.6200	3.2170	6.8989
38.6400	3.2190	6.9068
38.6600	3.2220	6.9043
38.6800	3.2240	6.9853
38.7000	3.2220	6.9352
38.7200	3.2260	6.7707
38.7400	3.2310	6.8487
38.7600	3.2300	6.8229
38.7800	3.2320	6.8711
38.8000	3.2310	7.0746
38.8200	3.2350	7.0221
38.8400	3.2380	7.0031
38.8600	3.2380	7.0205
38.8800	3.2380	6.9789
38.9000	3.2400	6.9251
38.9200	3.2410	6.9150
38.9400	3.2430	6.9097
38.9600	3.2440	6.9618
38.9800	3.2490	7.0182
39.0000	3.2520	7.0960
39.0200	3.2500	7.1600
39.0400	3.2530	6.9762
39.0600	3.2550	6.8680
39.0800	3.2560	6.9654
39.1000	3.2570	6.9672
39.1200	3.2590	6.9079
39.1400	3.2620	6.9446
39.1600	3.2640	7.0110
39.1800	3.2680	6.7210
39.2000	3.2670	6.6745
39.2200	3.2690	6.8620
39.2400	3.2680	6.9859
39.2600	3.2690	6.9586
39.2800	3.2710	7.0255
39.3000	3.2750	6.9967
39.3200	3.2760	6.7254
39.3400	3.2750	6.6661
39.3600	3.2800	6.8007
39.3800	3.2820	6.8348
39.4000	3.2850	6.7786
39.4200	3.2820	6.7305
39.4400	3.2830	6.7589
39.4600	3.2880	6.7563
39.4800	3.2880	6.8688
39.5000	3.2880	6.9689
39.5200	3.2940	6.8973
39.5400	3.2960	6.8431
39.5600	3.2930	6.8625
39.5800	3.2960	6.9384
39.6000	3.3020	6.8984
39.6200	3.3010	6.8709
39.6400	3.3030	6.8394
39.6600	3.3020	6.9302
39.6800	3.3030	6.9642
39.7000	3.3090	6.7590
39.7200	3.3110	6.7662
39.7400	3.3110	6.8211
39.7600	3.3130	6.9032
39.7800	3.3150	6.9088
39.8000	3.3190	7.0626
39.8200	3.3180	6.9459
39.8400	3.3170	6.8079
39.8600	3.3190	6.8672
39.8800	3.3210	6.8434
39.9000	3.3250	6.9844
39.9200	3.3270	7.0193
39.9400	3.3280	7.0124
[truncated: 3,046 more rows]
