# Supplementary material for: Design and fabrication of carbon fiber lattices using 3D weaving
Source: Sci Rep. 2023 Sep 10;13:14919. doi: 10.1038/s41598-023-40962-4 (PMC10493227; doi:10.1038/s41598-023-40962-4)
Supplement: Supplementary file 4 — Supplementary Information 1. [file 41598_2023_40962_MOESM4_ESM.zip › Paper data/notube_85_108_23mm_18_911g_1.csv]

Time	Displacement	Force
(s)	(mm)	(kN)
0.0000	0.0000	0.4511
0.0200	0.0000	0.5067
0.0400	0.0040	0.5333
0.0600	-0.0010	0.4971
0.0800	0.0030	0.4580
0.1000	0.0000	0.5234
0.1200	0.0050	0.5452
0.1400	0.0060	0.5324
0.1600	0.0040	0.4918
0.1800	0.0070	0.5875
0.2000	0.0130	0.5712
0.2200	0.0130	0.5754
0.2400	0.0140	0.5604
0.2600	0.0150	0.5350
0.2800	0.0180	0.6410
0.3000	0.0160	0.5780
0.3200	0.0210	0.6682
0.3400	0.0270	0.6482
0.3600	0.0240	0.6230
0.3800	0.0240	0.5896
0.4000	0.0280	0.5210
0.4200	0.0300	0.4581
0.4400	0.0300	0.5162
0.4600	0.0340	0.5836
0.4800	0.0330	0.5337
0.5000	0.0380	0.5124
0.5200	0.0380	0.6420
0.5400	0.0410	0.7179
0.5600	0.0430	0.6838
0.5800	0.0450	0.5447
0.6000	0.0470	0.5800
0.6200	0.0490	0.6422
0.6400	0.0500	0.6589
0.6600	0.0500	0.6496
0.6800	0.0500	0.6493
0.7000	0.0540	0.6616
0.7200	0.0570	0.6525
0.7400	0.0580	0.6333
0.7600	0.0630	0.6620
0.7800	0.0650	0.5308
0.8000	0.0620	0.5684
0.8200	0.0640	0.7041
0.8400	0.0680	0.6986
0.8600	0.0680	0.7013
0.8800	0.0690	0.5875
0.9000	0.0730	0.6847
0.9200	0.0750	0.6902
0.9400	0.0730	0.7697
0.9600	0.0790	0.7275
0.9800	0.0800	0.7093
1.0000	0.0830	0.7401
1.0200	0.0840	0.8010
1.0400	0.0830	0.8326
1.0600	0.0880	0.7379
1.0800	0.0880	0.6652
1.1000	0.0890	0.6213
1.1200	0.0900	0.7050
1.1400	0.0910	0.7637
1.1600	0.0950	0.7887
1.1800	0.0970	0.7508
1.2000	0.0980	0.6611
1.2200	0.0990	0.6642
1.2400	0.0990	0.8360
1.2600	0.1050	0.7894
1.2800	0.1050	0.8067
1.3000	0.1060	0.8261
1.3200	0.1090	0.7504
1.3400	0.1100	0.7116
1.3600	0.1120	0.6652
1.3800	0.1150	0.6138
1.4000	0.1130	0.6168
1.4200	0.1140	0.6884
1.4400	0.1180	0.7221
1.4600	0.1220	0.7426
1.4800	0.1250	0.7165
1.5000	0.1240	0.7137
1.5200	0.1220	0.6147
1.5400	0.1270	0.5735
1.5600	0.1300	0.6145
1.5800	0.1310	0.7498
1.6000	0.1340	0.8440
1.6200	0.1300	0.8062
1.6400	0.1390	0.7276
1.6600	0.1350	0.7344
1.6800	0.1370	0.6902
1.7000	0.1400	0.6621
1.7200	0.1410	0.7248
1.7400	0.1460	0.7484
1.7600	0.1460	0.7007
1.7800	0.1450	0.7240
1.8000	0.1480	0.8015
1.8200	0.1510	0.8569
1.8400	0.1540	0.8433
1.8600	0.1520	0.8197
1.8800	0.1550	0.7923
1.9000	0.1590	0.8025
1.9200	0.1590	0.7807
1.9400	0.1610	0.8116
1.9600	0.1630	0.7832
1.9800	0.1630	0.7146
2.0000	0.1650	0.7831
2.0200	0.1670	0.9354
2.0400	0.1690	0.8726
2.0600	0.1700	0.8027
2.0800	0.1690	0.6950
2.1000	0.1750	0.7423
2.1200	0.1760	0.7416
2.1400	0.1780	0.7729
2.1600	0.1780	0.7952
2.1800	0.1800	0.6930
2.2000	0.1840	0.6511
2.2200	0.1880	0.7520
2.2400	0.1830	0.8334
2.2600	0.1880	0.8049
2.2800	0.1880	0.8743
2.3000	0.1900	0.6915
2.3200	0.1910	0.7109
2.3400	0.1980	0.7918
2.3600	0.1950	0.8377
2.3800	0.1950	0.9336
2.4000	0.1980	0.8949
2.4200	0.2010	0.8596
2.4400	0.2030	0.8600
2.4600	0.2060	0.8443
2.4800	0.2050	0.7290
2.5000	0.2050	0.7451
2.5200	0.2050	0.7813
2.5400	0.2130	0.8835
2.5600	0.2140	1.0151
2.5800	0.2140	1.0844
2.6000	0.2150	0.9477
2.6200	0.2200	0.7918
2.6400	0.2200	0.7612
2.6600	0.2190	0.8338
2.6800	0.2250	0.8692
2.7000	0.2220	0.8242
2.7200	0.2250	0.9566
2.7400	0.2260	0.9440
2.7600	0.2280	0.9657
2.7800	0.2330	0.9100
2.8000	0.2360	0.8178
2.8200	0.2340	0.8234
2.8400	0.2370	0.8305
2.8600	0.2380	0.8512
2.8800	0.2420	0.8229
2.9000	0.2440	0.9478
2.9200	0.2410	0.9445
2.9400	0.2440	0.9212
2.9600	0.2490	1.0576
2.9800	0.2460	0.9263
3.0000	0.2470	0.8923
3.0200	0.2480	1.0359
3.0400	0.2550	0.9921
3.0600	0.2550	0.9448
3.0800	0.2530	1.0441
3.1000	0.2590	0.9948
3.1200	0.2630	0.8764
3.1400	0.2630	0.8401
3.1600	0.2630	0.8917
3.1800	0.2650	0.9387
3.2000	0.2670	0.8938
3.2200	0.2690	0.8888
3.2400	0.2690	0.9771
3.2600	0.2700	0.9868
3.2800	0.2740	0.8176
3.3000	0.2750	0.8667
3.3200	0.2770	0.8894
3.3400	0.2770	0.9690
3.3600	0.2770	1.0071
3.3800	0.2800	1.0156
3.4000	0.2870	1.0005
3.4200	0.2850	1.0931
3.4400	0.2850	0.9632
3.4600	0.2870	0.9060
3.4800	0.2900	0.9117
3.5000	0.2910	0.9456
3.5200	0.2940	0.9868
3.5400	0.2930	0.7941
3.5600	0.2930	0.8311
3.5800	0.2990	0.9392
3.6000	0.3010	0.9648
3.6200	0.3020	0.9469
3.6400	0.3040	1.0448
3.6600	0.3040	1.0311
3.6800	0.3050	0.9362
3.7000	0.3090	0.8409
3.7200	0.3090	0.9503
3.7400	0.3130	0.9388
3.7600	0.3160	0.9812
3.7800	0.3140	0.9981
3.8000	0.3150	1.0251
3.8200	0.3180	1.0391
3.8400	0.3210	1.0417
3.8600	0.3200	0.9949
3.8800	0.3250	0.8771
3.9000	0.3250	0.9082
3.9200	0.3240	0.9890
3.9400	0.3290	1.0589
3.9600	0.3320	1.0786
3.9800	0.3330	1.0810
4.0000	0.3330	1.0696
4.0200	0.3350	1.0677
4.0400	0.3350	1.0920
4.0600	0.3390	1.0884
4.0800	0.3420	1.0854
4.1000	0.3430	1.0842
4.1200	0.3410	1.0831
4.1400	0.3460	1.0885
4.1600	0.3450	1.0990
4.1800	0.3470	1.1033
4.2000	0.3530	1.1050
4.2200	0.3510	1.1329
4.2400	0.3520	1.3854
4.2600	0.3530	1.2851
4.2800	0.3590	1.1056
4.3000	0.3570	1.0999
4.3200	0.3600	1.0994
4.3400	0.3610	1.1582
4.3600	0.3620	1.2157
4.3800	0.3660	1.1701
4.4000	0.3640	1.1207
4.4200	0.3680	1.1161
4.4400	0.3670	1.1290
4.4600	0.3720	1.1409
4.4800	0.3750	1.0840
4.5000	0.3730	1.1068
4.5200	0.3780	1.0932
4.5400	0.3800	1.0940
4.5600	0.3820	1.1589
4.5800	0.3820	1.2613
4.6000	0.3840	1.2496
4.6200	0.3850	1.2072
4.6400	0.3890	1.2111
4.6600	0.3860	1.2621
4.6800	0.3900	1.1607
4.7000	0.3910	1.1201
4.7200	0.3920	1.0720
4.7400	0.3960	1.2982
4.7600	0.4000	1.3555
4.7800	0.3970	1.1522
4.8000	0.4000	1.1544
4.8200	0.4020	1.2501
4.8400	0.4050	1.2000
4.8600	0.4070	1.2811
4.8800	0.4040	1.3222
4.9000	0.4050	1.2929
4.9200	0.4100	1.2637
4.9400	0.4120	1.2399
4.9600	0.4120	1.2496
4.9800	0.4160	1.3914
5.0000	0.4160	1.2286
5.0200	0.4180	1.1970
5.0400	0.4200	1.2445
5.0600	0.4220	1.2768
5.0800	0.4230	1.2918
5.1000	0.4270	1.2724
5.1200	0.4270	1.3512
5.1400	0.4280	1.4008
5.1600	0.4310	1.3323
5.1800	0.4330	1.2534
5.2000	0.4300	1.0697
5.2200	0.4360	1.1086
5.2400	0.4340	1.2875
5.2600	0.4350	1.3386
5.2800	0.4400	1.3166
5.3000	0.4420	1.3981
5.3200	0.4440	1.4606
5.3400	0.4430	1.3614
5.3600	0.4470	1.3145
5.3800	0.4470	1.3231
5.4000	0.4500	1.3803
5.4200	0.4520	1.2668
5.4400	0.4520	1.3156
5.4600	0.4550	1.3210
5.4800	0.4540	1.2557
5.5000	0.4590	1.2238
5.5200	0.4600	1.2778
5.5400	0.4630	1.3152
5.5600	0.4630	1.3280
5.5800	0.4630	1.3104
5.6000	0.4680	1.2911
5.6200	0.4690	1.3276
5.6400	0.4720	1.3433
5.6600	0.4700	1.4571
5.6800	0.4730	1.4902
5.7000	0.4780	1.3318
5.7200	0.4770	1.2948
5.7400	0.4770	1.3701
5.7600	0.4760	1.3835
5.7800	0.4830	1.4344
5.8000	0.4830	1.5153
5.8200	0.4860	1.4520
5.8400	0.4850	1.3965
5.8600	0.4880	1.4215
5.8800	0.4900	1.4079
5.9000	0.4910	1.3511
5.9200	0.4930	1.3522
5.9400	0.4960	1.4299
5.9600	0.4970	1.4662
5.9800	0.4990	1.4795
6.0000	0.4980	1.4117
6.0200	0.5010	1.3351
6.0400	0.5010	1.2757
6.0600	0.5060	1.2998
6.0800	0.5080	1.3979
6.1000	0.5080	1.4948
6.1200	0.5100	1.4191
6.1400	0.5130	1.3938
6.1600	0.5120	1.4870
6.1800	0.5130	1.5586
6.2000	0.5190	1.6445
6.2200	0.5180	1.5323
6.2400	0.5200	1.4204
6.2600	0.5190	1.3524
6.2800	0.5210	1.3283
6.3000	0.5220	1.3401
6.3200	0.5280	1.3553
6.3400	0.5280	1.4557
6.3600	0.5280	1.5557
6.3800	0.5330	1.5144
6.4000	0.5340	1.4768
6.4200	0.5360	1.4461
6.4400	0.5370	1.4634
6.4600	0.5370	1.4419
6.4800	0.5400	1.4439
6.5000	0.5440	1.4617
6.5200	0.5420	1.4759
6.5400	0.5430	1.4773
6.5600	0.5490	1.5885
6.5800	0.5500	1.5610
6.6000	0.5500	1.5256
6.6200	0.5510	1.4844
6.6400	0.5510	1.4335
6.6600	0.5550	1.4966
6.6800	0.5580	1.6889
6.7000	0.5550	1.6890
6.7200	0.5600	1.5457
6.7400	0.5640	1.5332
6.7600	0.5630	1.4783
6.7800	0.5650	1.4421
6.8000	0.5700	1.4810
6.8200	0.5680	1.5400
6.8400	0.5670	1.3952
6.8600	0.5710	1.5088
6.8800	0.5750	1.6740
6.9000	0.5750	1.6272
6.9200	0.5760	1.5228
6.9400	0.5790	1.6172
6.9600	0.5790	1.5553
6.9800	0.5810	1.4798
7.0000	0.5820	1.4903
7.0200	0.5870	1.5007
7.0400	0.5860	1.4950
7.0600	0.5860	1.5161
7.0800	0.5910	1.4821
7.1000	0.5900	1.5735
7.1200	0.5920	1.5239
7.1400	0.5940	1.4797
7.1600	0.5980	1.4971
7.1800	0.6000	1.5157
7.2000	0.6010	1.5736
7.2200	0.6030	1.6052
7.2400	0.6030	1.6654
7.2600	0.6020	1.6030
7.2800	0.6040	1.5145
7.3000	0.6090	1.5663
7.3200	0.6100	1.6010
7.3400	0.6110	1.6403
7.3600	0.6150	1.6980
7.3800	0.6140	1.5713
7.4000	0.6170	1.5509
7.4200	0.6190	1.4987
7.4400	0.6210	1.5140
7.4600	0.6210	1.5954
7.4800	0.6230	1.5800
7.5000	0.6270	1.6086
7.5200	0.6250	1.5752
7.5400	0.6270	1.6644
7.5600	0.6330	1.6885
7.5800	0.6310	1.6644
7.6000	0.6320	1.6613
7.6200	0.6360	1.7156
7.6400	0.6370	1.6839
7.6600	0.6370	1.6351
7.6800	0.6390	1.6520
7.7000	0.6430	1.6576
7.7200	0.6470	1.5931
7.7400	0.6390	1.6349
7.7600	0.6460	1.6548
7.7800	0.6480	1.6538
7.8000	0.6480	1.6509
7.8200	0.6510	1.6295
7.8400	0.6540	1.6418
7.8600	0.6560	1.6265
7.8800	0.6570	1.6651
7.9000	0.6580	1.5842
7.9200	0.6610	1.6365
7.9400	0.6610	1.6739
7.9600	0.6640	1.6411
7.9800	0.6640	1.6327
8.0000	0.6680	1.6542
8.0200	0.6710	1.7173
8.0400	0.6700	1.7332
8.0600	0.6710	1.6937
8.0800	0.6740	1.5850
8.1000	0.6750	1.6847
8.1200	0.6800	1.7453
8.1400	0.6800	1.7086
8.1600	0.6790	1.6723
8.1800	0.6820	1.6783
8.2000	0.6840	1.6973
8.2200	0.6870	1.8040
8.2400	0.6860	1.8706
8.2600	0.6890	1.7753
8.2800	0.6900	1.8911
8.3000	0.6910	2.0362
8.3200	0.6910	2.0123
8.3400	0.6930	1.8918
8.3600	0.6980	1.7424
8.3800	0.7010	1.7389
8.4000	0.7020	1.8332
8.4200	0.7010	1.8346
8.4400	0.7030	1.7620
8.4600	0.7060	1.7821
8.4800	0.7040	1.9809
8.5000	0.7070	1.9050
8.5200	0.7090	1.8096
8.5400	0.7100	1.7976
8.5600	0.7130	1.8062
8.5800	0.7130	1.8589
8.6000	0.7170	1.9401
8.6200	0.7180	1.8854
8.6400	0.7220	1.8393
8.6600	0.7240	1.8234
8.6800	0.7240	1.7789
8.7000	0.7240	1.8069
8.7200	0.7290	1.8207
8.7400	0.7280	1.8058
8.7600	0.7300	1.8413
8.7800	0.7310	1.8331
8.8000	0.7340	1.7922
8.8200	0.7360	1.8444
8.8400	0.7350	1.8974
8.8600	0.7390	1.8968
8.8800	0.7390	1.8790
8.9000	0.7410	1.8570
8.9200	0.7430	1.8614
8.9400	0.7460	1.8440
8.9600	0.7480	1.8130
8.9800	0.7490	1.9854
9.0000	0.7510	1.9322
9.0200	0.7520	1.9522
9.0400	0.7520	1.9486
9.0600	0.7560	1.8527
9.0800	0.7600	1.8407
9.1000	0.7570	1.8813
9.1200	0.7570	1.9394
9.1400	0.7630	1.9381
9.1600	0.7620	1.9223
9.1800	0.7640	1.9905
9.2000	0.7680	1.9195
9.2200	0.7670	1.9305
9.2400	0.7710	2.0019
9.2600	0.7720	1.9554
9.2800	0.7710	1.9046
9.3000	0.7740	1.7659
9.3200	0.7780	1.7709
9.3400	0.7800	1.8882
9.3600	0.7770	1.9344
9.3800	0.7830	2.0523
9.4000	0.7820	2.0533
9.4200	0.7860	2.0644
9.4400	0.7850	2.0395
9.4600	0.7860	1.9646
9.4800	0.7890	2.0247
9.5000	0.7930	2.0057
9.5200	0.7940	2.0095
9.5400	0.7990	1.9884
9.5600	0.7960	1.9821
9.5800	0.7990	1.9460
9.6000	0.8000	1.9172
9.6200	0.7980	1.9933
9.6400	0.8030	2.0167
9.6600	0.8060	2.0579
9.6800	0.8110	2.1206
9.7000	0.8070	2.0741
9.7200	0.8100	2.0088
9.7400	0.8100	1.9542
9.7600	0.8110	1.9306
9.7800	0.8160	2.0157
9.8000	0.8160	2.0632
9.8200	0.8180	2.0674
9.8400	0.8210	2.0470
9.8600	0.8220	2.0304
9.8800	0.8240	2.0273
9.9000	0.8220	1.9712
9.9200	0.8240	1.9572
9.9400	0.8300	2.0032
9.9600	0.8330	2.0330
9.9800	0.8330	2.0020
10.0000	0.8340	2.0287
10.0200	0.8370	2.0603
10.0400	0.8380	2.0084
10.0600	0.8390	1.9856
10.0800	0.8400	1.9636
10.1000	0.8380	1.9932
10.1200	0.8450	1.9940
10.1400	0.8450	2.0493
10.1600	0.8450	2.0584
10.1800	0.8480	1.9989
10.2000	0.8510	2.0460
10.2200	0.8500	2.1281
10.2400	0.8530	2.1471
10.2600	0.8540	2.0527
10.2800	0.8570	2.1498
10.3000	0.8560	2.1060
10.3200	0.8600	2.1165
10.3400	0.8610	2.1332
10.3600	0.8640	2.1056
10.3800	0.8670	2.0609
10.4000	0.8650	2.0796
10.4200	0.8690	2.1077
10.4400	0.8680	2.0541
10.4600	0.8740	1.9577
10.4800	0.8720	1.8716
10.5000	0.8730	1.8971
10.5200	0.8760	1.7447
10.5400	0.8800	1.8109
10.5600	0.8810	1.9225
10.5800	0.8790	1.9687
10.6000	0.8820	1.9678
10.6200	0.8870	1.9483
10.6400	0.8840	1.9077
10.6600	0.8910	1.9095
10.6800	0.8880	1.9578
10.7000	0.8900	2.0541
10.7200	0.8950	1.9412
10.7400	0.8950	1.9381
10.7600	0.8960	1.9865
10.7800	0.8980	1.9577
10.8000	0.9010	1.9632
10.8200	0.9030	2.0227
10.8400	0.9050	2.0237
10.8600	0.9060	2.0919
10.8800	0.9030	2.0668
10.9000	0.9090	2.0111
10.9200	0.9090	2.0265
10.9400	0.9110	1.9605
10.9600	0.9170	2.0267
10.9800	0.9140	2.0611
11.0000	0.9140	2.0871
11.0200	0.9200	2.1282
11.0400	0.9200	2.0163
11.0600	0.9200	1.9850
11.0800	0.9210	1.9176
11.1000	0.9250	1.9248
11.1200	0.9270	1.9602
11.1400	0.9250	1.9583
11.1600	0.9320	2.0015
11.1800	0.9350	2.0650
11.2000	0.9330	2.1843
11.2200	0.9330	2.2897
11.2400	0.9350	2.2292
11.2600	0.9390	2.1586
11.2800	0.9410	2.1075
11.3000	0.9410	2.1710
11.3200	0.9440	2.2495
11.3400	0.9470	2.1264
11.3600	0.9470	2.0416
11.3800	0.9490	2.1316
11.4000	0.9500	2.0774
11.4200	0.9550	2.0182
11.4400	0.9550	1.9691
11.4600	0.9550	2.0441
11.4800	0.9550	2.1180
11.5000	0.9570	2.1481
11.5200	0.9590	2.2167
11.5400	0.9620	2.2098
11.5600	0.9640	2.3132
11.5800	0.9670	2.2790
11.6000	0.9640	2.2477
11.6200	0.9690	2.1754
11.6400	0.9690	2.0311
11.6600	0.9710	2.0312
11.6800	0.9720	2.0712
11.7000	0.9730	2.0431
11.7200	0.9790	2.0868
11.7400	0.9790	2.0748
11.7600	0.9810	2.1513
11.7800	0.9830	2.1907
11.8000	0.9840	2.2324
11.8200	0.9870	2.2500
11.8400	0.9830	2.2311
11.8600	0.9890	2.2034
11.8800	0.9880	2.2821
11.9000	0.9910	2.2777
11.9200	0.9980	2.2556
11.9400	0.9960	2.2537
11.9600	0.9950	2.1887
11.9800	0.9950	2.0965
12.0000	0.9970	2.0981
12.0200	0.9980	2.1313
12.0400	1.0020	2.2826
12.0600	1.0070	2.3555
12.0800	1.0070	2.3295
12.1000	1.0050	2.2809
12.1200	1.0110	2.2505
12.1400	1.0100	2.2098
12.1600	1.0120	2.1468
12.1800	1.0140	2.2277
12.2000	1.0170	2.4385
12.2200	1.0210	2.3618
12.2400	1.0200	2.2667
12.2600	1.0230	2.2972
12.2800	1.0230	2.4050
12.3000	1.0260	2.3677
12.3200	1.0230	2.2619
12.3400	1.0270	2.2488
12.3600	1.0310	2.2714
12.3800	1.0320	2.3024
12.4000	1.0310	2.3427
12.4200	1.0340	2.3111
12.4400	1.0360	2.2866
12.4600	1.0400	2.4290
12.4800	1.0400	2.3758
12.5000	1.0390	2.3078
12.5200	1.0420	2.2684
12.5400	1.0440	2.2683
12.5600	1.0450	2.2728
12.5800	1.0460	2.3133
12.6000	1.0480	2.2204
12.6200	1.0530	2.2141
12.6400	1.0560	2.2933
12.6600	1.0530	2.2864
12.6800	1.0570	2.3887
12.7000	1.0550	2.4097
12.7200	1.0600	2.3355
12.7400	1.0640	2.3353
12.7600	1.0610	2.3505
12.7800	1.0650	2.3580
12.8000	1.0660	2.3620
12.8200	1.0670	2.3870
12.8400	1.0700	2.3728
12.8600	1.0720	2.3032
12.8800	1.0750	2.3393
12.9000	1.0730	2.4234
12.9200	1.0790	2.4957
12.9400	1.0800	2.5053
12.9600	1.0800	2.4515
12.9800	1.0820	2.4394
13.0000	1.0850	2.3812
13.0200	1.0840	2.4134
13.0400	1.0850	2.5595
13.0600	1.0860	2.6242
13.0800	1.0880	2.5315
13.1000	1.0910	2.5270
13.1200	1.0910	2.5950
13.1400	1.0960	2.5146
13.1600	1.0980	2.4241
13.1800	1.0980	2.3628
13.2000	1.0990	2.3497
13.2200	1.1030	2.3773
13.2400	1.1020	2.4366
13.2600	1.1060	2.4755
13.2800	1.1060	2.5451
13.3000	1.1060	2.5355
13.3200	1.1070	2.4128
13.3400	1.1120	2.4273
13.3600	1.1140	2.6107
13.3800	1.1140	2.5908
13.4000	1.1170	2.4631
13.4200	1.1170	2.5358
13.4400	1.1220	2.5110
13.4600	1.1240	2.5177
13.4800	1.1220	2.5263
13.5000	1.1270	2.4740
13.5200	1.1270	2.4674
13.5400	1.1290	2.5324
13.5600	1.1300	2.5840
13.5800	1.1290	2.5110
13.6000	1.1340	2.5243
13.6200	1.1360	2.5331
13.6400	1.1370	2.5484
13.6600	1.1370	2.5861
13.6800	1.1420	2.6178
13.7000	1.1410	2.5700
13.7200	1.1430	2.4557
13.7400	1.1460	2.4660
13.7600	1.1450	2.5382
13.7800	1.1500	2.5670
13.8000	1.1510	2.6382
13.8200	1.1510	2.6369
13.8400	1.1490	2.6517
13.8600	1.1540	2.6080
13.8800	1.1610	2.6234
13.9000	1.1590	2.6888
13.9200	1.1590	2.6531
13.9400	1.1620	2.6405
13.9600	1.1630	2.5957
13.9800	1.1670	2.6133
14.0000	1.1650	2.6009
14.0200	1.1670	2.6024
14.0400	1.1700	2.5744
14.0600	1.1690	2.6267
14.0800	1.1740	2.7312
14.1000	1.1760	2.6476
14.1200	1.1760	2.6242
14.1400	1.1800	2.6540
14.1600	1.1820	2.6301
14.1800	1.1830	2.6497
14.2000	1.1850	2.6722
14.2200	1.1810	2.6781
14.2400	1.1840	2.6345
14.2600	1.1890	2.6420
14.2800	1.1920	2.6916
14.3000	1.1920	2.6904
14.3200	1.1920	2.6611
14.3400	1.1950	2.6015
14.3600	1.1960	2.6096
14.3800	1.1970	2.5385
14.4000	1.2010	2.7512
14.4200	1.2010	2.8039
14.4400	1.2030	2.8083
14.4600	1.2060	2.7597
14.4800	1.2080	2.6623
14.5000	1.2090	2.6673
14.5200	1.2110	2.7219
14.5400	1.2140	2.8911
14.5600	1.2120	3.0650
14.5800	1.2160	2.9504
14.6000	1.2160	2.8849
14.6200	1.2190	2.7696
14.6400	1.2190	2.7820
14.6600	1.2200	2.8012
14.6800	1.2250	2.7982
14.7000	1.2240	2.7564
14.7200	1.2270	2.9714
14.7400	1.2280	2.9646
14.7600	1.2260	2.8449
14.7800	1.2290	2.7435
14.8000	1.2300	2.7338
14.8200	1.2360	2.7316
14.8400	1.2390	2.7560
14.8600	1.2410	2.8334
14.8800	1.2420	2.8483
14.9000	1.2420	2.8365
14.9200	1.2420	2.7612
14.9400	1.2480	2.7248
14.9600	1.2480	2.7937
14.9800	1.2470	2.7253
15.0000	1.2500	2.7266
15.0200	1.2520	2.8050
15.0400	1.2560	2.8491
15.0600	1.2540	2.9177
15.0800	1.2540	2.8725
15.1000	1.2590	2.8107
15.1200	1.2610	2.9076
15.1400	1.2620	2.9072
15.1600	1.2610	2.9271
15.1800	1.2640	2.9520
15.2000	1.2680	2.8963
15.2200	1.2690	2.8689
15.2400	1.2710	2.8363
15.2600	1.2740	2.7860
15.2800	1.2720	2.7907
15.3000	1.2770	2.8679
15.3200	1.2770	2.8887
15.3400	1.2750	2.8745
15.3600	1.2800	2.9140
15.3800	1.2810	2.9161
15.4000	1.2840	2.8527
15.4200	1.2830	2.8670
15.4400	1.2860	2.8879
15.4600	1.2880	2.9440
15.4800	1.2910	2.9664
15.5000	1.2920	2.9594
15.5200	1.2940	2.9075
15.5400	1.2950	2.8682
15.5600	1.2970	2.9043
15.5800	1.2980	2.8072
15.6000	1.2980	2.8144
15.6200	1.3010	2.9076
15.6400	1.3040	2.9329
15.6600	1.3050	2.9564
15.6800	1.3070	2.9260
15.7000	1.3090	2.9558
15.7200	1.3100	2.9805
15.7400	1.3130	3.0553
15.7600	1.3120	3.0210
15.7800	1.3150	2.9960
15.8000	1.3150	3.0248
15.8200	1.3210	3.0261
15.8400	1.3230	3.0118
15.8600	1.3210	3.0306
15.8800	1.3230	3.0508
15.9000	1.3280	2.9631
15.9200	1.3280	3.0138
15.9400	1.3300	3.0421
15.9600	1.3280	3.0251
15.9800	1.3270	3.0301
16.0000	1.3360	3.0324
16.0200	1.3340	3.0521
16.0400	1.3370	3.1041
16.0600	1.3370	3.1603
16.0800	1.3440	3.1238
16.1000	1.3410	3.1893
16.1200	1.3410	3.2063
16.1400	1.3450	3.1459
16.1600	1.3470	3.0773
16.1800	1.3470	2.9608
16.2000	1.3500	3.0882
16.2200	1.3520	3.1853
16.2400	1.3530	3.2520
16.2600	1.3530	3.0483
16.2800	1.3570	3.0369
16.3000	1.3610	3.0884
16.3200	1.3570	3.1373
16.3400	1.3640	3.1689
16.3600	1.3650	3.1996
16.3800	1.3650	3.1629
16.4000	1.3680	3.1606
16.4200	1.3690	3.1627
16.4400	1.3720	3.2519
16.4600	1.3740	3.1679
16.4800	1.3710	3.1291
16.5000	1.3760	3.1332
16.5200	1.3780	3.1113
16.5400	1.3790	3.1211
16.5600	1.3780	3.1257
16.5800	1.3790	3.3269
16.6000	1.3820	3.3023
16.6200	1.3850	3.3244
16.6400	1.3870	3.2389
16.6600	1.3870	3.1907
16.6800	1.3920	3.2065
16.7000	1.3900	3.2264
16.7200	1.3950	3.1981
16.7400	1.3950	3.2169
16.7600	1.3970	3.2287
16.7800	1.3980	3.2320
16.8000	1.4000	3.2764
16.8200	1.4040	3.2432
16.8400	1.4010	3.1360
16.8600	1.4040	3.1956
16.8800	1.4070	3.2561
16.9000	1.4090	3.4370
16.9200	1.4090	3.3832
16.9400	1.4120	3.3115
16.9600	1.4140	3.3821
16.9800	1.4140	3.2874
17.0000	1.4140	3.1800
17.0200	1.4170	3.1846
17.0400	1.4210	3.2790
17.0600	1.4220	3.3345
17.0800	1.4240	3.4394
17.1000	1.4240	3.3984
17.1200	1.4270	3.4580
17.1400	1.4310	3.3930
17.1600	1.4290	3.4118
17.1800	1.4300	3.5034
17.2000	1.4350	3.4482
17.2200	1.4340	3.3216
17.2400	1.4340	3.3750
17.2600	1.4380	3.4715
17.2800	1.4400	3.5905
17.3000	1.4410	3.4917
17.3200	1.4430	3.3938
17.3400	1.4450	3.3630
17.3600	1.4470	3.3947
17.3800	1.4470	3.3687
17.4000	1.4490	3.3645
17.4200	1.4540	3.3785
17.4400	1.4530	3.4378
17.4600	1.4580	3.3792
17.4800	1.4560	3.2654
17.5000	1.4560	3.2438
17.5200	1.4590	3.3548
17.5400	1.4620	3.4484
17.5600	1.4650	3.3539
17.5800	1.4660	3.3898
17.6000	1.4650	3.5836
17.6200	1.4680	3.6337
17.6400	1.4720	3.5882
17.6600	1.4710	3.4653
17.6800	1.4740	3.3090
17.7000	1.4730	3.3370
17.7200	1.4770	3.5131
17.7400	1.4780	3.5343
17.7600	1.4810	3.5095
17.7800	1.4790	3.4888
17.8000	1.4810	3.4479
17.8200	1.4860	3.5234
17.8400	1.4890	3.4889
17.8600	1.4900	3.3251
17.8800	1.4880	3.3562
17.9000	1.4930	3.5297
17.9200	1.4950	3.5777
17.9400	1.4950	3.5079
17.9600	1.4980	3.4807
17.9800	1.4970	3.5255
18.0000	1.4990	3.5527
18.0200	1.5030	3.6787
18.0400	1.5010	3.6905
18.0600	1.5050	3.6108
18.0800	1.5060	3.5227
18.1000	1.5070	3.5176
18.1200	1.5100	3.5710
18.1400	1.5090	3.5931
18.1600	1.5120	3.6104
18.1800	1.5150	3.5145
18.2000	1.5170	3.5547
18.2200	1.5170	3.6104
18.2400	1.5190	3.6264
18.2600	1.5230	3.6288
18.2800	1.5240	3.6264
18.3000	1.5250	3.6099
18.3200	1.5280	3.6299
18.3400	1.5290	3.6060
18.3600	1.5290	3.5866
18.3800	1.5310	3.5733
18.4000	1.5360	3.5225
18.4200	1.5360	3.5783
18.4400	1.5370	3.6194
18.4600	1.5400	3.6632
18.4800	1.5410	3.8073
18.5000	1.5450	3.7711
18.5200	1.5410	3.7251
18.5400	1.5460	3.7040
18.5600	1.5450	3.7031
18.5800	1.5490	3.6518
18.6000	1.5490	3.6351
18.6200	1.5500	3.7507
18.6400	1.5550	3.8772
18.6600	1.5530	3.8738
18.6800	1.5550	3.7706
18.7000	1.5570	3.8048
18.7200	1.5630	3.7270
18.7400	1.5640	3.6362
18.7600	1.5630	3.5788
18.7800	1.5670	3.5890
18.8000	1.5640	3.6620
18.8200	1.5690	3.7196
18.8400	1.5720	3.7469
18.8600	1.5730	3.7366
18.8800	1.5750	3.7430
18.9000	1.5760	3.7267
18.9200	1.5780	3.7925
18.9400	1.5780	3.8211
18.9600	1.5800	3.7949
18.9800	1.5810	3.7203
19.0000	1.5850	3.6919
19.0200	1.5830	3.6975
19.0400	1.5880	3.8461
19.0600	1.5920	3.7885
19.0800	1.5880	3.7357
19.1000	1.5910	3.7150
19.1200	1.5890	3.6938
19.1400	1.5940	3.8271
19.1600	1.6000	3.7427
19.1800	1.5990	3.7604
19.2000	1.6000	3.7709
19.2200	1.6000	3.8221
19.2400	1.6040	3.8195
19.2600	1.6060	3.8118
19.2800	1.6070	3.8656
19.3000	1.6110	3.9342
19.3200	1.6090	3.8309
19.3400	1.6090	3.8051
19.3600	1.6150	3.8890
19.3800	1.6160	3.8306
19.4000	1.6180	3.8032
19.4200	1.6160	3.8120
19.4400	1.6210	3.8473
19.4600	1.6220	3.9005
19.4800	1.6230	3.8884
19.5000	1.6270	3.7849
19.5200	1.6290	3.8283
19.5400	1.6280	3.8219
19.5600	1.6300	3.8482
19.5800	1.6310	3.8352
19.6000	1.6340	3.8783
19.6200	1.6360	3.8163
19.6400	1.6380	3.7775
19.6600	1.6350	3.9452
19.6800	1.6390	3.9596
19.7000	1.6420	3.8342
19.7200	1.6440	3.8181
19.7400	1.6450	3.9320
19.7600	1.6460	3.8719
19.7800	1.6500	3.8584
19.8000	1.6500	3.9027
19.8200	1.6500	3.9429
19.8400	1.6540	3.9314
19.8600	1.6550	3.9424
19.8800	1.6580	3.8659
19.9000	1.6590	4.0017
19.9200	1.6600	4.0485
19.9400	1.6600	4.0367
19.9600	1.6630	3.9676
19.9800	1.6660	3.9598
20.0000	1.6650	3.9592
20.0200	1.6700	4.0552
20.0400	1.6690	3.9201
20.0600	1.6730	3.9635
20.0800	1.6730	4.0917
20.1000	1.6780	4.0340
20.1200	1.6750	4.0464
20.1400	1.6810	3.9784
20.1600	1.6810	4.0141
20.1800	1.6820	4.0539
20.2000	1.6820	4.0459
20.2200	1.6860	3.9793
20.2400	1.6870	3.9688
20.2600	1.6890	3.8956
20.2800	1.6890	3.8271
20.3000	1.6930	4.0173
20.3200	1.6940	4.0216
20.3400	1.6920	4.0360
20.3600	1.6960	4.0271
20.3800	1.6970	4.0581
20.4000	1.7010	4.0826
20.4200	1.6980	4.0723
20.4400	1.7060	4.0859
20.4600	1.7060	4.0820
20.4800	1.7070	4.0575
20.5000	1.7090	4.0727
20.5200	1.7120	4.1012
20.5400	1.7130	3.9927
20.5600	1.7130	4.0526
20.5800	1.7150	4.1180
20.6000	1.7180	4.1106
20.6200	1.7170	4.0063
20.6400	1.7200	4.0083
20.6600	1.7210	3.9387
20.6800	1.7240	4.0603
20.7000	1.7250	4.1221
20.7200	1.7270	4.1165
20.7400	1.7260	4.2998
20.7600	1.7270	4.2492
20.7800	1.7340	4.1899
20.8000	1.7330	4.0833
20.8200	1.7370	4.0516
20.8400	1.7360	4.0761
20.8600	1.7370	4.0999
20.8800	1.7380	4.1109
20.9000	1.7430	4.1666
20.9200	1.7430	4.2061
20.9400	1.7450	4.1906
20.9600	1.7450	4.3435
20.9800	1.7480	4.2283
21.0000	1.7490	4.2279
21.0200	1.7510	4.1834
21.0400	1.7500	4.1057
21.0600	1.7530	4.1186
21.0800	1.7580	4.1496
21.1000	1.7600	4.1431
21.1200	1.7600	4.1860
21.1400	1.7610	4.1360
21.1600	1.7650	4.1676
21.1800	1.7640	4.0502
21.2000	1.7680	4.0980
21.2200	1.7690	4.2395
21.2400	1.7680	4.2694
21.2600	1.7700	4.3723
21.2800	1.7730	4.4138
21.3000	1.7730	4.2571
21.3200	1.7750	4.2329
21.3400	1.7780	4.2163
21.3600	1.7800	4.2020
21.3800	1.7800	4.2517
21.4000	1.7830	4.3381
21.4200	1.7850	4.1887
21.4400	1.7870	4.2637
21.4600	1.7900	4.3123
21.4800	1.7900	4.2855
21.5000	1.7930	4.2755
21.5200	1.7930	4.2940
21.5400	1.7930	4.2963
21.5600	1.7950	4.3318
21.5800	1.8000	4.3429
21.6000	1.8000	4.3961
21.6200	1.8000	4.3576
21.6400	1.8010	4.4076
21.6600	1.8060	4.5247
21.6800	1.8070	4.3896
21.7000	1.8070	4.3454
21.7200	1.8090	4.2166
21.7400	1.8090	4.3703
21.7600	1.8150	4.3723
21.7800	1.8160	4.3524
21.8000	1.8150	4.3803
21.8200	1.8170	4.4926
21.8400	1.8190	4.3982
21.8600	1.8240	4.3481
21.8800	1.8220	4.3859
21.9000	1.8220	4.3608
21.9200	1.8270	4.3612
21.9400	1.8270	4.3626
21.9600	1.8310	4.3528
21.9800	1.8310	4.4123
22.0000	1.8300	4.4611
22.0200	1.8350	4.4432
22.0400	1.8360	4.3903
22.0600	1.8370	4.6050
22.0800	1.8410	4.4650
22.1000	1.8400	4.3994
22.1200	1.8430	4.4966
22.1400	1.8440	4.5048
22.1600	1.8480	4.4880
22.1800	1.8480	4.5167
22.2000	1.8510	4.4832
22.2200	1.8530	4.5482
22.2400	1.8530	4.6935
22.2600	1.8530	4.5852
22.2800	1.8580	4.5146
22.3000	1.8600	4.6146
22.3200	1.8600	4.7008
22.3400	1.8610	4.6829
22.3600	1.8620	4.6486
22.3800	1.8660	4.6246
22.4000	1.8660	4.6191
22.4200	1.8670	4.6383
22.4400	1.8720	4.6418
22.4600	1.8720	4.6499
22.4800	1.8760	4.6574
22.5000	1.8750	4.6310
22.5200	1.8760	4.5704
22.5400	1.8800	4.6237
22.5600	1.8820	4.6585
22.5800	1.8800	4.6771
22.6000	1.8830	4.6815
22.6200	1.8860	4.6675
22.6400	1.8880	4.7634
22.6600	1.8860	4.7697
22.6800	1.8920	4.7342
22.7000	1.8910	4.7146
22.7200	1.8950	4.7011
22.7400	1.8940	4.7212
22.7600	1.8940	4.6483
22.7800	1.8980	4.6742
22.8000	1.8980	4.6155
22.8200	1.9030	4.6951
22.8400	1.9050	4.8036
22.8600	1.9040	4.8268
22.8800	1.9040	4.8344
22.9000	1.9080	4.8811
22.9200	1.9120	4.8845
22.9400	1.9130	4.9298
22.9600	1.9120	4.8964
22.9800	1.9150	4.8344
23.0000	1.9180	4.7846
23.0200	1.9180	4.8248
23.0400	1.9180	4.8504
23.0600	1.9200	5.2266
23.0800	1.9240	5.2004
23.1000	1.9270	5.0803
23.1200	1.9250	4.7901
23.1400	1.9280	4.7405
23.1600	1.9300	4.9973
23.1800	1.9330	5.0183
23.2000	1.9350	5.0079
23.2200	1.9360	5.0266
23.2400	1.9340	5.1091
23.2600	1.9400	5.1255
23.2800	1.9380	5.0131
23.3000	1.9390	5.0551
23.3200	1.9440	4.9394
23.3400	1.9440	5.0509
23.3600	1.9470	5.0998
23.3800	1.9470	5.1118
23.4000	1.9520	5.1727
23.4200	1.9530	5.1764
23.4400	1.9520	5.1373
23.4600	1.9530	5.2479
23.4800	1.9560	5.3229
23.5000	1.9570	5.3774
23.5200	1.9590	5.4403
23.5400	1.9600	5.2746
23.5600	1.9620	5.2308
23.5800	1.9620	5.2398
23.6000	1.9680	5.2097
23.6200	1.9690	5.2370
23.6400	1.9700	5.3102
23.6600	1.9720	5.3143
23.6800	1.9720	5.2331
23.7000	1.9720	5.3034
23.7200	1.9780	5.3614
23.7400	1.9790	5.4208
23.7600	1.9790	5.2688
23.7800	1.9800	5.2945
23.8000	1.9840	5.3528
23.8200	1.9840	5.3019
23.8400	1.9860	5.3263
23.8600	1.9890	5.4603
23.8800	1.9920	5.4949
23.9000	1.9910	5.4732
23.9200	1.9910	5.3012
23.9400	1.9920	5.2874
23.9600	1.9950	5.3327
23.9800	2.0000	5.4424
24.0000	2.0010	5.4875
24.0200	2.0000	5.4831
24.0400	2.0020	5.4818
24.0600	2.0040	5.4827
24.0800	2.0070	5.4250
24.1000	2.0070	5.3513
24.1200	2.0100	5.3999
24.1400	2.0120	5.4288
24.1600	2.0140	5.4035
24.1800	2.0150	5.3526
24.2000	2.0140	5.4166
24.2200	2.0210	5.5922
24.2400	2.0190	5.5822
24.2600	2.0230	5.5108
24.2800	2.0240	5.4205
24.3000	2.0230	5.1646
24.3200	2.0250	5.2294
24.3400	2.0280	5.4585
24.3600	2.0310	5.6160
24.3800	2.0320	5.7371
24.4000	2.0340	5.6102
24.4200	2.0370	5.6826
24.4400	2.0390	5.7031
24.4600	2.0380	5.6920
24.4800	2.0400	5.7363
24.5000	2.0410	5.7334
24.5200	2.0430	5.7928
24.5400	2.0440	5.8417
24.5600	2.0450	5.9538
24.5800	2.0500	5.8927
24.6000	2.0510	5.7903
24.6200	2.0530	5.6324
24.6400	2.0540	5.6989
24.6600	2.0540	5.7787
24.6800	2.0570	5.8362
24.7000	2.0600	5.7350
24.7200	2.0580	5.7398
24.7400	2.0600	5.8518
24.7600	2.0640	5.8456
24.7800	2.0640	5.8607
24.8000	2.0670	5.8907
24.8200	2.0660	5.9084
24.8400	2.0710	5.8804
24.8600	2.0740	5.9180
24.8800	2.0740	5.8985
24.9000	2.0740	5.7487
24.9200	2.0770	5.7737
24.9400	2.0790	5.9133
24.9600	2.0810	6.0128
24.9800	2.0820	6.0100
25.0000	2.0810	5.9902
25.0200	2.0830	5.9187
25.0400	2.0890	5.9491
25.0600	2.0880	5.9781
25.0800	2.0890	5.9656
25.1000	2.0910	5.9377
25.1200	2.0930	5.9791
25.1400	2.0970	6.0572
25.1600	2.0970	6.1250
25.1800	2.0990	6.1444
25.2000	2.1000	6.0656
25.2200	2.1020	6.0706
25.2400	2.1020	6.1458
25.2600	2.1040	6.2122
25.2800	2.1070	6.2880
25.3000	2.1090	6.4338
25.3200	2.1090	6.3645
25.3400	2.1110	6.3831
25.3600	2.1110	6.2778
25.3800	2.1130	6.3317
25.4000	2.1170	6.3058
25.4200	2.1190	6.2516
25.4400	2.1210	6.2539
25.4600	2.1250	6.2038
25.4800	2.1240	6.2146
25.5000	2.1250	6.2576
25.5200	2.1250	6.1821
25.5400	2.1310	6.1581
25.5600	2.1280	6.2804
25.5800	2.1310	6.3588
25.6000	2.1360	6.5074
25.6200	2.1360	6.5366
25.6400	2.1360	6.6382
25.6600	2.1370	6.6425
25.6800	2.1400	6.5229
25.7000	2.1410	6.4580
25.7200	2.1420	6.4092
25.7400	2.1460	6.4771
25.7600	2.1470	6.3537
25.7800	2.1470	6.4164
25.8000	2.1480	6.5569
25.8200	2.1520	6.7211
25.8400	2.1560	6.5838
25.8600	2.1550	6.7011
25.8800	2.1560	6.7250
25.9000	2.1550	6.7238
25.9200	2.1630	6.8266
25.9400	2.1630	6.8174
25.9600	2.1610	6.7970
25.9800	2.1620	6.8191
26.0000	2.1690	6.8515
26.0200	2.1670	6.8868
26.0400	2.1690	6.9214
26.0600	2.1720	6.9751
26.0800	2.1730	6.9147
26.1000	2.1770	6.8900
26.1200	2.1780	6.9421
26.1400	2.1800	7.0360
26.1600	2.1800	7.1306
26.1800	2.1830	7.1138
26.2000	2.1830	7.0346
26.2200	2.1830	7.1088
26.2400	2.1880	7.1600
26.2600	2.1890	7.1937
26.2800	2.1900	7.3006
26.3000	2.1900	7.2202
26.3200	2.1950	7.2246
26.3400	2.1960	7.2016
26.3600	2.1950	7.2034
26.3800	2.1960	7.1720
26.4000	2.2000	7.2483
26.4200	2.2000	7.2907
26.4400	2.2050	7.3079
26.4600	2.2040	7.3596
26.4800	2.2060	7.5189
26.5000	2.2080	7.4505
26.5200	2.2130	7.4477
26.5400	2.2140	7.4583
26.5600	2.2140	7.4541
26.5800	2.2110	7.4529
26.6000	2.2160	7.3868
26.6200	2.2200	7.3398
26.6400	2.2180	7.4046
26.6600	2.2220	7.5246
26.6800	2.2240	7.5319
26.7000	2.2240	7.5726
26.7200	2.2260	7.6525
26.7400	2.2300	7.7410
26.7600	2.2300	7.7573
26.7800	2.2300	7.7176
26.8000	2.2310	7.7243
26.8200	2.2360	7.8137
26.8400	2.2350	7.7706
26.8600	2.2390	7.7838
26.8800	2.2390	7.8345
26.9000	2.2420	7.9719
26.9200	2.2460	7.9499
26.9400	2.2480	7.9849
26.9600	2.2480	7.9992
26.9800	2.2470	7.9984
27.0000	2.2510	7.8548
27.0200	2.2510	7.8319
27.0400	2.2550	7.8931
27.0600	2.2520	7.9848
27.0800	2.2560	8.0587
27.1000	2.2580	8.1016
27.1200	2.2580	8.0872
27.1400	2.2620	8.2171
27.1600	2.2630	8.3174
27.1800	2.2650	8.2842
27.2000	2.2670	7.9960
27.2200	2.2700	7.9848
27.2400	2.2680	8.1768
27.2600	2.2680	8.2278
27.2800	2.2740	8.2254
27.3000	2.2760	8.1787
27.3200	2.2780	8.2339
27.3400	2.2820	8.2948
27.3600	2.2810	8.3222
27.3800	2.2810	8.3350
27.4000	2.2850	8.3828
27.4200	2.2870	8.4850
27.4400	2.2850	8.3968
27.4600	2.2860	8.4121
27.4800	2.2930	8.3705
27.5000	2.2930	8.3940
27.5200	2.2940	8.4449
27.5400	2.2960	8.4031
27.5600	2.2970	8.2128
27.5800	2.2960	8.2740
27.6000	2.3000	8.5170
27.6200	2.3010	8.5059
27.6400	2.3020	8.3801
27.6600	2.3030	8.3575
27.6800	2.3080	8.3317
27.7000	2.3070	8.3640
27.7200	2.3120	8.3076
27.7400	2.3150	8.2711
27.7600	2.3150	8.1996
27.7800	2.3140	8.2055
27.8000	2.3180	8.3898
27.8200	2.3220	8.4090
27.8400	2.3190	8.3807
27.8600	2.3220	8.2791
27.8800	2.3220	8.2303
27.9000	2.3250	8.2833
27.9200	2.3270	8.3922
27.9400	2.3270	8.5858
27.9600	2.3300	8.5770
27.9800	2.3320	8.4793
28.0000	2.3340	8.4787
28.0200	2.3340	8.5034
28.0400	2.3390	8.7221
28.0600	2.3400	8.6528
28.0800	2.3390	8.5955
28.1000	2.3430	8.6970
28.1200	2.3410	8.6583
28.1400	2.3480	8.6151
28.1600	2.3450	8.5864
28.1800	2.3450	8.6266
28.2000	2.3500	8.7035
28.2200	2.3560	8.6379
28.2400	2.3520	8.3154
28.2600	2.3540	8.1591
28.2800	2.3560	8.1835
28.3000	2.3600	8.2106
28.3200	2.3580	8.1808
28.3400	2.3610	8.1619
28.3600	2.3660	8.2270
28.3800	2.3660	8.2447
28.4000	2.3680	8.2844
28.4200	2.3670	8.3713
28.4400	2.3680	8.4468
28.4600	2.3720	8.4384
28.4800	2.3720	8.4611
28.5000	2.3770	8.3786
28.5200	2.3750	8.4107
28.5400	2.3770	8.4899
28.5600	2.3790	8.5203
28.5800	2.3830	8.5854
28.6000	2.3840	8.6388
28.6200	2.3840	8.6861
28.6400	2.3830	8.6972
28.6600	2.3890	8.6868
28.6800	2.3910	8.6617
28.7000	2.3910	8.7119
28.7200	2.3960	8.9162
28.7400	2.3930	8.9331
28.7600	2.3960	8.9258
28.7800	2.3990	8.9090
28.8000	2.3970	9.0582
28.8200	2.4030	9.0175
28.8400	2.4040	8.9770
28.8600	2.4050	8.9947
28.8800	2.4050	9.0204
28.9000	2.4060	9.1195
28.9200	2.4090	9.1273
28.9400	2.4110	9.1300
28.9600	2.4150	9.1201
28.9800	2.4170	9.1310
29.0000	2.4170	9.1581
29.0200	2.4190	9.1188
29.0400	2.4190	9.0975
29.0600	2.4220	9.1575
29.0800	2.4220	9.2087
29.1000	2.4220	9.3400
29.1200	2.4270	9.4343
29.1400	2.4280	9.3788
29.1600	2.4270	9.3429
29.1800	2.4300	9.3352
29.2000	2.4330	9.3304
29.2200	2.4350	9.1844
29.2400	2.4370	9.2402
29.2600	2.4400	9.3961
29.2800	2.4400	9.3044
29.3000	2.4400	9.2785
29.3200	2.4450	9.3139
29.3400	2.4420	9.3644
29.3600	2.4450	9.3670
29.3800	2.4510	9.4706
29.4000	2.4500	9.5858
29.4200	2.4530	9.5863
29.4400	2.4540	9.6132
29.4600	2.4560	9.6952
29.4800	2.4560	9.7062
29.5000	2.4570	9.7895
29.5200	2.4630	9.6808
29.5400	2.4610	9.6258
29.5600	2.4630	9.5700
29.5800	2.4640	9.5273
29.6000	2.4650	9.4812
29.6200	2.4710	9.5181
29.6400	2.4730	9.5848
29.6600	2.4720	9.6004
29.6800	2.4750	9.4971
29.7000	2.4730	9.6365
29.7200	2.4770	9.6578
29.7400	2.4770	9.5964
29.7600	2.4780	9.6833
29.7800	2.4820	9.7445
29.8000	2.4850	9.7448
29.8200	2.4850	9.7639
29.8400	2.4860	9.7882
29.8600	2.4890	9.7695
29.8800	2.4930	9.7516
29.9000	2.4920	9.7948
29.9200	2.4930	9.8453
29.9400	2.4950	9.8812
29.9600	2.4940	9.8444
29.9800	2.5000	9.6810
30.0000	2.5030	9.7947
30.0200	2.5000	9.9276
30.0400	2.5050	9.9339
30.0600	2.5050	9.9434
30.0800	2.5060	10.0764
30.1000	2.5080	10.0938
30.1200	2.5110	10.0514
30.1400	2.5130	10.0699
30.1600	2.5140	10.0700
30.1800	2.5150	9.9873
30.2000	2.5170	9.9427
30.2200	2.5190	10.0496
30.2400	2.5210	10.1732
30.2600	2.5230	10.1148
30.2800	2.5220	10.0968
30.3000	2.5260	10.1154
30.3200	2.5300	10.1610
30.3400	2.5290	10.2010
30.3600	2.5310	10.1319
30.3800	2.5300	9.8313
30.4000	2.5340	9.9337
30.4200	2.5340	10.0680
30.4400	2.5340	10.0771
30.4600	2.5390	10.1106
30.4800	2.5400	10.1711
30.5000	2.5440	10.1618
30.5200	2.5410	10.4254
30.5400	2.5460	10.3571
30.5600	2.5460	10.2331
30.5800	2.5470	10.2629
30.6000	2.5480	10.2214
30.6200	2.5520	10.2469
30.6400	2.5540	10.2484
30.6600	2.5520	10.3407
30.6800	2.5570	10.4018
30.7000	2.5590	10.3943
30.7200	2.5600	10.3640
30.7400	2.5600	10.3732
30.7600	2.5640	10.3977
30.7800	2.5640	10.4552
30.8000	2.5640	10.5442
30.8200	2.5680	10.4801
30.8400	2.5710	10.4809
30.8600	2.5720	10.3877
30.8800	2.5740	10.3113
30.9000	2.5730	10.3923
30.9200	2.5750	10.4185
30.9400	2.5810	10.4453
30.9600	2.5820	10.4444
30.9800	2.5820	10.4992
31.0000	2.5820	10.6051
31.0200	2.5860	10.4783
31.0400	2.5890	10.4121
31.0600	2.5910	10.4713
31.0800	2.5880	10.5226
31.1000	2.5910	10.6183
31.1200	2.5930	10.5799
31.1400	2.5960	10.5339
31.1600	2.5990	10.5599
31.1800	2.5970	10.6752
31.2000	2.5980	10.6362
31.2200	2.6040	10.5201
31.2400	2.6060	10.5244
31.2600	2.6070	10.5519
31.2800	2.6080	10.5734
31.3000	2.6050	10.5494
31.3200	2.6100	10.4863
31.3400	2.6120	10.3316
31.3600	2.6140	10.1995
31.3800	2.6150	10.3510
31.4000	2.6170	10.5274
31.4200	2.6190	10.5056
31.4400	2.6200	10.4962
31.4600	2.6200	10.3740
31.4800	2.6210	10.2615
31.5000	2.6250	10.3838
31.5200	2.6280	10.5174
31.5400	2.6250	10.5776
31.5600	2.6310	10.5583
31.5800	2.6320	10.5637
31.6000	2.6360	10.5526
31.6200	2.6350	10.5890
31.6400	2.6350	10.6779
31.6600	2.6390	10.5832
31.6800	2.6380	10.5189
31.7000	2.6420	10.6194
31.7200	2.6460	10.5984
31.7400	2.6450	10.5658
31.7600	2.6460	10.5205
31.7800	2.6490	10.5362
31.8000	2.6500	10.4002
31.8200	2.6490	10.4279
31.8400	2.6510	10.5462
31.8600	2.6580	10.6419
31.8800	2.6580	10.6439
31.9000	2.6590	10.7487
31.9200	2.6590	10.6313
31.9400	2.6590	10.5228
31.9600	2.6640	10.6592
31.9800	2.6660	10.7134
32.0000	2.6680	10.6823
32.0200	2.6680	10.5799
32.0400	2.6700	10.5019
32.0600	2.6720	10.4602
32.0800	2.6710	10.4937
32.1000	2.6760	10.3830
32.1200	2.6780	10.4693
32.1400	2.6800	10.5569
32.1600	2.6820	10.5630
32.1800	2.6790	10.5895
32.2000	2.6810	10.6839
32.2200	2.6850	10.6560
32.2400	2.6860	10.6354
32.2600	2.6910	10.6577
32.2800	2.6880	10.7075
32.3000	2.6890	10.7079
32.3200	2.6950	10.5917
32.3400	2.6980	10.6386
32.3600	2.6940	10.7233
32.3800	2.6990	10.5970
32.4000	2.6970	10.4880
32.4200	2.7020	10.5090
32.4400	2.7010	10.6558
32.4600	2.7030	10.7305
32.4800	2.7050	10.8407
32.5000	2.7090	10.7691
32.5200	2.7100	10.6935
32.5400	2.7090	10.5141
32.5600	2.7140	10.5834
32.5800	2.7180	10.7017
32.6000	2.7180	10.7426
32.6200	2.7170	10.7609
32.6400	2.7200	10.7411
32.6600	2.7210	10.7158
32.6800	2.7260	10.8717
32.7000	2.7240	10.8004
32.7200	2.7280	10.8118
32.7400	2.7280	10.9606
32.7600	2.7310	10.9515
32.7800	2.7330	10.8176
32.8000	2.7350	10.7640
32.8200	2.7340	10.8073
32.8400	2.7350	10.8457
32.8600	2.7370	10.9386
32.8800	2.7410	10.9502
32.9000	2.7410	10.9229
32.9200	2.7430	10.8629
32.9400	2.7460	10.9483
32.9600	2.7440	10.9108
32.9800	2.7490	10.8672
33.0000	2.7490	10.6995
33.0200	2.7500	10.7781
33.0400	2.7560	10.7633
33.0600	2.7540	10.7951
33.0800	2.7570	10.8699
33.1000	2.7610	10.9865
33.1200	2.7600	10.9595
33.1400	2.7610	10.8548
33.1600	2.7660	10.7135
33.1800	2.7630	10.6320
33.2000	2.7640	10.6805
33.2200	2.7710	10.6636
33.2400	2.7700	10.6050
33.2600	2.7730	10.6450
33.2800	2.7740	10.6763
33.3000	2.7760	10.7650
33.3200	2.7750	10.7531
33.3400	2.7780	10.6571
33.3600	2.7800	10.7100
33.3800	2.7790	10.6620
33.4000	2.7820	10.5801
33.4200	2.7830	10.6286
33.4400	2.7870	10.6697
33.4600	2.7890	10.6439
33.4800	2.7910	10.6895
33.5000	2.7930	10.8216
33.5200	2.7970	10.8012
33.5400	2.7960	10.8791
33.5600	2.7960	10.8479
33.5800	2.7990	10.8102
33.6000	2.8010	10.8747
33.6200	2.8010	10.7532
33.6400	2.8030	10.7250
33.6600	2.8050	10.5815
33.6800	2.8060	10.6267
33.7000	2.8080	10.5232
33.7200	2.8080	10.6462
33.7400	2.8080	10.7561
33.7600	2.8150	10.7839
33.7800	2.8150	10.8267
33.8000	2.8180	10.9118
33.8200	2.8190	10.9454
33.8400	2.8220	10.9083
33.8600	2.8200	10.8201
33.8800	2.8220	10.7435
33.9000	2.8260	10.8278
33.9200	2.8280	10.7867
33.9400	2.8270	10.7979
33.9600	2.8300	10.8177
33.9800	2.8350	10.7438
34.0000	2.8360	10.6139
34.0200	2.8340	10.5515
34.0400	2.8340	10.5686
34.0600	2.8370	10.5880
34.0800	2.8410	10.6458
34.1000	2.8440	10.4575
34.1200	2.8430	10.4906
34.1400	2.8470	10.5742
34.1600	2.8460	10.6110
34.1800	2.8500	10.5980
34.2000	2.8510	10.6472
34.2200	2.8520	10.7089
34.2400	2.8520	10.7402
34.2600	2.8560	10.7222
34.2800	2.8590	10.8190
34.3000	2.8590	10.9072
34.3200	2.8580	10.6790
34.3400	2.8600	10.5915
34.3600	2.8610	10.6222
34.3800	2.8680	10.6710
34.4000	2.8700	10.6897
34.4200	2.8670	10.5520
34.4400	2.8680	10.6617
34.4600	2.8720	10.8406
34.4800	2.8740	10.8284
34.5000	2.8760	10.8512
34.5200	2.8780	10.7988
34.5400	2.8770	10.6927
34.5600	2.8790	10.5608
34.5800	2.8810	10.5309
34.6000	2.8850	10.6879
34.6200	2.8850	10.7291
34.6400	2.8860	10.6822
34.6600	2.8860	10.6697
34.6800	2.8910	10.7476
34.7000	2.8910	10.8132
34.7200	2.8920	10.7866
34.7400	2.8950	10.7244
34.7600	2.8960	10.8700
34.7800	2.9010	10.9538
34.8000	2.9010	10.7897
34.8200	2.9060	10.7874
34.8400	2.9060	10.7491
34.8600	2.9010	10.7244
34.8800	2.9110	10.7329
34.9000	2.9110	10.7539
34.9200	2.9100	10.7691
34.9400	2.9120	10.7864
34.9600	2.9110	10.7901
34.9800	2.9170	10.7874
35.0000	2.9170	10.7871
35.0200	2.9190	10.8060
35.0400	2.9180	11.0423
35.0600	2.9240	10.9497
35.0800	2.9250	10.8228
35.1000	2.9250	10.7498
35.1200	2.9250	10.8291
35.1400	2.9300	10.6958
35.1600	2.9330	10.6712
35.1800	2.9320	10.7068
35.2000	2.9340	10.9069
35.2200	2.9340	10.8576
35.2400	2.9380	10.8804
35.2600	2.9410	10.7705
35.2800	2.9420	10.7019
35.3000	2.9410	10.5939
35.3200	2.9430	10.4708
35.3400	2.9450	10.4836
35.3600	2.9470	10.5237
35.3800	2.9490	10.4933
35.4000	2.9470	10.5423
35.4200	2.9510	10.5384
35.4400	2.9560	10.5356
35.4600	2.9560	10.5469
35.4800	2.9550	10.5678
35.5000	2.9600	10.4728
35.5200	2.9590	10.3331
35.5400	2.9580	10.2980
35.5600	2.9630	10.4312
35.5800	2.9640	10.5836
35.6000	2.9670	10.5784
35.6200	2.9680	10.5336
35.6400	2.9700	10.3882
35.6600	2.9730	10.2927
35.6800	2.9740	10.4059
35.7000	2.9750	10.5938
35.7200	2.9760	10.5976
35.7400	2.9800	10.5648
35.7600	2.9800	10.4311
35.7800	2.9790	10.3726
35.8000	2.9840	10.4469
35.8200	2.9830	10.5256
35.8400	2.9860	10.5496
35.8600	2.9890	10.5756
35.8800	2.9910	10.6703
35.9000	2.9910	10.6241
35.9200	2.9910	10.5959
35.9400	2.9970	10.5774
35.9600	2.9980	10.6441
35.9800	3.0000	10.6140
36.0000	3.0000	10.6523
36.0200	3.0040	10.6004
36.0400	3.0030	10.5998
36.0600	3.0040	10.6071
36.0800	3.0090	10.5621
36.1000	3.0090	10.6017
36.1200	3.0110	10.5747
36.1400	3.0110	10.7283
36.1600	3.0110	10.7494
36.1800	3.0150	10.7733
36.2000	3.0190	10.6475
36.2200	3.0160	10.6937
36.2400	3.0210	10.5692
36.2600	3.0200	10.5788
36.2800	3.0210	10.6177
36.3000	3.0280	10.5878
36.3200	3.0270	10.6116
36.3400	3.0290	10.6306
36.3600	3.0300	10.5266
36.3800	3.0320	10.3189
36.4000	3.0350	10.3999
36.4200	3.0370	10.5405
36.4400	3.0340	10.6958
36.4600	3.0390	10.6012
36.4800	3.0400	10.5590
36.5000	3.0410	10.4618
36.5200	3.0440	10.5708
36.5400	3.0460	10.6454
36.5600	3.0460	10.6429
36.5800	3.0470	10.6481
36.6000	3.0530	10.6257
36.6200	3.0520	10.6595
36.6400	3.0530	10.6580
36.6600	3.0550	10.6294
36.6800	3.0570	10.5947
36.7000	3.0570	10.6018
36.7200	3.0590	10.5647
36.7400	3.0630	10.5908
36.7600	3.0640	10.5862
36.7800	3.0630	10.5763
36.8000	3.0680	10.5529
36.8200	3.0680	10.4363
36.8400	3.0710	10.5020
36.8600	3.0720	10.5151
36.8800	3.0740	10.5086
36.9000	3.0770	10.5405
36.9200	3.0750	10.6499
36.9400	3.0780	10.7363
36.9600	3.0830	10.6455
36.9800	3.0820	10.6008
37.0000	3.0840	10.6269
37.0200	3.0850	10.6242
37.0400	3.0880	10.7474
37.0600	3.0860	10.7196
37.0800	3.0900	10.6780
37.1000	3.0930	10.6652
37.1200	3.0950	10.6192
37.1400	3.0960	10.5918
37.1600	3.0940	10.5998
37.1800	3.1000	10.6102
37.2000	3.1010	10.6450
37.2200	3.1000	10.6313
37.2400	3.1040	10.5193
37.2600	3.1010	10.5960
37.2800	3.1090	10.6124
37.3000	3.1070	10.5593
37.3200	3.1070	10.4427
37.3400	3.1100	10.4806
37.3600	3.1120	10.6343
37.3800	3.1140	10.6984
37.4000	3.1190	10.6315
37.4200	3.1170	10.5634
37.4400	3.1210	10.6603
37.4600	3.1210	10.4759
37.4800	3.1250	10.3370
37.5000	3.1240	10.6860
37.5200	3.1270	10.7265
37.5400	3.1260	10.6411
37.5600	3.1310	10.6173
37.5800	3.1310	10.5918
37.6000	3.1320	10.5641
37.6200	3.1310	10.5744
37.6400	3.1380	10.5745
37.6600	3.1390	10.5909
37.6800	3.1390	10.5277
37.7000	3.1410	10.5646
37.7200	3.1440	10.5957
37.7400	3.1460	10.6044
37.7600	3.1460	10.5808
37.7800	3.1470	10.5150
37.8000	3.1510	10.5222
37.8200	3.1500	10.6067
37.8400	3.1530	10.7483
37.8600	3.1550	10.6438
37.8800	3.1600	10.5490
37.9000	3.1560	10.4749
37.9200	3.1600	10.4168
37.9400	3.1630	10.4251
37.9600	3.1640	10.5284
37.9800	3.1670	10.5600
38.0000	3.1690	10.5302
38.0200	3.1700	10.5592
38.0400	3.1680	10.5412
38.0600	3.1720	10.4512
38.0800	3.1760	10.3472
38.1000	3.1760	10.3661
38.1200	3.1750	10.3916
38.1400	3.1770	10.3964
38.1600	3.1810	10.4509
38.1800	3.1820	10.4849
38.2000	3.1850	10.5038
38.2200	3.1840	10.4010
38.2400	3.1880	10.2929
38.2600	3.1900	10.2358
38.2800	3.1880	10.2609
38.3000	3.1910	10.2803
38.3200	3.1910	10.2985
38.3400	3.1940	10.3079
38.3600	3.1980	10.3004
38.3800	3.1990	10.2676
38.4000	3.1990	10.2168
38.4200	3.1990	10.2429
38.4400	3.2050	10.2876
38.4600	3.2080	10.3185
38.4800	3.2090	10.3484
38.5000	3.2060	10.3747
38.5200	3.2080	10.5194
38.5400	3.2120	10.4712
38.5600	3.2140	10.1686
38.5800	3.2160	10.1236
38.6000	3.2190	10.2191
38.6200	3.2200	10.2628
38.6400	3.2210	10.2472
38.6600	3.2200	10.2244
38.6800	3.2240	10.1660
38.7000	3.2240	10.2386
38.7200	3.2280	10.2471
38.7400	3.2270	10.2820
38.7600	3.2280	10.3008
38.7800	3.2310	10.4105
38.8000	3.2330	10.3135
38.8200	3.2340	10.2129
38.8400	3.2410	10.2433
38.8600	3.2360	10.2057
38.8800	3.2380	10.2294
38.9000	3.2440	10.3111
38.9200	3.2430	10.3146
38.9400	3.2440	10.3091
38.9600	3.2480	10.3038
38.9800	3.2500	10.3117
39.0000	3.2490	10.4677
39.0200	3.2520	10.5064
39.0400	3.2550	10.3867
39.0600	3.2540	10.2808
39.0800	3.2570	10.0741
39.1000	3.2600	10.1452
39.1200	3.2610	10.3463
39.1400	3.2630	10.4391
39.1600	3.2660	10.4103
39.1800	3.2650	10.3987
39.2000	3.2660	10.4050
39.2200	3.2680	10.2921
39.2400	3.2700	10.2132
39.2600	3.2720	10.1975
39.2800	3.2710	10.3119
39.3000	3.2750	10.2639
39.3200	3.2800	10.1769
39.3400	3.2770	10.1951
39.3600	3.2790	10.1732
39.3800	3.2840	10.2489
39.4000	3.2820	10.2281
39.4200	3.2850	10.2491
39.4400	3.2870	10.2678
39.4600	3.2850	10.2742
39.4800	3.2890	10.2718
39.5000	3.2930	10.2413
39.5200	3.2940	10.2573
39.5400	3.2950	10.2233
39.5600	3.2970	10.2382
39.5800	3.3010	10.1554
39.6000	3.2990	10.1552
39.6200	3.3000	10.2830
39.6400	3.3020	10.2901
39.6600	3.3060	10.2906
39.6800	3.3090	10.1940
39.7000	3.3100	10.1252
39.7200	3.3080	10.2474
39.7400	3.3100	10.2540
39.7600	3.3120	10.2380
39.7800	3.3140	10.2387
39.8000	3.3150	10.2567
39.8200	3.3200	10.1899
39.8400	3.3220	10.0838
39.8600	3.3220	10.2466
39.8800	3.3260	10.3450
39.9000	3.3270	10.2831
39.9200	3.3240	10.2055
39.9400	3.3270	10.1774
[truncated: 3,343 more rows]
