# Supplementary material for: Design and fabrication of carbon fiber lattices using 3D weaving
Source: Sci Rep. 2023 Sep 10;13:14919. doi: 10.1038/s41598-023-40962-4 (PMC10493227; doi:10.1038/s41598-023-40962-4)
Supplement: Supplementary file 4 — Supplementary Information 1. [file 41598_2023_40962_MOESM4_ESM.zip › Paper data/notube_85_85_23mm_15_126g_1.csv]

Time	Displacement	Force
(s)	(mm)	(kN)
0.0000	0.0010	0.4415
0.0200	0.0020	0.5168
0.0400	-0.0050	0.5383
0.0600	0.0010	0.3743
0.0800	-0.0010	0.3919
0.1000	0.0030	0.4485
0.1200	0.0010	0.5532
0.1400	0.0070	0.6603
0.1600	0.0040	0.5880
0.1800	0.0080	0.6316
0.2000	0.0120	0.6334
0.2200	0.0100	0.6064
0.2400	0.0120	0.6178
0.2600	0.0130	0.5344
0.2800	0.0160	0.5826
0.3000	0.0170	0.6347
0.3200	0.0170	0.5294
0.3400	0.0250	0.5532
0.3600	0.0220	0.5187
0.3800	0.0270	0.6232
0.4000	0.0270	0.6812
0.4200	0.0300	0.6780
0.4400	0.0300	0.7104
0.4600	0.0340	0.6966
0.4800	0.0350	0.7378
0.5000	0.0370	0.9524
0.5200	0.0360	0.8703
0.5400	0.0420	0.7882
0.5600	0.0430	0.7766
0.5800	0.0430	0.6965
0.6000	0.0480	0.7744
0.6200	0.0470	0.8261
0.6400	0.0460	0.6832
0.6600	0.0530	0.7831
0.6800	0.0510	0.8299
0.7000	0.0520	0.7609
0.7200	0.0570	0.8281
0.7400	0.0590	0.7127
0.7600	0.0610	0.6468
0.7800	0.0580	0.6771
0.8000	0.0620	0.6122
0.8200	0.0630	0.7256
0.8400	0.0670	0.6912
0.8600	0.0680	0.7045
0.8800	0.0720	0.6624
0.9000	0.0720	0.7195
0.9200	0.0720	0.8691
0.9400	0.0750	0.8911
0.9600	0.0790	0.8385
0.9800	0.0770	0.9310
1.0000	0.0790	0.9103
1.0200	0.0830	0.8828
1.0400	0.0820	0.9510
1.0600	0.0870	1.0832
1.0800	0.0860	1.1096
1.1000	0.0870	0.9854
1.1200	0.0900	0.8234
1.1400	0.0910	0.9462
1.1600	0.0940	0.7853
1.1800	0.0950	0.8011
1.2000	0.0970	0.9950
1.2200	0.1020	1.0044
1.2400	0.0980	0.9271
1.2600	0.1010	0.9649
1.2800	0.1050	1.0006
1.3000	0.1070	1.1047
1.3200	0.1040	1.3134
1.3400	0.1090	1.1749
1.3600	0.1100	1.0247
1.3800	0.1100	1.0326
1.4000	0.1160	0.9996
1.4200	0.1130	0.9930
1.4400	0.1160	1.0588
1.4600	0.1190	1.1308
1.4800	0.1220	1.1197
1.5000	0.1230	1.2191
1.5200	0.1220	1.1866
1.5400	0.1270	1.0767
1.5600	0.1260	0.9946
1.5800	0.1290	1.0702
1.6000	0.1320	1.0935
1.6200	0.1340	1.0992
1.6400	0.1350	1.0922
1.6600	0.1340	1.0307
1.6800	0.1390	0.9229
1.7000	0.1410	0.9648
1.7200	0.1400	0.9893
1.7400	0.1420	1.1036
1.7600	0.1420	1.1521
1.7800	0.1470	1.1727
1.8000	0.1490	1.1814
1.8200	0.1530	1.2160
1.8400	0.1530	1.1881
1.8600	0.1540	1.1641
1.8800	0.1520	1.3012
1.9000	0.1570	1.2105
1.9200	0.1580	1.1781
1.9400	0.1620	1.1647
1.9600	0.1600	1.1389
1.9800	0.1640	1.2214
2.0000	0.1660	1.1678
2.0200	0.1690	1.1570
2.0400	0.1680	1.1983
2.0600	0.1690	1.2872
2.0800	0.1720	1.3075
2.1000	0.1720	1.3992
2.1200	0.1770	1.4416
2.1400	0.1770	1.3343
2.1600	0.1770	1.3238
2.1800	0.1830	1.3078
2.2000	0.1820	1.2321
2.2200	0.1810	1.2225
2.2400	0.1870	1.1661
2.2600	0.1880	1.2673
2.2800	0.1890	1.3366
2.3000	0.1880	1.3385
2.3200	0.1930	1.3850
2.3400	0.1950	1.0890
2.3600	0.1960	1.1494
2.3800	0.1950	1.2482
2.4000	0.1990	1.3715
2.4200	0.1990	1.4246
2.4400	0.2000	1.4410
2.4600	0.2020	1.4368
2.4800	0.2060	1.4960
2.5000	0.2050	1.5268
2.5200	0.2070	1.4779
2.5400	0.2150	1.4482
2.5600	0.2100	1.3578
2.5800	0.2120	1.4129
2.6000	0.2160	1.5864
2.6200	0.2160	1.6446
2.6400	0.2180	1.6897
2.6600	0.2220	1.5496
2.6800	0.2220	1.4651
2.7000	0.2240	1.5726
2.7200	0.2300	1.5132
2.7400	0.2270	1.4767
2.7600	0.2320	1.4500
2.7800	0.2320	1.4165
2.8000	0.2310	1.4759
2.8200	0.2340	1.4786
2.8400	0.2350	1.4783
2.8600	0.2370	1.5829
2.8800	0.2390	1.6841
2.9000	0.2400	1.7673
2.9200	0.2420	1.7316
2.9400	0.2450	1.7969
2.9600	0.2450	1.7149
2.9800	0.2470	1.5024
3.0000	0.2500	1.6611
3.0200	0.2510	1.7004
3.0400	0.2530	1.6008
3.0600	0.2550	1.6653
3.0800	0.2560	1.6661
3.1000	0.2580	1.6880
3.1200	0.2560	1.7065
3.1400	0.2580	1.7623
3.1600	0.2640	1.7322
3.1800	0.2630	1.6182
3.2000	0.2630	1.7333
3.2200	0.2650	1.8010
3.2400	0.2700	1.8481
3.2600	0.2710	1.8861
3.2800	0.2730	1.8274
3.3000	0.2740	1.8200
3.3200	0.2770	1.8352
3.3400	0.2780	1.9947
3.3600	0.2810	2.1282
3.3800	0.2810	2.0457
3.4000	0.2800	1.8768
3.4200	0.2820	1.9006
3.4400	0.2830	1.7748
3.4600	0.2880	1.9262
3.4800	0.2900	2.1264
3.5000	0.2930	2.0312
3.5200	0.2930	1.9427
3.5400	0.2920	1.9730
3.5600	0.2980	2.0756
3.5800	0.2980	2.0436
3.6000	0.2980	2.0322
3.6200	0.2990	2.0500
3.6400	0.3020	2.0953
3.6600	0.3050	2.0813
3.6800	0.3060	2.1018
3.7000	0.3090	2.1143
3.7200	0.3090	2.0744
3.7400	0.3110	2.0300
3.7600	0.3140	1.8796
3.7800	0.3150	1.9029
3.8000	0.3160	2.0405
3.8200	0.3180	1.9885
3.8400	0.3170	1.7967
3.8600	0.3210	2.0108
3.8800	0.3200	2.1269
3.9000	0.3250	2.1689
3.9200	0.3240	2.1692
3.9400	0.3230	2.2238
3.9600	0.3280	2.2227
3.9800	0.3320	2.2114
4.0000	0.3330	2.1794
4.0200	0.3340	2.1851
4.0400	0.3340	2.2306
4.0600	0.3350	2.2990
4.0800	0.3400	2.3214
4.1000	0.3430	2.2073
4.1200	0.3420	2.3478
4.1400	0.3460	2.3057
4.1600	0.3460	2.3870
4.1800	0.3480	2.4347
4.2000	0.3500	2.4683
4.2200	0.3530	2.3699
4.2400	0.3540	2.2828
4.2600	0.3540	2.3669
4.2800	0.3550	2.3591
4.3000	0.3590	2.4224
4.3200	0.3580	2.4434
4.3400	0.3590	2.6201
4.3600	0.3640	2.6807
4.3800	0.3640	2.6636
4.4000	0.3620	2.5235
4.4200	0.3660	2.4604
4.4400	0.3730	2.4241
4.4600	0.3720	2.4480
4.4800	0.3730	2.4569
4.5000	0.3750	2.4705
4.5200	0.3740	2.4562
4.5400	0.3790	2.4500
4.5600	0.3790	2.3255
4.5800	0.3820	2.4228
4.6000	0.3830	2.4784
4.6200	0.3810	2.5102
4.6400	0.3870	2.5738
4.6600	0.3870	2.5494
4.6800	0.3890	2.5335
4.7000	0.3900	2.4946
4.7200	0.3950	2.4170
4.7400	0.3960	2.4076
4.7600	0.3980	2.5998
4.7800	0.3970	2.6433
4.8000	0.3990	2.5946
4.8200	0.4030	2.5339
4.8400	0.4030	2.6381
4.8600	0.4050	2.7583
4.8800	0.4080	2.5797
4.9000	0.4080	2.2126
4.9200	0.4080	2.5193
4.9400	0.4110	2.6113
4.9600	0.4130	2.5473
4.9800	0.4120	2.6507
5.0000	0.4190	2.6297
5.0200	0.4160	2.5580
5.0400	0.4210	2.5821
5.0600	0.4220	2.5516
5.0800	0.4230	2.6321
5.1000	0.4220	2.6838
5.1200	0.4280	2.6096
5.1400	0.4310	2.5988
5.1600	0.4270	2.6514
5.1800	0.4310	2.7043
5.2000	0.4320	2.7277
5.2200	0.4320	2.7599
5.2400	0.4380	2.6730
5.2600	0.4380	2.6050
5.2800	0.4400	2.6538
5.3000	0.4420	2.5726
5.3200	0.4440	2.6162
5.3400	0.4440	2.7961
5.3600	0.4480	2.8550
5.3800	0.4480	2.8990
5.4000	0.4480	2.9901
5.4200	0.4500	2.8731
5.4400	0.4520	2.8575
5.4600	0.4530	2.9438
5.4800	0.4550	2.9917
5.5000	0.4590	2.8633
5.5200	0.4620	2.8395
5.5400	0.4580	2.8533
5.5600	0.4620	2.7195
5.5800	0.4650	2.7295
5.6000	0.4670	2.7279
5.6200	0.4690	2.7963
5.6400	0.4700	2.8372
5.6600	0.4720	2.6690
5.6800	0.4720	2.5768
5.7000	0.4760	2.7864
5.7200	0.4760	2.9653
5.7400	0.4770	3.0084
5.7600	0.4800	2.9785
5.7800	0.4830	2.9498
5.8000	0.4810	2.8448
5.8200	0.4820	2.9598
5.8400	0.4860	2.9980
5.8600	0.4880	2.9005
5.8800	0.4900	2.9986
5.9000	0.4930	3.0683
5.9200	0.4910	3.1351
5.9400	0.4930	3.1043
5.9600	0.4950	3.0294
5.9800	0.4940	2.9733
6.0000	0.5020	2.9932
6.0200	0.5010	2.9068
6.0400	0.5020	2.8743
6.0600	0.5050	2.9188
6.0800	0.5080	2.8835
6.1000	0.5080	3.1073
6.1200	0.5120	3.2064
6.1400	0.5120	3.1710
6.1600	0.5110	3.0872
6.1800	0.5150	3.1349
6.2000	0.5170	3.1113
6.2200	0.5190	3.0481
6.2400	0.5190	3.1444
6.2600	0.5210	3.1645
6.2800	0.5210	3.2644
6.3000	0.5230	3.2522
6.3200	0.5270	3.1598
6.3400	0.5250	3.2236
6.3600	0.5280	3.1883
6.3800	0.5320	3.2748
6.4000	0.5320	3.2968
6.4200	0.5340	3.1872
6.4400	0.5340	3.0223
6.4600	0.5380	3.1485
6.4800	0.5390	2.9477
6.5000	0.5430	2.9903
6.5200	0.5440	3.2294
6.5400	0.5430	3.2821
6.5600	0.5450	3.1965
6.5800	0.5490	3.1393
6.6000	0.5490	3.0332
6.6200	0.5500	2.9500
6.6400	0.5540	3.0001
6.6600	0.5560	3.0737
6.6800	0.5550	3.1410
6.7000	0.5560	3.2655
6.7200	0.5600	3.2286
6.7400	0.5620	3.1097
6.7600	0.5630	3.1154
6.7800	0.5660	3.1585
6.8000	0.5700	3.1034
6.8200	0.5680	2.9618
6.8400	0.5700	3.1009
6.8600	0.5710	3.1994
6.8800	0.5730	3.2691
6.9000	0.5750	3.3603
6.9200	0.5790	3.2700
6.9400	0.5770	3.1407
6.9600	0.5790	3.1890
6.9800	0.5820	3.2634
7.0000	0.5820	3.3041
7.0200	0.5860	3.3243
7.0400	0.5840	3.2804
7.0600	0.5850	3.3188
7.0800	0.5890	3.3116
7.1000	0.5920	3.1889
7.1200	0.5900	3.1356
7.1400	0.5920	3.1951
7.1600	0.5980	3.2444
7.1800	0.5960	3.4172
7.2000	0.5990	3.4442
7.2200	0.6030	3.3594
7.2400	0.6030	3.2388
7.2600	0.6040	3.2987
7.2800	0.6060	3.4598
7.3000	0.6080	3.3139
7.3200	0.6080	3.3220
7.3400	0.6130	3.4605
7.3600	0.6140	3.5754
7.3800	0.6140	3.4559
7.4000	0.6140	3.2870
7.4200	0.6200	3.1008
7.4400	0.6210	2.0944
7.4600	0.6190	1.5513
7.4800	0.6210	1.5253
7.5000	0.6260	1.5370
7.5200	0.6250	1.7071
7.5400	0.6250	1.7858
7.5600	0.6270	1.8083
7.5800	0.6300	1.7193
7.6000	0.6300	1.7498
7.6200	0.6350	1.7470
7.6400	0.6390	1.7411
7.6600	0.6360	1.6366
7.6800	0.6400	1.7256
7.7000	0.6430	1.7684
7.7200	0.6430	1.8887
7.7400	0.6420	1.8145
7.7600	0.6480	1.8467
7.7800	0.6460	1.9502
7.8000	0.6490	1.8399
7.8200	0.6490	1.8563
7.8400	0.6560	1.9326
7.8600	0.6540	1.9835
7.8800	0.6580	2.0086
7.9000	0.6570	1.7280
7.9200	0.6600	1.8298
7.9400	0.6590	1.8143
7.9600	0.6620	1.8710
7.9800	0.6670	1.9542
8.0000	0.6680	2.0044
8.0200	0.6680	2.0468
8.0400	0.6690	2.0531
8.0600	0.6690	2.0773
8.0800	0.6740	2.0392
8.1000	0.6710	2.0169
8.1200	0.6770	1.9682
8.1400	0.6770	1.9828
8.1600	0.6780	1.7025
8.1800	0.6800	1.6610
8.2000	0.6840	1.7829
8.2200	0.6840	2.0521
8.2400	0.6840	2.0838
8.2600	0.6900	2.0503
8.2800	0.6860	2.1261
8.3000	0.6900	2.1398
8.3200	0.6950	2.0909
8.3400	0.6940	2.1400
8.3600	0.6940	2.1401
8.3800	0.7000	2.0097
8.4000	0.6990	2.0670
8.4200	0.7010	2.0960
8.4400	0.7040	2.0914
8.4600	0.7050	2.0759
8.4800	0.7050	2.0322
8.5000	0.7080	1.9948
8.5200	0.7090	2.0941
8.5400	0.7100	2.1678
8.5600	0.7130	2.3273
8.5800	0.7150	2.3985
8.6000	0.7130	2.4921
8.6200	0.7160	2.3982
8.6400	0.7210	2.3464
8.6600	0.7220	2.3224
8.6800	0.7200	2.3255
8.7000	0.7240	2.4588
8.7200	0.7260	2.6845
8.7400	0.7280	2.4903
8.7600	0.7300	2.3226
8.7800	0.7310	2.3745
8.8000	0.7290	2.4903
8.8200	0.7330	2.5258
8.8400	0.7340	2.4870
8.8600	0.7370	2.4728
8.8800	0.7390	2.5671
8.9000	0.7390	2.5594
8.9200	0.7450	2.5009
8.9400	0.7450	2.4816
8.9600	0.7430	2.5186
8.9800	0.7460	2.4046
9.0000	0.7510	2.4196
9.0200	0.7500	2.4902
9.0400	0.7530	2.4322
9.0600	0.7550	2.4398
9.0800	0.7540	2.4299
9.1000	0.7610	2.4046
9.1200	0.7610	2.5199
9.1400	0.7610	2.6243
9.1600	0.7640	2.6426
9.1800	0.7640	2.6239
9.2000	0.7640	2.6276
9.2200	0.7680	2.6140
9.2400	0.7710	2.5953
9.2600	0.7700	2.6282
9.2800	0.7740	2.6006
9.3000	0.7720	2.5563
9.3200	0.7750	2.6270
9.3400	0.7790	2.6957
9.3600	0.7810	2.8428
9.3800	0.7790	2.8207
9.4000	0.7840	2.8297
9.4200	0.7830	2.7782
9.4400	0.7840	2.7499
9.4600	0.7870	2.5829
9.4800	0.7900	2.6738
9.5000	0.7890	2.7404
9.5200	0.7910	2.7937
9.5400	0.7930	2.8046
9.5600	0.7960	2.7873
9.5800	0.7980	2.8647
9.6000	0.7980	2.8758
9.6200	0.8000	2.8770
9.6400	0.8030	2.9993
9.6600	0.8050	2.9351
9.6800	0.8060	2.8131
9.7000	0.8080	2.9289
9.7200	0.8090	3.0730
9.7400	0.8120	2.8944
9.7600	0.8100	2.9383
9.7800	0.8130	3.1041
9.8000	0.8150	3.1102
9.8200	0.8170	2.9577
9.8400	0.8200	2.9160
9.8600	0.8220	3.0152
9.8800	0.8240	2.9990
9.9000	0.8250	2.9363
9.9200	0.8260	2.8835
9.9400	0.8270	2.9544
9.9600	0.8280	3.0243
9.9800	0.8300	3.0645
10.0000	0.8360	3.0875
10.0200	0.8320	3.1034
10.0400	0.8350	3.0810
10.0600	0.8370	2.9954
10.0800	0.8390	3.0201
10.1000	0.8400	3.0573
10.1200	0.8440	3.1246
10.1400	0.8440	3.1262
10.1600	0.8450	3.0887
10.1800	0.8500	3.1097
10.2000	0.8510	3.1629
10.2200	0.8530	3.2538
10.2400	0.8520	3.3076
10.2600	0.8550	3.3630
10.2800	0.8570	3.5349
10.3000	0.8580	3.4022
10.3200	0.8580	3.2382
10.3400	0.8620	3.1646
10.3600	0.8630	3.1195
10.3800	0.8630	3.1362
10.4000	0.8670	3.1179
10.4200	0.8690	2.9853
10.4400	0.8670	3.0934
10.4600	0.8700	3.2310
10.4800	0.8710	3.2496
10.5000	0.8730	3.2053
10.5200	0.8780	3.2062
10.5400	0.8780	3.1877
10.5600	0.8780	2.9660
10.5800	0.8830	3.1957
10.6000	0.8830	3.3500
10.6200	0.8840	3.4270
10.6400	0.8870	3.2655
10.6600	0.8880	3.2527
10.6800	0.8900	3.3366
10.7000	0.8900	3.2850
10.7200	0.8940	3.1255
10.7400	0.8950	3.1701
10.7600	0.8960	3.3189
10.7800	0.8980	3.4406
10.8000	0.8990	3.3173
10.8200	0.9000	3.2441
10.8400	0.9020	3.2238
10.8600	0.9060	3.1969
10.8800	0.9090	3.2811
10.9000	0.9090	3.3208
10.9200	0.9110	3.2076
10.9400	0.9110	3.3249
10.9600	0.9130	3.5352
10.9800	0.9170	3.4748
11.0000	0.9140	3.3615
11.0200	0.9180	3.2323
11.0400	0.9170	3.2072
11.0600	0.9230	3.2824
11.0800	0.9200	3.2748
11.1000	0.9240	3.1321
11.1200	0.9270	3.2121
11.1400	0.9280	3.4243
11.1600	0.9280	3.4299
11.1800	0.9320	3.3493
11.2000	0.9300	3.4504
11.2200	0.9350	3.2736
11.2400	0.9370	3.3754
11.2600	0.9380	3.3164
11.2800	0.9400	3.3230
11.3000	0.9440	3.2795
11.3200	0.9410	3.3551
11.3400	0.9430	3.3916
11.3600	0.9480	3.3196
11.3800	0.9460	3.2742
11.4000	0.9480	3.4491
11.4200	0.9500	3.5325
11.4400	0.9520	3.5223
11.4600	0.9540	3.2817
11.4800	0.9570	3.2407
11.5000	0.9580	3.2012
11.5200	0.9580	3.3590
11.5400	0.9620	3.4968
11.5600	0.9630	3.6275
11.5800	0.9640	3.5780
11.6000	0.9640	3.3941
11.6200	0.9680	3.4489
11.6400	0.9700	3.3292
11.6600	0.9710	3.1719
11.6800	0.9730	3.2594
11.7000	0.9760	3.3333
11.7200	0.9780	3.4464
11.7400	0.9750	3.5091
11.7600	0.9810	3.5820
11.7800	0.9810	3.6408
11.8000	0.9810	3.6790
11.8200	0.9850	3.5072
11.8400	0.9870	3.4242
11.8600	0.9870	3.4841
11.8800	0.9900	3.5341
11.9000	0.9910	3.4985
11.9200	0.9890	3.4931
11.9400	0.9970	3.5198
11.9600	0.9960	3.5959
11.9800	0.9970	3.3846
12.0000	1.0010	3.3104
12.0200	0.9980	3.3697
12.0400	1.0050	3.3458
12.0600	1.0030	3.5012
12.0800	1.0050	3.6167
12.1000	1.0080	3.4276
12.1200	1.0090	3.3095
12.1400	1.0070	3.4553
12.1600	1.0140	3.4464
12.1800	1.0140	3.5839
12.2000	1.0150	3.5646
12.2200	1.0160	3.4931
12.2400	1.0200	3.5151
12.2600	1.0220	3.5811
12.2800	1.0220	3.5665
12.3000	1.0250	3.5599
12.3200	1.0270	3.5359
12.3400	1.0250	3.5358
12.3600	1.0300	3.5373
12.3800	1.0340	3.5475
12.4000	1.0340	3.5725
12.4200	1.0340	3.6041
12.4400	1.0350	3.5658
12.4600	1.0410	3.5920
12.4800	1.0400	3.6240
12.5000	1.0390	3.6632
12.5200	1.0450	3.6537
12.5400	1.0440	3.6669
12.5600	1.0450	3.5458
12.5800	1.0480	3.5816
12.6000	1.0480	3.8026
12.6200	1.0500	3.8063
12.6400	1.0520	3.7433
12.6600	1.0530	3.6770
12.6800	1.0550	3.6562
12.7000	1.0540	3.6843
12.7200	1.0610	3.7573
12.7400	1.0610	3.7394
12.7600	1.0610	3.7494
12.7800	1.0650	3.6564
12.8000	1.0660	3.7682
12.8200	1.0690	3.6962
12.8400	1.0700	3.7224
12.8600	1.0690	3.7090
12.8800	1.0680	3.8438
12.9000	1.0740	3.8810
12.9200	1.0770	3.8117
12.9400	1.0770	3.7745
12.9600	1.0810	3.7148
12.9800	1.0820	3.6795
13.0000	1.0840	3.7379
13.0200	1.0840	3.7984
13.0400	1.0880	3.8110
13.0600	1.0900	3.7781
13.0800	1.0920	3.8521
13.1000	1.0910	3.9214
13.1200	1.0900	3.9504
13.1400	1.0940	3.9559
13.1600	1.0960	3.9211
13.1800	1.0980	3.9662
13.2000	1.0980	4.1109
13.2200	1.1020	4.1078
13.2400	1.1010	3.9919
13.2600	1.1050	3.9269
13.2800	1.1040	3.9867
13.3000	1.1060	3.9974
13.3200	1.1130	3.9978
13.3400	1.1130	4.0491
13.3600	1.1130	4.0112
13.3800	1.1140	4.0433
13.4000	1.1140	3.9787
13.4200	1.1150	4.0669
13.4400	1.1210	4.1174
13.4600	1.1210	4.0903
13.4800	1.1200	4.0958
13.5000	1.1230	4.0320
13.5200	1.1280	4.2383
13.5400	1.1280	4.2478
13.5600	1.1300	4.2766
13.5800	1.1340	4.2910
13.6000	1.1310	4.3029
13.6200	1.1370	4.2161
13.6400	1.1370	4.1849
13.6600	1.1360	4.2248
13.6800	1.1390	4.2775
13.7000	1.1420	4.2647
13.7200	1.1440	4.1114
13.7400	1.1440	4.1404
13.7600	1.1450	4.2574
13.7800	1.1490	4.3533
13.8000	1.1490	4.3604
13.8200	1.1520	4.2901
13.8400	1.1530	4.3629
13.8600	1.1510	4.5014
13.8800	1.1580	4.4357
13.9000	1.1550	4.5000
13.9200	1.1570	4.5345
13.9400	1.1590	4.4406
13.9600	1.1670	4.4030
13.9800	1.1650	4.4320
14.0000	1.1630	4.3539
14.0200	1.1680	4.3068
14.0400	1.1680	4.3239
14.0600	1.1710	4.4503
14.0800	1.1740	4.5266
14.1000	1.1730	4.5554
14.1200	1.1790	4.5032
14.1400	1.1770	4.4608
14.1600	1.1810	4.4308
14.1800	1.1840	4.5057
14.2000	1.1790	4.5207
14.2200	1.1860	4.4519
14.2400	1.1850	4.6533
14.2600	1.1880	4.7178
14.2800	1.1910	4.6777
14.3000	1.1920	4.6226
14.3200	1.1910	4.5297
14.3400	1.1940	4.5670
14.3600	1.1940	4.5503
14.3800	1.1980	4.6010
14.4000	1.1980	4.6739
14.4200	1.1990	4.7752
14.4400	1.2050	4.7972
14.4600	1.2070	4.8488
14.4800	1.2040	4.7500
14.5000	1.2060	4.7347
14.5200	1.2070	4.8371
14.5400	1.2110	4.7829
14.5600	1.2090	4.6942
14.5800	1.2170	4.6567
14.6000	1.2200	4.7342
14.6200	1.2180	4.6508
14.6400	1.2190	4.7469
14.6600	1.2220	4.8602
14.6800	1.2210	4.8509
14.7000	1.2240	4.8325
14.7200	1.2280	4.8551
14.7400	1.2260	4.8199
14.7600	1.2300	4.8206
14.7800	1.2330	4.5888
14.8000	1.2340	4.6698
14.8200	1.2320	4.7898
14.8400	1.2340	4.9614
14.8600	1.2400	4.8540
14.8800	1.2380	4.8496
14.9000	1.2400	4.8303
14.9200	1.2450	4.8297
14.9400	1.2450	4.8595
14.9600	1.2470	4.8358
14.9800	1.2500	4.7427
15.0000	1.2480	4.6157
15.0200	1.2500	4.8901
15.0400	1.2540	4.9372
15.0600	1.2510	5.0360
15.0800	1.2580	5.0348
15.1000	1.2550	4.9946
15.1200	1.2590	5.1065
15.1400	1.2610	5.0495
15.1600	1.2600	4.8955
15.1800	1.2640	4.9784
15.2000	1.2670	5.0535
15.2200	1.2670	4.9460
15.2400	1.2670	5.0189
15.2600	1.2740	5.1794
15.2800	1.2730	5.1653
15.3000	1.2740	5.0052
15.3200	1.2780	5.0686
15.3400	1.2780	5.1101
15.3600	1.2800	5.1888
15.3800	1.2780	5.3382
15.4000	1.2840	5.2759
15.4200	1.2860	5.2888
15.4400	1.2850	5.2309
15.4600	1.2870	5.1587
15.4800	1.2900	5.2416
15.5000	1.2890	5.0787
15.5200	1.2920	5.2616
15.5400	1.2930	5.3925
15.5600	1.2950	5.3041
15.5800	1.2980	5.2210
15.6000	1.2980	5.4410
15.6200	1.3000	5.3570
15.6400	1.3020	5.0515
15.6600	1.3030	4.9847
15.6800	1.3070	4.9650
15.7000	1.3050	4.8432
15.7200	1.3120	4.9788
15.7400	1.3090	5.0791
15.7600	1.3090	5.1589
15.7800	1.3160	5.1971
15.8000	1.3160	5.2290
15.8200	1.3190	5.3689
15.8400	1.3200	5.4000
15.8600	1.3230	5.1655
15.8800	1.3220	4.9644
15.9000	1.3220	5.0516
15.9200	1.3280	5.1908
15.9400	1.3310	5.2758
15.9600	1.3290	5.3470
15.9800	1.3320	5.2057
16.0000	1.3310	5.1542
16.0200	1.3340	5.2343
16.0400	1.3360	5.3104
16.0600	1.3370	5.4168
16.0800	1.3400	5.1093
16.1000	1.3410	5.2199
16.1200	1.3420	5.3193
16.1400	1.3460	5.3594
16.1600	1.3470	5.5175
16.1800	1.3450	5.5544
16.2000	1.3490	5.5373
16.2200	1.3500	5.4184
16.2400	1.3510	5.3718
16.2600	1.3550	5.6346
16.2800	1.3560	5.5968
16.3000	1.3580	5.4365
16.3200	1.3630	5.5230
16.3400	1.3590	5.5049
16.3600	1.3620	5.4980
16.3800	1.3640	5.5019
16.4000	1.3640	5.5058
16.4200	1.3700	5.4502
16.4400	1.3680	5.5139
16.4600	1.3720	5.5524
16.4800	1.3750	5.6462
16.5000	1.3760	5.7103
16.5200	1.3760	5.6813
16.5400	1.3780	5.4387
16.5600	1.3810	5.4428
16.5800	1.3830	5.4432
16.6000	1.3840	5.6207
16.6200	1.3850	5.8800
16.6400	1.3840	5.8583
16.6600	1.3840	5.7896
16.6800	1.3910	5.6931
16.7000	1.3910	5.5556
16.7200	1.3890	5.6726
16.7400	1.3950	5.6673
16.7600	1.3950	5.7481
16.7800	1.3970	5.6244
16.8000	1.4020	5.6250
16.8200	1.4020	5.7836
16.8400	1.4020	5.9049
16.8600	1.4060	5.9425
16.8800	1.4070	5.8914
16.9000	1.4070	5.9371
16.9200	1.4080	5.9404
16.9400	1.4120	6.0054
16.9600	1.4120	6.0559
16.9800	1.4140	6.0320
17.0000	1.4150	5.9690
17.0200	1.4160	5.9267
17.0400	1.4180	5.9287
17.0600	1.4200	6.0395
17.0800	1.4230	6.1332
17.1000	1.4230	6.0999
17.1200	1.4270	6.1364
17.1400	1.4260	6.2291
17.1600	1.4310	6.1795
17.1800	1.4330	6.1418
17.2000	1.4300	6.1410
17.2200	1.4350	6.1692
17.2400	1.4340	6.1931
17.2600	1.4370	6.3241
17.2800	1.4390	6.2508
17.3000	1.4430	6.2416
17.3200	1.4410	6.3515
17.3400	1.4480	6.2925
17.3600	1.4450	6.2490
17.3800	1.4460	6.3360
17.4000	1.4470	6.3381
17.4200	1.4510	6.3578
17.4400	1.4530	6.3047
17.4600	1.4560	6.2894
17.4800	1.4540	6.4109
17.5000	1.4590	6.4000
17.5200	1.4600	6.4076
17.5400	1.4620	6.4056
17.5600	1.4620	6.6720
17.5800	1.4640	6.6632
17.6000	1.4650	6.5085
17.6200	1.4670	6.3710
17.6400	1.4710	6.4347
17.6600	1.4710	6.4930
17.6800	1.4710	6.4999
17.7000	1.4770	6.5088
17.7200	1.4750	6.4993
17.7400	1.4740	6.3749
17.7600	1.4810	6.4447
17.7800	1.4800	6.5838
17.8000	1.4830	6.4686
17.8200	1.4860	6.4054
17.8400	1.4840	6.5210
17.8600	1.4880	6.5811
17.8800	1.4920	6.6069
17.9000	1.4920	6.6307
17.9200	1.4900	6.6475
17.9400	1.4950	6.6496
17.9600	1.4960	6.5872
17.9800	1.4970	6.6872
18.0000	1.4980	6.5135
18.0200	1.4990	6.5918
18.0400	1.5040	6.7273
18.0600	1.5050	6.7435
18.0800	1.5070	6.6969
18.1000	1.5090	6.7186
18.1200	1.5100	6.8323
18.1400	1.5070	6.8470
18.1600	1.5120	6.7348
18.1800	1.5170	6.7222
18.2000	1.5170	6.7865
18.2200	1.5160	6.8357
18.2400	1.5200	6.8449
18.2600	1.5220	6.8101
18.2800	1.5230	6.8430
18.3000	1.5250	6.8307
18.3200	1.5270	6.7997
18.3400	1.5270	6.6246
18.3600	1.5320	6.7752
18.3800	1.5320	6.7806
18.4000	1.5340	6.8270
18.4200	1.5330	6.9947
18.4400	1.5370	7.0512
18.4600	1.5380	6.9720
18.4800	1.5400	6.9210
18.5000	1.5410	7.0297
18.5200	1.5430	7.1345
18.5400	1.5420	7.1436
18.5600	1.5450	7.0661
18.5800	1.5480	7.1574
18.6000	1.5530	7.1627
18.6200	1.5500	7.1138
18.6400	1.5530	7.1829
18.6600	1.5560	7.1558
18.6800	1.5560	7.0656
18.7000	1.5580	7.0985
18.7200	1.5610	7.1221
18.7400	1.5620	7.0353
18.7600	1.5610	6.9405
18.7800	1.5640	7.0289
18.8000	1.5690	6.9920
18.8200	1.5670	6.9431
18.8400	1.5710	6.9288
18.8600	1.5720	6.9054
18.8800	1.5730	6.9885
18.9000	1.5760	6.9935
18.9200	1.5770	6.9766
18.9400	1.5800	6.9254
18.9600	1.5790	6.9816
18.9800	1.5810	7.0064
19.0000	1.5840	6.9929
19.0200	1.5850	7.0171
19.0400	1.5850	7.1795
19.0600	1.5890	7.1793
19.0800	1.5860	7.1040
19.1000	1.5910	7.0970
19.1200	1.5910	7.1514
19.1400	1.5930	7.1663
19.1600	1.5980	7.1230
19.1800	1.6000	6.9577
19.2000	1.5990	6.9168
19.2200	1.6000	6.9415
19.2400	1.6040	6.8011
19.2600	1.6030	6.8313
19.2800	1.6080	7.0356
19.3000	1.6100	7.2076
19.3200	1.6080	7.2126
19.3400	1.6120	7.1774
19.3600	1.6100	7.1026
19.3800	1.6130	7.0750
19.4000	1.6170	7.1229
19.4200	1.6200	7.0742
19.4400	1.6200	7.1146
19.4600	1.6220	7.0628
19.4800	1.6230	7.0224
19.5000	1.6210	7.1278
19.5200	1.6250	7.1628
19.5400	1.6260	7.2305
19.5600	1.6280	7.3549
19.5800	1.6300	7.3700
19.6000	1.6370	7.1684
19.6200	1.6330	7.1991
19.6400	1.6370	7.2547
19.6600	1.6380	7.4210
19.6800	1.6400	7.3436
19.7000	1.6390	7.1934
19.7200	1.6430	7.1963
19.7400	1.6470	7.2200
19.7600	1.6450	7.2745
19.7800	1.6480	7.3089
19.8000	1.6500	7.3578
19.8200	1.6510	7.3014
19.8400	1.6530	7.2386
19.8600	1.6540	7.2372
19.8800	1.6570	7.2609
19.9000	1.6570	7.2850
19.9200	1.6590	7.2961
19.9400	1.6640	7.3034
19.9600	1.6650	7.4316
19.9800	1.6620	7.2669
20.0000	1.6660	7.2481
20.0200	1.6670	7.2563
20.0400	1.6730	7.2870
20.0600	1.6710	7.2677
20.0800	1.6700	7.2865
20.1000	1.6760	7.2503
20.1200	1.6740	7.3400
20.1400	1.6760	7.4389
20.1600	1.6800	7.4274
20.1800	1.6790	7.4046
20.2000	1.6850	7.3820
20.2200	1.6850	7.4987
20.2400	1.6840	7.5654
20.2600	1.6870	7.4754
20.2800	1.6910	7.4171
20.3000	1.6920	7.4813
20.3200	1.6920	7.5910
20.3400	1.6980	7.5762
20.3600	1.6930	7.5359
20.3800	1.6960	7.3641
20.4000	1.7010	7.4081
20.4200	1.6970	7.5807
20.4400	1.7030	7.6209
20.4600	1.7040	7.5771
20.4800	1.7050	7.4785
20.5000	1.7070	7.5331
20.5200	1.7110	7.5314
20.5400	1.7120	7.5324
20.5600	1.7120	7.4130
20.5800	1.7160	7.4025
20.6000	1.7150	7.5369
20.6200	1.7170	7.5162
20.6400	1.7190	7.5341
20.6600	1.7220	7.5479
20.6800	1.7200	7.5991
20.7000	1.7240	7.5311
20.7200	1.7230	7.4209
20.7400	1.7270	7.3590
20.7600	1.7280	7.3325
20.7800	1.7280	7.2044
20.8000	1.7310	7.1548
20.8200	1.7350	7.2171
20.8400	1.7340	7.1799
20.8600	1.7360	7.1298
20.8800	1.7400	7.2178
20.9000	1.7420	7.2333
20.9200	1.7430	7.2665
20.9400	1.7420	7.2979
20.9600	1.7450	7.3963
20.9800	1.7470	7.2958
21.0000	1.7490	7.4255
21.0200	1.7490	7.4610
21.0400	1.7490	7.3055
21.0600	1.7530	7.3112
21.0800	1.7590	7.3408
21.1000	1.7580	7.3278
21.1200	1.7600	7.3800
21.1400	1.7620	7.4558
21.1600	1.7620	7.5904
21.1800	1.7650	7.5334
21.2000	1.7640	7.4273
21.2200	1.7680	7.4691
21.2400	1.7670	7.1650
21.2600	1.7720	7.2712
21.2800	1.7720	7.4658
21.3000	1.7760	7.6567
21.3200	1.7770	7.7657
21.3400	1.7770	7.8436
21.3600	1.7790	7.7153
21.3800	1.7810	7.7711
21.4000	1.7850	7.7194
21.4200	1.7840	7.6767
21.4400	1.7870	7.6338
21.4600	1.7870	7.6241
21.4800	1.7890	7.6924
21.5000	1.7910	7.6599
21.5200	1.7930	7.5296
21.5400	1.7960	7.5543
21.5600	1.7990	7.6389
21.5800	1.7980	7.6702
21.6000	1.7990	7.7222
21.6200	1.8000	7.6870
21.6400	1.8000	7.7317
21.6600	1.8030	7.7205
21.6800	1.8110	7.8096
21.7000	1.8060	7.8396
21.7200	1.8100	7.7802
21.7400	1.8110	7.7085
21.7600	1.8130	7.6992
21.7800	1.8110	7.7249
21.8000	1.8190	7.8205
21.8200	1.8150	7.8575
21.8400	1.8170	7.9645
21.8600	1.8190	8.0330
21.8800	1.8240	8.0268
21.9000	1.8230	7.9029
21.9200	1.8270	7.9269
21.9400	1.8250	8.0047
21.9600	1.8290	7.9757
21.9800	1.8300	7.9154
22.0000	1.8350	7.8937
22.0200	1.8360	7.9463
22.0400	1.8330	7.9257
22.0600	1.8360	7.8761
22.0800	1.8410	7.9622
22.1000	1.8420	8.0541
22.1200	1.8390	8.2053
22.1400	1.8430	8.1379
22.1600	1.8460	8.0847
22.1800	1.8490	8.0767
22.2000	1.8510	8.1200
22.2200	1.8510	8.0655
22.2400	1.8510	7.8951
22.2600	1.8560	7.9316
22.2800	1.8570	8.0605
22.3000	1.8590	8.1568
22.3200	1.8590	8.1201
22.3400	1.8610	8.1072
22.3600	1.8620	8.2340
22.3800	1.8620	8.1356
22.4000	1.8680	8.0985
22.4200	1.8680	8.1507
22.4400	1.8710	8.1555
22.4600	1.8700	8.1255
22.4800	1.8730	8.2026
22.5000	1.8760	8.1616
22.5200	1.8750	8.0042
22.5400	1.8770	8.0328
22.5600	1.8790	8.0533
22.5800	1.8790	8.1585
22.6000	1.8830	8.2541
22.6200	1.8840	8.2844
22.6400	1.8840	8.2630
22.6600	1.8830	8.2537
22.6800	1.8880	8.3516
22.7000	1.8920	8.3353
22.7200	1.8940	8.4213
22.7400	1.8930	8.4103
22.7600	1.8950	8.3756
22.7800	1.8960	8.3449
22.8000	1.9000	8.2783
22.8200	1.9020	8.1982
22.8400	1.9030	8.3081
22.8600	1.9040	8.3974
22.8800	1.9070	8.2607
22.9000	1.9050	8.1371
22.9200	1.9100	8.2752
22.9400	1.9110	8.3661
22.9600	1.9100	8.3317
22.9800	1.9150	8.3482
23.0000	1.9140	8.4253
23.0200	1.9180	8.4272
23.0400	1.9200	8.4229
23.0600	1.9210	8.5597
23.0800	1.9210	8.5502
23.1000	1.9270	8.4188
23.1200	1.9260	8.4232
23.1400	1.9280	8.3699
23.1600	1.9280	8.2172
23.1800	1.9320	8.2555
23.2000	1.9310	8.2081
23.2200	1.9350	8.4302
23.2400	1.9370	8.5387
23.2600	1.9370	8.4726
23.2800	1.9390	8.4613
23.3000	1.9420	8.5232
23.3200	1.9430	8.4628
23.3400	1.9460	8.4991
23.3600	1.9440	8.3981
23.3800	1.9490	8.4975
23.4000	1.9500	8.6301
23.4200	1.9510	8.6296
23.4400	1.9510	8.5772
23.4600	1.9550	8.5853
23.4800	1.9560	8.5709
23.5000	1.9560	8.5382
23.5200	1.9610	8.5609
23.5400	1.9610	8.5945
23.5600	1.9610	8.5387
23.5800	1.9640	8.3405
23.6000	1.9620	8.4256
23.6200	1.9660	8.4959
23.6400	1.9710	8.4374
23.6600	1.9710	8.5089
23.6800	1.9740	8.5707
23.7000	1.9760	8.5649
23.7200	1.9760	8.5756
23.7400	1.9780	8.4830
23.7600	1.9800	8.4712
23.7800	1.9840	8.5056
23.8000	1.9850	8.6498
23.8200	1.9840	8.5787
23.8400	1.9890	8.5294
23.8600	1.9880	8.5598
23.8800	1.9890	8.3419
23.9000	1.9910	8.4267
23.9200	1.9900	8.5379
23.9400	1.9950	8.6378
23.9600	1.9980	8.6379
23.9800	2.0000	8.6370
24.0000	1.9990	8.5621
24.0200	2.0020	8.5339
24.0400	2.0010	8.5979
24.0600	2.0060	8.6324
24.0800	2.0050	8.6116
24.1000	2.0060	8.5503
24.1200	2.0100	8.3350
24.1400	2.0110	8.1629
24.1600	2.0140	8.1969
24.1800	2.0140	8.4603
24.2000	2.0150	8.5851
24.2200	2.0160	8.7383
24.2400	2.0200	8.6385
24.2600	2.0220	8.5931
24.2800	2.0230	8.4739
24.3000	2.0250	8.5537
24.3200	2.0280	8.6393
24.3400	2.0300	8.4525
24.3600	2.0300	8.3683
24.3800	2.0290	8.4693
24.4000	2.0340	8.6587
24.4200	2.0350	8.7450
24.4400	2.0350	8.6529
24.4600	2.0380	8.5140
24.4800	2.0410	8.4799
24.5000	2.0410	8.4383
24.5200	2.0420	8.4457
24.5400	2.0470	8.3580
24.5600	2.0450	8.3549
24.5800	2.0490	8.2768
24.6000	2.0520	8.1922
24.6200	2.0500	8.1897
24.6400	2.0520	8.1983
24.6600	2.0560	8.1896
24.6800	2.0560	8.1379
24.7000	2.0570	8.1569
24.7200	2.0600	8.1784
24.7400	2.0600	8.2070
24.7600	2.0630	8.1049
24.7800	2.0660	8.0994
24.8000	2.0630	8.0623
24.8200	2.0670	8.1154
24.8400	2.0710	8.1065
24.8600	2.0690	8.1675
24.8800	2.0710	8.1869
24.9000	2.0730	8.2311
24.9200	2.0770	8.2574
24.9400	2.0760	8.1696
24.9600	2.0780	8.1374
24.9800	2.0820	8.2101
25.0000	2.0830	8.3028
25.0200	2.0850	8.2991
25.0400	2.0870	8.2853
25.0600	2.0890	8.3848
25.0800	2.0890	8.4527
25.1000	2.0910	8.3683
25.1200	2.0900	8.3695
25.1400	2.0940	8.3009
25.1600	2.0960	8.2710
25.1800	2.0990	8.2212
25.2000	2.0980	8.2327
25.2200	2.1010	8.2403
25.2400	2.1040	8.2215
25.2600	2.1040	8.1945
25.2800	2.1060	8.1826
25.3000	2.1080	8.1081
25.3200	2.1070	8.1492
25.3400	2.1090	8.2448
25.3600	2.1140	8.3141
25.3800	2.1120	8.2968
25.4000	2.1140	8.3162
25.4200	2.1180	8.2951
25.4400	2.1200	8.2725
25.4600	2.1190	8.2888
25.4800	2.1250	8.2735
25.5000	2.1230	8.3560
25.5200	2.1280	8.3925
25.5400	2.1300	8.3439
25.5600	2.1290	8.3001
25.5800	2.1310	8.2725
25.6000	2.1310	8.2785
25.6200	2.1340	8.1994
25.6400	2.1370	8.1503
25.6600	2.1390	8.2418
25.6800	2.1380	8.4178
25.7000	2.1410	8.4303
25.7200	2.1410	8.3880
25.7400	2.1410	8.3145
25.7600	2.1460	8.3122
25.7800	2.1470	8.3386
25.8000	2.1500	8.3355
25.8200	2.1530	8.3104
25.8400	2.1550	8.3504
25.8600	2.1520	8.4432
25.8800	2.1570	8.4390
25.9000	2.1560	8.3735
25.9200	2.1590	8.4411
25.9400	2.1600	8.4779
25.9600	2.1630	8.4312
25.9800	2.1660	8.3533
26.0000	2.1670	8.3602
26.0200	2.1660	8.5316
26.0400	2.1700	8.5107
26.0600	2.1720	8.4811
26.0800	2.1720	8.3988
26.1000	2.1770	8.2545
26.1200	2.1770	8.3312
26.1400	2.1780	8.4418
26.1600	2.1790	8.4263
26.1800	2.1820	8.4271
26.2000	2.1820	8.3590
26.2200	2.1830	8.3982
26.2400	2.1870	8.4554
26.2600	2.1890	8.4642
26.2800	2.1900	8.4529
26.3000	2.1930	8.4465
26.3200	2.1940	8.5404
26.3400	2.1950	8.4675
26.3600	2.1950	8.2967
26.3800	2.1970	8.3617
26.4000	2.1990	8.3056
26.4200	2.1990	8.3547
26.4400	2.2010	8.2782
26.4600	2.2030	8.2313
26.4800	2.2090	8.3654
26.5000	2.2080	8.5607
26.5200	2.2080	8.6542
26.5400	2.2130	8.5968
26.5600	2.2130	8.4354
26.5800	2.2150	8.4124
26.6000	2.2170	8.4425
26.6200	2.2200	8.3779
26.6400	2.2170	8.2737
26.6600	2.2220	8.2622
26.6800	2.2200	8.2738
26.7000	2.2270	8.3196
26.7200	2.2260	8.3616
26.7400	2.2250	8.4084
26.7600	2.2310	8.4394
26.7800	2.2310	8.4056
26.8000	2.2320	8.3981
26.8200	2.2350	8.3949
26.8400	2.2380	8.3167
26.8600	2.2370	8.2981
26.8800	2.2400	8.3164
26.9000	2.2410	8.4498
26.9200	2.2430	8.4162
26.9400	2.2460	8.3396
26.9600	2.2480	8.1666
26.9800	2.2460	8.1910
27.0000	2.2480	8.3054
27.0200	2.2510	8.4303
27.0400	2.2520	8.4694
27.0600	2.2540	8.5401
27.0800	2.2550	8.4800
27.1000	2.2560	8.4544
27.1200	2.2610	8.1480
27.1400	2.2610	8.1565
27.1600	2.2600	8.3500
27.1800	2.2650	8.3655
27.2000	2.2690	8.3526
27.2200	2.2700	8.3992
27.2400	2.2670	8.4029
27.2600	2.2700	8.4324
27.2800	2.2710	8.4693
27.3000	2.2710	8.4852
27.3200	2.2750	8.4340
27.3400	2.2790	8.4666
27.3600	2.2820	8.1298
27.3800	2.2820	8.0935
27.4000	2.2810	8.2440
27.4200	2.2840	8.4115
27.4400	2.2880	8.4286
27.4600	2.2890	8.4559
27.4800	2.2880	8.4713
27.5000	2.2930	8.4682
27.5200	2.2940	8.4388
27.5400	2.2950	8.4111
27.5600	2.2980	8.4396
27.5800	2.2950	8.3386
27.6000	2.2990	8.2880
27.6200	2.3010	8.4597
27.6400	2.3030	8.5280
27.6600	2.3060	8.4786
27.6800	2.3090	8.4985
27.7000	2.3070	8.3316
27.7200	2.3070	8.5471
27.7400	2.3120	8.5887
27.7600	2.3110	8.4403
27.7800	2.3150	8.3479
27.8000	2.3150	8.4335
27.8200	2.3180	8.4177
27.8400	2.3210	8.4014
27.8600	2.3200	8.4435
27.8800	2.3220	8.3612
27.9000	2.3230	8.3480
27.9200	2.3270	8.4479
27.9400	2.3280	8.4734
27.9600	2.3280	8.4456
27.9800	2.3320	8.4614
28.0000	2.3350	8.4355
28.0200	2.3350	8.4480
28.0400	2.3380	8.4272
28.0600	2.3380	8.4309
28.0800	2.3410	8.4562
28.1000	2.3400	8.5301
28.1200	2.3450	8.5750
28.1400	2.3460	8.6001
28.1600	2.3470	8.6099
28.1800	2.3480	8.5450
28.2000	2.3520	8.5422
28.2200	2.3490	8.5178
28.2400	2.3510	8.4911
28.2600	2.3530	8.5279
28.2800	2.3580	8.5660
28.3000	2.3560	8.5377
28.3200	2.3620	8.5081
28.3400	2.3630	8.4461
28.3600	2.3630	8.5290
28.3800	2.3650	8.6291
28.4000	2.3690	8.6057
28.4200	2.3680	8.5266
28.4400	2.3700	8.5325
28.4600	2.3710	8.6201
28.4800	2.3740	8.5862
28.5000	2.3710	8.5112
28.5200	2.3730	8.5118
28.5400	2.3800	8.5301
28.5600	2.3820	8.5120
28.5800	2.3820	8.6182
28.6000	2.3820	8.6357
28.6200	2.3830	8.3251
28.6400	2.3850	8.3836
28.6600	2.3880	8.3798
28.6800	2.3880	8.4536
28.7000	2.3920	8.5232
28.7200	2.3940	8.4711
28.7400	2.3930	8.5554
28.7600	2.3960	8.4427
28.7800	2.3990	8.4354
28.8000	2.3970	8.4241
28.8200	2.4000	8.4872
28.8400	2.4050	8.6774
28.8600	2.4030	8.6566
28.8800	2.4040	8.5865
28.9000	2.4080	8.5209
28.9200	2.4100	8.4616
28.9400	2.4090	8.5226
28.9600	2.4130	8.5542
28.9800	2.4160	8.4796
29.0000	2.4160	8.6005
29.0200	2.4180	8.6937
29.0400	2.4190	8.6621
29.0600	2.4200	8.7433
29.0800	2.4200	8.5191
29.1000	2.4220	8.5207
29.1200	2.4260	8.5610
29.1400	2.4260	8.6116
29.1600	2.4280	8.6492
29.1800	2.4350	8.5908
29.2000	2.4340	8.5380
29.2200	2.4330	8.5325
29.2400	2.4360	8.4953
29.2600	2.4380	8.4646
29.2800	2.4390	8.4797
29.3000	2.4400	8.4322
29.3200	2.4420	8.4343
29.3400	2.4440	8.6420
29.3600	2.4460	8.7723
29.3800	2.4500	8.6664
29.4000	2.4480	8.5823
29.4200	2.4510	8.6889
29.4400	2.4520	8.7182
29.4600	2.4540	8.7649
29.4800	2.4540	8.6952
29.5000	2.4560	8.7298
29.5200	2.4580	8.6022
29.5400	2.4610	8.5486
29.5600	2.4630	8.5783
29.5800	2.4630	8.5753
29.6000	2.4670	8.5572
29.6200	2.4690	8.5779
29.6400	2.4700	8.6334
29.6600	2.4700	8.6722
29.6800	2.4740	8.6732
29.7000	2.4710	8.7313
29.7200	2.4770	8.7763
29.7400	2.4780	8.6948
29.7600	2.4790	8.6207
29.7800	2.4820	8.5819
29.8000	2.4840	8.4946
29.8200	2.4870	8.5307
29.8400	2.4860	8.4896
29.8600	2.4860	8.5137
29.8800	2.4900	8.5790
29.9000	2.4940	8.6193
29.9200	2.4910	8.6804
29.9400	2.4940	8.6576
29.9600	2.4980	8.7479
29.9800	2.4990	8.7793
30.0000	2.4960	8.6400
30.0200	2.4990	8.6497
30.0400	2.5020	8.6705
30.0600	2.5050	8.6809
30.0800	2.5050	8.6956
30.1000	2.5100	8.8231
30.1200	2.5110	8.7803
30.1400	2.5090	8.8298
30.1600	2.5140	8.6597
30.1800	2.5140	8.7188
30.2000	2.5150	8.7509
30.2200	2.5190	8.6810
30.2400	2.5200	8.4940
30.2600	2.5220	8.5899
30.2800	2.5230	8.5792
30.3000	2.5250	8.7139
30.3200	2.5270	8.6981
30.3400	2.5300	8.6301
30.3600	2.5290	8.5947
30.3800	2.5300	8.5966
30.4000	2.5340	8.6774
30.4200	2.5330	8.6637
30.4400	2.5340	8.6435
30.4600	2.5380	8.7316
30.4800	2.5370	8.8301
30.5000	2.5430	8.7456
30.5200	2.5430	8.6309
30.5400	2.5420	8.5883
30.5600	2.5460	8.5916
30.5800	2.5490	8.5893
30.6000	2.5510	8.5451
30.6200	2.5520	8.5286
30.6400	2.5550	8.5352
30.6600	2.5540	8.5229
30.6800	2.5570	8.5313
30.7000	2.5590	8.5122
30.7200	2.5590	8.5921
30.7400	2.5620	8.5602
30.7600	2.5620	8.6451
30.7800	2.5620	8.7088
30.8000	2.5670	8.8334
30.8200	2.5660	8.7187
30.8400	2.5690	8.6768
30.8600	2.5710	8.6400
30.8800	2.5730	8.5688
30.9000	2.5720	8.6139
30.9200	2.5780	8.6104
30.9400	2.5790	8.4173
30.9600	2.5780	8.5685
30.9800	2.5810	8.6352
31.0000	2.5810	8.8008
31.0200	2.5850	8.7767
31.0400	2.5880	8.6794
31.0600	2.5900	8.6276
31.0800	2.5870	8.6233
31.1000	2.5930	8.6807
31.1200	2.5950	8.7147
31.1400	2.5940	8.8156
31.1600	2.5940	8.6367
31.1800	2.5990	8.5106
31.2000	2.6000	8.5520
31.2200	2.6020	8.6090
31.2400	2.6040	8.5698
31.2600	2.6030	8.6899
31.2800	2.6060	8.8272
31.3000	2.6060	8.9313
31.3200	2.6110	8.8743
31.3400	2.6120	8.7732
31.3600	2.6110	8.6587
31.3800	2.6140	8.4763
31.4000	2.6170	8.4708
31.4200	2.6170	8.4021
31.4400	2.6180	8.4499
31.4600	2.6190	8.5887
31.4800	2.6210	8.6124
31.5000	2.6270	8.6623
31.5200	2.6260	8.6267
31.5400	2.6270	8.4551
31.5600	2.6270	8.3989
31.5800	2.6290	8.4749
31.6000	2.6320	8.5981
31.6200	2.6330	8.6217
31.6400	2.6350	8.6032
31.6600	2.6340	8.5989
31.6800	2.6410	8.6052
31.7000	2.6380	8.5411
31.7200	2.6440	8.5261
31.7400	2.6460	8.6350
31.7600	2.6450	8.5993
31.7800	2.6480	8.4745
31.8000	2.6510	8.5633
31.8200	2.6520	8.5710
31.8400	2.6540	8.4855
31.8600	2.6550	8.3863
31.8800	2.6560	8.4549
31.9000	2.6580	8.5887
31.9200	2.6600	8.6053
31.9400	2.6620	8.5538
31.9600	2.6590	8.6206
31.9800	2.6650	8.5824
32.0000	2.6660	8.5141
32.0200	2.6640	8.4672
32.0400	2.6690	8.4842
32.0600	2.6710	8.5486
32.0800	2.6720	8.5032
32.1000	2.6730	8.4819
32.1200	2.6770	8.5137
32.1400	2.6770	8.4304
32.1600	2.6770	8.3856
32.1800	2.6810	8.3604
32.2000	2.6840	8.4554
32.2200	2.6790	8.5060
32.2400	2.6860	8.5032
32.2600	2.6890	8.4775
32.2800	2.6870	8.4932
32.3000	2.6890	8.5365
32.3200	2.6930	8.5387
32.3400	2.6930	8.5977
32.3600	2.6940	8.7552
32.3800	2.6970	8.7052
32.4000	2.6990	8.4635
32.4200	2.7010	8.3428
32.4400	2.7010	8.2353
32.4600	2.7050	8.4741
32.4800	2.7060	8.6048
32.5000	2.7080	8.6071
32.5200	2.7100	8.4757
32.5400	2.7090	8.4512
32.5600	2.7140	8.4322
32.5800	2.7150	8.4242
32.6000	2.7160	8.4382
32.6200	2.7170	8.3887
32.6400	2.7190	8.3779
32.6600	2.7200	8.3232
32.6800	2.7210	8.2556
32.7000	2.7240	8.4475
32.7200	2.7260	8.6019
32.7400	2.7290	8.5998
32.7600	2.7270	8.5284
32.7800	2.7310	8.5080
32.8000	2.7310	8.4525
32.8200	2.7330	8.4147
32.8400	2.7380	8.4822
32.8600	2.7380	8.5089
32.8800	2.7370	8.5121
32.9000	2.7410	8.4852
32.9200	2.7430	8.4420
32.9400	2.7430	8.4683
32.9600	2.7460	8.5042
32.9800	2.7480	8.5301
33.0000	2.7500	8.5409
33.0200	2.7500	8.4910
33.0400	2.7540	8.4872
33.0600	2.7540	8.5498
33.0800	2.7560	8.6100
33.1000	2.7590	8.5133
33.1200	2.7560	8.4528
33.1400	2.7590	8.4931
33.1600	2.7620	8.3780
33.1800	2.7610	8.3750
33.2000	2.7650	8.4517
33.2200	2.7680	8.4930
33.2400	2.7700	8.5095
33.2600	2.7690	8.5082
33.2800	2.7740	8.4143
33.3000	2.7730	8.3815
33.3200	2.7750	8.4034
33.3400	2.7770	8.4817
33.3600	2.7800	8.5325
33.3800	2.7810	8.5510
33.4000	2.7840	8.5020
33.4200	2.7850	8.4713
33.4400	2.7890	8.4631
33.4600	2.7860	8.5596
33.4800	2.7920	8.6191
33.5000	2.7890	8.7290
33.5200	2.7900	8.6356
33.5400	2.7950	8.5444
33.5600	2.7960	8.7140
33.5800	2.7970	8.5934
33.6000	2.8010	8.3718
33.6200	2.7990	8.3910
33.6400	2.8000	8.4680
33.6600	2.8060	8.2758
33.6800	2.8070	8.3484
33.7000	2.8090	8.5484
33.7200	2.8080	8.5634
33.7400	2.8100	8.5355
33.7600	2.8120	8.3920
33.7800	2.8140	8.4225
33.8000	2.8140	8.5031
33.8200	2.8170	8.6200
33.8400	2.8170	8.6355
33.8600	2.8200	8.6696
33.8800	2.8240	8.5402
33.9000	2.8220	8.4780
33.9200	2.8250	8.5222
33.9400	2.8290	8.5492
33.9600	2.8280	8.6340
33.9800	2.8300	8.5849
34.0000	2.8330	8.5134
34.0200	2.8350	8.4343
34.0400	2.8380	8.5293
34.0600	2.8390	8.3318
34.0800	2.8410	8.0563
34.1000	2.8410	8.3583
34.1200	2.8430	8.6824
34.1400	2.8460	8.6409
34.1600	2.8450	8.4591
34.1800	2.8470	8.4246
34.2000	2.8490	8.4360
34.2200	2.8510	8.5198
34.2400	2.8520	8.4632
34.2600	2.8540	8.4494
34.2800	2.8580	8.5170
34.3000	2.8590	8.4891
34.3200	2.8570	8.5518
34.3400	2.8590	8.6435
34.3600	2.8610	8.6730
34.3800	2.8630	8.4590
34.4000	2.8660	8.4134
34.4200	2.8680	8.3326
34.4400	2.8680	8.4263
34.4600	2.8700	8.5241
34.4800	2.8720	8.5580
34.5000	2.8760	8.2988
34.5200	2.8740	8.3737
34.5400	2.8790	8.4620
34.5600	2.8800	8.5450
34.5800	2.8790	8.4404
34.6000	2.8860	8.4003
34.6200	2.8840	8.2086
34.6400	2.8850	8.3802
34.6600	2.8890	8.5559
34.6800	2.8900	8.5733
34.7000	2.8890	8.4907
34.7200	2.8930	8.4452
34.7400	2.8940	8.4788
34.7600	2.8930	8.6257
34.7800	2.8990	8.7010
34.8000	2.8990	8.7334
34.8200	2.9010	8.6012
34.8400	2.9010	8.5876
34.8600	2.9030	8.5523
34.8800	2.9040	8.5466
34.9000	2.9080	8.5494
34.9200	2.9100	8.5578
34.9400	2.9090	8.5042
34.9600	2.9120	8.4817
34.9800	2.9130	8.4639
35.0000	2.9150	8.5018
35.0200	2.9200	8.3118
35.0400	2.9210	8.3550
35.0600	2.9210	8.5427
35.0800	2.9230	8.6028
35.1000	2.9260	8.5232
35.1200	2.9250	8.5302
35.1400	2.9290	8.5498
35.1600	2.9300	8.6302
35.1800	2.9300	8.5230
35.2000	2.9330	8.4619
35.2200	2.9340	8.5160
35.2400	2.9370	8.4779
35.2600	2.9360	8.3602
35.2800	2.9410	8.4024
35.3000	2.9420	8.5096
35.3200	2.9430	8.5383
35.3400	2.9440	8.5454
35.3600	2.9460	8.5038
35.3800	2.9480	8.4233
35.4000	2.9500	8.5928
35.4200	2.9510	8.5607
35.4400	2.9520	8.5466
35.4600	2.9530	8.5399
35.4800	2.9550	8.4670
35.5000	2.9580	8.4876
35.5200	2.9590	8.4439
35.5400	2.9630	8.5158
35.5600	2.9650	8.5763
35.5800	2.9650	8.6842
35.6000	2.9650	8.6616
35.6200	2.9650	8.5017
35.6400	2.9700	8.5289
35.6600	2.9700	8.4927
35.6800	2.9750	8.4280
35.7000	2.9750	8.4025
35.7200	2.9750	8.4039
35.7400	2.9760	8.3837
35.7600	2.9800	8.5497
35.7800	2.9800	8.5903
35.8000	2.9850	8.5424
35.8200	2.9820	8.5000
35.8400	2.9870	8.4016
35.8600	2.9880	8.4493
35.8800	2.9870	8.5176
35.9000	2.9890	8.5738
35.9200	2.9940	8.6029
35.9400	2.9960	8.5368
35.9600	2.9970	8.4093
35.9800	2.9980	8.3134
36.0000	3.0010	8.4023
36.0200	3.0000	8.5797
36.0400	3.0030	8.5604
36.0600	3.0080	8.5185
36.0800	3.0070	8.5567
36.1000	3.0080	8.6732
36.1200	3.0100	8.6481
36.1400	3.0110	8.5144
36.1600	3.0120	8.4388
36.1800	3.0120	8.2266
36.2000	3.0140	8.3847
36.2200	3.0180	8.6100
36.2400	3.0190	8.5605
36.2600	3.0170	8.6943
36.2800	3.0230	8.6645
36.3000	3.0260	8.5514
36.3200	3.0250	8.5271
36.3400	3.0260	8.5409
36.3600	3.0310	8.4992
36.3800	3.0280	8.4726
36.4000	3.0320	8.3890
36.4200	3.0350	8.4270
36.4400	3.0400	8.3840
36.4600	3.0370	8.3414
36.4800	3.0420	8.4614
36.5000	3.0420	8.5361
36.5200	3.0400	8.5612
36.5400	3.0430	8.5541
36.5600	3.0470	8.6543
36.5800	3.0490	8.6749
36.6000	3.0500	8.6379
36.6200	3.0530	8.5953
36.6400	3.0570	8.5542
36.6600	3.0530	8.6028
36.6800	3.0540	8.5613
36.7000	3.0590	8.5797
36.7200	3.0580	8.6089
36.7400	3.0610	8.6156
36.7600	3.0640	8.5645
36.7800	3.0620	8.5648
36.8000	3.0680	8.5922
36.8200	3.0680	8.8149
36.8400	3.0680	8.8413
36.8600	3.0720	8.7531
36.8800	3.0740	8.6344
36.9000	3.0750	8.6493
36.9200	3.0760	8.5274
36.9400	3.0810	8.5265
36.9600	3.0780	8.5955
36.9800	3.0790	8.6091
37.0000	3.0850	8.5757
37.0200	3.0820	8.7682
37.0400	3.0860	8.6023
37.0600	3.0900	8.3069
37.0800	3.0890	8.1151
37.1000	3.0880	8.1306
37.1200	3.0930	8.1697
37.1400	3.0970	8.0746
37.1600	3.0960	8.0814
37.1800	3.0950	8.0845
37.2000	3.1000	8.0147
37.2200	3.0980	8.0606
37.2400	3.1010	8.1875
37.2600	3.1010	8.1666
37.2800	3.1090	8.1720
37.3000	3.1080	8.1187
37.3200	3.1090	7.9752
37.3400	3.1130	7.9975
37.3600	3.1110	8.0731
37.3800	3.1160	8.0213
37.4000	3.1170	7.9963
37.4200	3.1200	8.0050
37.4400	3.1210	8.0738
37.4600	3.1190	8.0939
37.4800	3.1220	8.0692
37.5000	3.1260	8.0760
37.5200	3.1240	8.1029
37.5400	3.1260	7.9506
37.5600	3.1300	7.9632
37.5800	3.1310	8.0338
37.6000	3.1340	7.9549
37.6200	3.1360	7.9801
37.6400	3.1370	8.0400
37.6600	3.1380	8.0601
37.6800	3.1370	8.1075
37.7000	3.1420	7.9236
37.7200	3.1440	7.8804
37.7400	3.1460	7.9517
37.7600	3.1480	8.0440
37.7800	3.1490	8.1294
37.8000	3.1500	8.1165
37.8200	3.1500	8.1577
37.8400	3.1530	8.0936
37.8600	3.1520	8.0773
37.8800	3.1570	8.2321
37.9000	3.1590	8.2471
37.9200	3.1580	8.1867
37.9400	3.1600	8.1532
37.9600	3.1610	8.0863
37.9800	3.1640	8.3431
38.0000	3.1650	8.3711
38.0200	3.1680	8.2111
38.0400	3.1710	8.2250
38.0600	3.1720	8.2433
38.0800	3.1730	8.2268
38.1000	3.1730	8.1613
38.1200	3.1770	8.0931
38.1400	3.1780	7.9229
38.1600	3.1810	7.9725
38.1800	3.1810	8.0342
38.2000	3.1820	8.1163
38.2200	3.1840	8.1537
38.2400	3.1860	8.0946
38.2600	3.1840	7.9718
38.2800	3.1850	8.0512
38.3000	3.1920	8.1056
38.3200	3.1900	8.1130
38.3400	3.1950	8.0329
38.3600	3.1980	8.1111
38.3800	3.1990	8.1499
38.4000	3.1980	8.1547
38.4200	3.1990	8.1828
38.4400	3.2050	8.3509
38.4600	3.2040	8.4020
38.4800	3.2050	8.2869
38.5000	3.2080	8.1725
38.5200	3.2080	8.2489
38.5400	3.2090	8.2393
38.5600	3.2140	8.1703
38.5800	3.2130	8.2536
38.6000	3.2170	8.3807
38.6200	3.2180	8.4188
38.6400	3.2200	8.2578
38.6600	3.2230	8.2723
38.6800	3.2230	8.3821
38.7000	3.2230	8.2649
38.7200	3.2260	8.1733
38.7400	3.2270	8.1314
38.7600	3.2310	8.1663
38.7800	3.2290	8.1763
38.8000	3.2320	8.1889
38.8200	3.2350	8.2665
38.8400	3.2370	8.3818
38.8600	3.2370	8.2589
38.8800	3.2370	8.1984
38.9000	3.2410	8.1737
38.9200	3.2430	8.1848
38.9400	3.2450	8.1890
38.9600	3.2430	8.1254
38.9800	3.2460	8.0504
39.0000	3.2510	8.1509
39.0200	3.2510	8.2433
39.0400	3.2520	8.2596
39.0600	3.2550	8.2236
39.0800	3.2570	8.3131
39.1000	3.2580	8.2934
39.1200	3.2580	8.4561
39.1400	3.2610	8.4843
39.1600	3.2600	8.3803
39.1800	3.2620	8.1995
39.2000	3.2670	8.1486
39.2200	3.2670	8.2492
39.2400	3.2670	8.3817
39.2600	3.2690	8.2602
39.2800	3.2700	8.2417
39.3000	3.2730	8.2543
39.3200	3.2780	8.2241
39.3400	3.2780	8.2180
39.3600	3.2780	8.2995
39.3800	3.2830	8.3026
39.4000	3.2830	8.2441
39.4200	3.2850	8.2177
39.4400	3.2830	8.2257
39.4600	3.2880	8.2296
39.4800	3.2900	8.2488
39.5000	3.2890	8.2670
39.5200	3.2900	8.2424
39.5400	3.2950	8.2481
39.5600	3.2960	8.2756
39.5800	3.2970	8.2327
39.6000	3.2980	8.2723
39.6200	3.3000	8.2947
39.6400	3.3010	8.2236
39.6600	3.3070	8.1896
39.6800	3.3080	8.2683
39.7000	3.3080	8.3317
39.7200	3.3090	8.3379
39.7400	3.3130	8.3067
39.7600	3.3130	8.2231
39.7800	3.3150	8.2386
39.8000	3.3190	8.2955
39.8200	3.3140	8.4275
39.8400	3.3210	8.4181
39.8600	3.3230	8.3381
39.8800	3.3230	8.3057
39.9000	3.3240	8.3346
39.9200	3.3260	8.3638
39.9400	3.3250	8.3337
[truncated: 2,474 more rows]
