# Supplementary material for: Design and fabrication of carbon fiber lattices using 3D weaving
Source: Sci Rep. 2023 Sep 10;13:14919. doi: 10.1038/s41598-023-40962-4 (PMC10493227; doi:10.1038/s41598-023-40962-4)
Supplement: Supplementary file 4 — Supplementary Information 1. [file 41598_2023_40962_MOESM4_ESM.zip › Paper data/thick_35_07g_1.csv]

Time	Displacement	Force
(s)	(mm)	(kN)
0.0000	0.0170	8.4518
0.0200	0.0160	8.3493
0.0400	0.0180	8.3586
0.0600	0.0180	8.4156
0.0800	0.0160	8.4465
0.1000	0.0170	8.4999
0.1200	0.0210	8.6042
0.1400	0.0240	8.7864
0.1600	0.0240	8.8510
0.1800	0.0270	8.9312
0.2000	0.0290	8.9810
0.2200	0.0290	9.1331
0.2400	0.0320	9.2525
0.2600	0.0370	9.3406
0.2800	0.0330	9.4490
0.3000	0.0360	9.5479
0.3200	0.0380	9.6489
0.3400	0.0400	9.7798
0.3600	0.0410	9.9552
0.3800	0.0450	10.0182
0.4000	0.0460	10.0900
0.4200	0.0470	10.1687
0.4400	0.0490	10.2723
0.4600	0.0520	10.3817
0.4800	0.0500	10.4860
0.5000	0.0560	10.5163
0.5200	0.0560	10.6326
0.5400	0.0560	10.6674
0.5600	0.0610	10.7805
0.5800	0.0600	10.9804
0.6000	0.0650	11.0430
0.6200	0.0640	11.0831
0.6400	0.0660	11.1456
0.6600	0.0690	11.2307
0.6800	0.0690	11.3858
0.7000	0.0730	11.5190
0.7200	0.0730	11.5392
0.7400	0.0770	11.5813
0.7600	0.0790	11.6228
0.7800	0.0770	11.6557
0.8000	0.0810	11.7205
0.8200	0.0830	11.8037
0.8400	0.0840	11.9035
0.8600	0.0850	11.9611
0.8800	0.0860	12.0845
0.9000	0.0900	12.2932
0.9200	0.0890	12.2835
0.9400	0.0920	12.2990
0.9600	0.0920	12.3538
0.9800	0.0990	12.3407
1.0000	0.0990	12.4185
1.0200	0.1010	12.4907
1.0400	0.1030	12.5273
1.0600	0.1010	12.5750
1.0800	0.1040	12.6888
1.1000	0.1060	12.7986
1.1200	0.1110	12.8321
1.1400	0.1080	12.9380
1.1600	0.1090	12.9715
1.1800	0.1150	13.0489
1.2000	0.1170	13.1131
1.2200	0.1170	13.1908
1.2400	0.1210	13.2645
1.2600	0.1200	13.2131
1.2800	0.1200	13.2679
1.3000	0.1230	13.3591
1.3200	0.1240	13.4675
1.3400	0.1280	13.5504
1.3600	0.1250	13.5748
1.3800	0.1300	13.6659
1.4000	0.1320	13.7555
1.4200	0.1340	13.7650
1.4400	0.1370	13.8194
1.4600	0.1330	13.8727
1.4800	0.1380	13.9267
1.5000	0.1420	13.9931
1.5200	0.1410	14.0661
1.5400	0.1430	14.1363
1.5600	0.1450	14.1913
1.5800	0.1480	14.2424
1.6000	0.1470	14.3001
1.6200	0.1520	14.3669
1.6400	0.1510	14.4394
1.6600	0.1570	14.5190
1.6800	0.1580	14.6088
1.7000	0.1580	14.6423
1.7200	0.1570	14.6719
1.7400	0.1620	14.7154
1.7600	0.1620	14.6600
1.7800	0.1630	14.7432
1.8000	0.1640	14.8641
1.8200	0.1680	14.9439
1.8400	0.1710	15.0469
1.8600	0.1730	15.1907
1.8800	0.1730	15.1058
1.9000	0.1720	15.1311
1.9200	0.1750	15.2025
1.9400	0.1770	15.2921
1.9600	0.1800	15.3842
1.9800	0.1790	15.4523
2.0000	0.1850	15.4829
2.0200	0.1810	15.5200
2.0400	0.1870	15.5704
2.0600	0.1900	15.5782
2.0800	0.1910	15.7087
2.1000	0.1930	15.9024
2.1200	0.1950	15.9148
2.1400	0.1920	15.9103
2.1600	0.1970	15.9460
2.1800	0.1960	16.0098
2.2000	0.1990	16.0666
2.2200	0.2020	16.1253
2.2400	0.2050	16.1839
2.2600	0.2030	16.2000
2.2800	0.2080	16.2889
2.3000	0.2080	16.4273
2.3200	0.2070	16.5274
2.3400	0.2110	16.5467
2.3600	0.2140	16.5907
2.3800	0.2150	16.6537
2.4000	0.2180	16.7123
2.4200	0.2190	16.7675
2.4400	0.2170	16.7826
2.4600	0.2220	16.7922
2.4800	0.2210	16.8179
2.5000	0.2260	16.8765
2.5200	0.2280	16.9503
2.5400	0.2280	16.9918
2.5600	0.2310	17.0599
2.5800	0.2330	17.1246
2.6000	0.2330	17.1803
2.6200	0.2360	17.2382
2.6400	0.2360	17.2983
2.6600	0.2390	17.3026
2.6800	0.2380	17.4786
2.7000	0.2410	17.5550
2.7200	0.2460	17.5688
2.7400	0.2450	17.6132
2.7600	0.2470	17.6791
2.7800	0.2480	17.7545
2.8000	0.2520	17.7892
2.8200	0.2490	17.9403
2.8400	0.2550	17.9449
2.8600	0.2550	17.9409
2.8800	0.2570	18.1053
2.9000	0.2580	18.2557
2.9200	0.2620	18.2585
2.9400	0.2640	18.2696
2.9600	0.2620	18.3226
2.9800	0.2660	18.3906
3.0000	0.2670	18.5225
3.0200	0.2690	18.6110
3.0400	0.2680	18.6089
3.0600	0.2700	18.6442
3.0800	0.2740	18.7573
3.1000	0.2720	18.8570
3.1200	0.2780	18.9042
3.1400	0.2790	18.9304
3.1600	0.2800	18.9315
3.1800	0.2830	19.0158
3.2000	0.2850	19.0957
3.2200	0.2830	19.2194
3.2400	0.2850	19.3076
3.2600	0.2900	19.3353
3.2800	0.2910	19.3367
3.3000	0.2920	19.4087
3.3200	0.2920	19.4565
3.3400	0.2960	19.5787
3.3600	0.2930	19.6407
3.3800	0.2970	19.7326
3.4000	0.2990	19.8206
3.4200	0.3040	19.9052
3.4400	0.3040	20.0088
3.4600	0.3070	20.0908
3.4800	0.3080	20.1196
3.5000	0.3110	20.1539
3.5200	0.3120	20.3217
3.5400	0.3120	20.3384
3.5600	0.3110	20.3302
3.5800	0.3110	20.3077
3.6000	0.3180	20.4074
3.6200	0.3200	20.5124
3.6400	0.3190	20.5913
3.6600	0.3190	20.7617
3.6800	0.3240	20.8390
3.7000	0.3270	20.8675
3.7200	0.3290	20.9411
3.7400	0.3270	21.0048
3.7600	0.3290	21.0771
3.7800	0.3340	21.1607
3.8000	0.3350	21.2463
3.8200	0.3370	21.3064
3.8400	0.3360	21.3568
3.8600	0.3380	21.4278
3.8800	0.3390	21.4519
3.9000	0.3410	21.5307
3.9200	0.3420	21.6244
3.9400	0.3440	21.7125
3.9600	0.3470	21.7966
3.9800	0.3480	21.8758
4.0000	0.3510	21.9456
4.0200	0.3520	22.0093
4.0400	0.3550	22.1115
4.0600	0.3540	22.1719
4.0800	0.3600	22.2120
4.1000	0.3590	22.3089
4.1200	0.3600	22.3582
4.1400	0.3630	22.4411
4.1600	0.3640	22.5109
4.1800	0.3630	22.5936
4.2000	0.3670	22.4125
4.2200	0.3670	22.5924
4.2400	0.3720	22.8000
4.2600	0.3730	22.9389
4.2800	0.3720	23.0296
4.3000	0.3740	23.0900
4.3200	0.3800	23.1427
4.3400	0.3800	23.1536
4.3600	0.3820	23.3014
4.3800	0.3800	23.3998
4.4000	0.3850	23.4833
4.4200	0.3840	23.6325
4.4400	0.3890	23.5441
4.4600	0.3870	23.7659
4.4800	0.3920	23.8230
4.5000	0.3940	23.8523
4.5200	0.3960	23.8918
4.5400	0.3950	23.9608
4.5600	0.3940	24.0553
4.5800	0.3990	24.0870
4.6000	0.3980	24.1600
4.6200	0.4040	24.2488
4.6400	0.4020	24.1718
4.6600	0.4040	24.2862
4.6800	0.4050	24.4765
4.7000	0.4100	24.6054
4.7200	0.4130	24.6877
4.7400	0.4140	24.7456
4.7600	0.4140	24.7303
4.7800	0.4150	24.7266
4.8000	0.4170	24.7973
4.8200	0.4180	24.8786
4.8400	0.4180	24.9579
4.8600	0.4200	25.0407
4.8800	0.4230	25.0928
4.9000	0.4260	25.2520
4.9200	0.4290	25.2899
4.9400	0.4290	25.3393
4.9600	0.4320	25.4096
4.9800	0.4330	25.4915
5.0000	0.4300	25.5652
5.0200	0.4360	25.6414
5.0400	0.4380	25.8236
5.0600	0.4380	25.9222
5.0800	0.4370	25.9097
5.1000	0.4410	25.9213
5.1200	0.4440	25.9893
5.1400	0.4450	26.0823
5.1600	0.4430	26.1894
5.1800	0.4470	26.2925
5.2000	0.4500	26.3921
5.2200	0.4500	26.4693
5.2400	0.4540	26.5292
5.2600	0.4570	26.6080
5.2800	0.4570	26.6889
5.3000	0.4580	26.7519
5.3200	0.4600	26.7978
5.3400	0.4620	26.9594
5.3600	0.4620	27.0232
5.3800	0.4620	27.0384
5.4000	0.4650	27.0917
5.4200	0.4680	27.1941
5.4400	0.4700	27.2403
5.4600	0.4730	27.3308
5.4800	0.4740	27.4205
5.5000	0.4740	27.4887
5.5200	0.4780	27.5563
5.5400	0.4780	27.6047
5.5600	0.4800	27.5999
5.5800	0.4820	27.7142
5.6000	0.4850	27.9546
5.6200	0.4860	27.9944
5.6400	0.4840	28.0061
5.6600	0.4890	28.0366
5.6800	0.4920	28.1121
5.7000	0.4900	28.1957
5.7200	0.4940	28.2651
5.7400	0.4940	28.3014
5.7600	0.4950	28.2518
5.7800	0.4970	28.2680
5.8000	0.5010	28.3091
5.8200	0.5010	28.3533
5.8400	0.5040	28.4399
5.8600	0.5030	28.5215
5.8800	0.5070	28.7356
5.9000	0.5100	28.7612
5.9200	0.5130	28.7263
5.9400	0.5130	28.7145
5.9600	0.5160	28.7614
5.9800	0.5130	28.8351
6.0000	0.5150	28.8619
6.0200	0.5160	28.9717
6.0400	0.5200	29.0779
6.0600	0.5210	29.1393
6.0800	0.5240	29.1368
6.1000	0.5260	29.2535
6.1200	0.5280	29.3934
6.1400	0.5290	29.4549
6.1600	0.5300	29.4902
6.1800	0.5310	29.5787
6.2000	0.5370	29.6385
6.2200	0.5370	29.6932
6.2400	0.5370	29.7466
6.2600	0.5370	29.8018
6.2800	0.5390	29.8706
6.3000	0.5410	29.9702
6.3200	0.5450	29.8295
6.3400	0.5440	29.8956
6.3600	0.5460	30.0646
6.3800	0.5520	30.1173
6.4000	0.5510	30.2628
6.4200	0.5520	30.3424
6.4400	0.5530	30.3025
6.4600	0.5560	30.3653
6.4800	0.5580	30.4806
6.5000	0.5570	30.5932
6.5200	0.5630	30.6240
6.5400	0.5600	30.6695
6.5600	0.5620	30.7446
6.5800	0.5660	30.8239
6.6000	0.5650	30.8931
6.6200	0.5690	30.8912
6.6400	0.5700	31.1383
6.6600	0.5730	31.2506
6.6800	0.5740	31.2966
6.7000	0.5740	31.3414
6.7200	0.5770	31.4047
6.7400	0.5790	31.4889
6.7600	0.5790	31.5488
6.7800	0.5810	31.6244
6.8000	0.5830	31.7050
6.8200	0.5860	31.7542
6.8400	0.5890	31.7859
6.8600	0.5900	31.7597
6.8800	0.5920	31.8332
6.9000	0.5920	31.9505
6.9200	0.5940	32.0127
6.9400	0.5960	32.0681
6.9600	0.5980	32.1319
6.9800	0.5980	32.1615
7.0000	0.5990	31.7700
7.0200	0.6040	31.4736
7.0400	0.6060	31.4173
7.0600	0.6060	31.4483
7.0800	0.6080	31.4672
7.1000	0.6080	31.5166
7.1200	0.6110	31.5797
7.1400	0.6100	31.7256
7.1600	0.6130	31.6859
7.1800	0.6130	31.7159
7.2000	0.6150	31.7817
7.2200	0.6200	31.9541
7.2400	0.6220	31.9720
7.2600	0.6210	31.8634
7.2800	0.6230	31.9797
7.3000	0.6240	32.1011
7.3200	0.6270	32.1016
7.3400	0.6300	32.2371
7.3600	0.6320	32.3700
7.3800	0.6310	32.4247
7.4000	0.6350	32.4584
7.4200	0.6370	32.4448
7.4400	0.6390	32.3847
7.4600	0.6390	32.4231
7.4800	0.6390	32.6345
7.5000	0.6400	32.6411
7.5200	0.6420	32.6300
7.5400	0.6440	32.7799
7.5600	0.6480	32.8534
7.5800	0.6490	32.8641
7.6000	0.6520	32.7951
7.6200	0.6480	32.8390
7.6400	0.6550	32.5883
7.6600	0.6560	32.4567
7.6800	0.6560	32.4644
7.7000	0.6590	32.5559
7.7200	0.6590	32.5422
7.7400	0.6620	32.6001
7.7600	0.6650	32.7051
7.7800	0.6660	32.7973
7.8000	0.6650	32.8701
7.8200	0.6680	32.9122
7.8400	0.6720	32.9316
7.8600	0.6720	32.9208
7.8800	0.6760	33.0059
7.9000	0.6740	33.0973
7.9200	0.6770	33.1562
7.9400	0.6760	33.2107
7.9600	0.6790	33.2391
7.9800	0.6810	33.3089
8.0000	0.6840	33.4295
8.0200	0.6850	33.5327
8.0400	0.6890	33.6082
8.0600	0.6920	33.6753
8.0800	0.6910	33.7280
8.1000	0.6890	33.6181
8.1200	0.6950	33.6426
8.1400	0.6950	33.9812
8.1600	0.6980	34.0919
8.1800	0.6980	34.0585
8.2000	0.7010	34.1358
8.2200	0.7060	34.2646
8.2400	0.7040	34.3253
8.2600	0.7050	34.3056
8.2800	0.7040	34.4114
8.3000	0.7070	34.4339
8.3200	0.7110	34.4461
8.3400	0.7110	34.7079
8.3600	0.7130	34.7752
8.3800	0.7120	34.7900
8.4000	0.7150	34.7668
8.4200	0.7190	34.7927
8.4400	0.7210	34.9538
8.4600	0.7210	35.0908
8.4800	0.7230	35.1776
8.5000	0.7260	35.2928
8.5200	0.7260	35.3593
8.5400	0.7300	35.3326
8.5600	0.7300	35.4160
8.5800	0.7330	35.5254
8.6000	0.7340	35.6190
8.6200	0.7370	35.7117
8.6400	0.7370	35.7437
8.6600	0.7400	35.6631
8.6800	0.7380	35.5910
8.7000	0.7430	35.5913
8.7200	0.7420	35.5300
8.7400	0.7450	35.6586
8.7600	0.7460	35.8104
8.7800	0.7500	35.8487
8.8000	0.7520	35.8906
8.8200	0.7500	36.0760
8.8400	0.7540	36.1631
8.8600	0.7560	36.2538
8.8800	0.7570	36.3516
8.9000	0.7560	36.4459
8.9200	0.7620	36.5156
8.9400	0.7610	36.5865
8.9600	0.7620	36.6574
8.9800	0.7670	36.7250
9.0000	0.7670	36.7909
9.0200	0.7700	36.7750
9.0400	0.7680	36.8620
9.0600	0.7720	36.8480
9.0800	0.7740	36.9082
9.1000	0.7740	37.0660
9.1200	0.7740	37.1561
9.1400	0.7780	37.2377
9.1600	0.7810	37.3214
9.1800	0.7810	37.4174
9.2000	0.7850	37.3710
9.2200	0.7840	37.2488
9.2400	0.7860	37.1848
9.2600	0.7910	37.2021
9.2800	0.7900	37.2419
9.3000	0.7940	37.2771
9.3200	0.7940	37.3366
9.3400	0.7960	37.4089
9.3600	0.7960	37.4897
9.3800	0.7990	37.4588
9.4000	0.8020	37.4011
9.4200	0.8030	37.4699
9.4400	0.8020	37.4704
9.4600	0.8040	37.5824
9.4800	0.8040	37.6490
9.5000	0.8090	37.7093
9.5200	0.8090	37.7789
9.5400	0.8140	37.8550
9.5600	0.8140	37.9270
9.5800	0.8160	37.8945
9.6000	0.8190	37.9173
9.6200	0.8150	38.1732
9.6400	0.8190	38.2934
9.6600	0.8230	38.2540
9.6800	0.8260	38.0072
9.7000	0.8230	38.1653
9.7200	0.8260	38.3414
9.7400	0.8290	38.4080
9.7600	0.8280	38.4369
9.7800	0.8330	38.5693
9.8000	0.8340	38.6780
9.8200	0.8370	38.7083
9.8400	0.8390	38.6333
9.8600	0.8380	38.6605
9.8800	0.8410	38.9107
9.9000	0.8430	38.9616
9.9200	0.8420	38.9600
9.9400	0.8440	39.1260
9.9600	0.8460	39.2007
9.9800	0.8490	39.2172
10.0000	0.8510	39.2710
10.0200	0.8500	39.3406
10.0400	0.8540	39.4783
10.0600	0.8550	39.5997
10.0800	0.8570	39.5008
10.1000	0.8600	39.6138
10.1200	0.8580	39.8772
10.1400	0.8630	39.9218
10.1600	0.8620	39.8809
10.1800	0.8660	39.8710
10.2000	0.8690	39.8648
10.2200	0.8720	39.6702
10.2400	0.8680	39.6157
10.2600	0.8730	39.7532
10.2800	0.8740	39.9068
10.3000	0.8750	40.0072
10.3200	0.8780	40.0344
10.3400	0.8810	40.1011
10.3600	0.8820	40.2097
10.3800	0.8810	40.1092
10.4000	0.8840	40.2223
10.4200	0.8860	40.3656
10.4400	0.8870	40.4652
10.4600	0.8890	40.4891
10.4800	0.8880	40.5591
10.5000	0.8900	40.6452
10.5200	0.8950	40.7334
10.5400	0.8920	40.8271
10.5600	0.8960	40.8416
10.5800	0.8980	40.9667
10.6000	0.8980	40.8312
10.6200	0.9000	40.4873
10.6400	0.9020	40.4111
10.6600	0.9050	40.4127
10.6800	0.9090	40.4451
10.7000	0.9080	40.5280
10.7200	0.9110	40.4691
10.7400	0.9140	40.6379
10.7600	0.9150	40.7193
10.7800	0.9160	40.7444
10.8000	0.9180	40.7364
10.8200	0.9200	40.7558
10.8400	0.9210	40.8116
10.8600	0.9210	40.8620
10.8800	0.9230	40.9130
10.9000	0.9260	40.9773
10.9200	0.9260	41.0544
10.9400	0.9290	41.1131
10.9600	0.9290	41.1664
10.9800	0.9300	41.2134
11.0000	0.9350	41.3271
11.0200	0.9360	41.4351
11.0400	0.9360	41.5128
11.0600	0.9390	41.5790
11.0800	0.9400	41.5951
11.1000	0.9410	41.5889
11.1200	0.9450	41.6440
11.1400	0.9490	41.7318
11.1600	0.9460	41.8306
11.1800	0.9490	41.8162
11.2000	0.9520	41.7614
11.2200	0.9490	41.7580
11.2400	0.9560	41.8609
11.2600	0.9580	41.5970
11.2800	0.9560	41.6962
11.3000	0.9590	41.7456
11.3200	0.9570	41.8006
11.3400	0.9630	41.9215
11.3600	0.9660	42.1000
11.3800	0.9640	42.2403
11.4000	0.9680	42.2478
11.4200	0.9670	42.3313
11.4400	0.9720	42.2258
11.4600	0.9720	42.0769
11.4800	0.9730	41.9207
11.5000	0.9780	41.8449
11.5200	0.9780	41.8636
11.5400	0.9790	41.9773
11.5600	0.9800	41.9837
11.5800	0.9820	41.9085
11.6000	0.9850	41.8074
11.6200	0.9840	41.8440
11.6400	0.9850	41.8204
11.6600	0.9880	41.6790
11.6800	0.9920	41.5396
11.7000	0.9910	41.5888
11.7200	0.9930	41.6644
11.7400	0.9940	41.6992
11.7600	0.9950	41.7380
11.7800	0.9980	41.7199
11.8000	1.0010	41.8109
11.8200	1.0020	41.7983
11.8400	1.0050	41.6658
11.8600	1.0070	41.7174
11.8800	1.0080	41.8280
11.9000	1.0080	41.8300
11.9200	1.0090	41.8270
11.9400	1.0130	41.8725
11.9600	1.0150	41.8812
11.9800	1.0150	41.8569
12.0000	1.0170	41.7946
12.0200	1.0190	41.8279
12.0400	1.0190	42.0164
12.0600	1.0200	41.9314
12.0800	1.0250	41.8603
12.1000	1.0270	41.9053
12.1200	1.0250	42.0049
12.1400	1.0290	42.0758
12.1600	1.0300	42.0449
12.1800	1.0320	42.1075
12.2000	1.0350	42.0938
12.2200	1.0350	41.9868
12.2400	1.0370	42.0191
12.2600	1.0370	42.1836
12.2800	1.0380	42.2365
12.3000	1.0400	42.3622
12.3200	1.0450	42.4489
12.3400	1.0430	42.4770
12.3600	1.0470	42.4746
12.3800	1.0480	42.8328
12.4000	1.0510	42.8299
12.4200	1.0510	42.6049
12.4400	1.0560	42.5536
12.4600	1.0560	42.6804
12.4800	1.0570	42.7813
12.5000	1.0590	42.7912
12.5200	1.0590	42.7670
12.5400	1.0630	42.8583
12.5600	1.0650	42.9613
12.5800	1.0650	43.1565
12.6000	1.0690	43.2002
12.6200	1.0700	43.1856
12.6400	1.0720	43.1723
12.6600	1.0710	43.0760
12.6800	1.0730	43.1378
12.7000	1.0770	43.2125
12.7200	1.0800	43.2825
12.7400	1.0780	43.3263
12.7600	1.0790	43.3586
12.7800	1.0820	43.3804
12.8000	1.0860	43.4336
12.8200	1.0860	43.4590
12.8400	1.0880	43.4010
12.8600	1.0910	43.4425
12.8800	1.0890	43.5193
12.9000	1.0930	43.5260
12.9200	1.0940	43.6371
12.9400	1.0970	43.6640
12.9600	1.0970	43.7352
12.9800	1.0970	43.7739
13.0000	1.1010	43.8693
13.0200	1.1010	43.9378
13.0400	1.1030	43.9465
13.0600	1.1050	43.7708
13.0800	1.1070	43.9127
13.1000	1.1110	43.9789
13.1200	1.1110	43.9530
13.1400	1.1130	43.9309
13.1600	1.1130	43.9322
13.1800	1.1160	43.9583
13.2000	1.1160	43.9933
13.2200	1.1160	44.0472
13.2400	1.1200	44.0566
13.2600	1.1240	44.1050
13.2800	1.1220	44.0683
13.3000	1.1260	44.1195
13.3200	1.1260	44.2095
13.3400	1.1280	44.2825
13.3600	1.1290	44.3518
13.3800	1.1300	44.3714
13.4000	1.1350	44.4021
13.4200	1.1370	44.4735
13.4400	1.1360	44.4874
13.4600	1.1390	44.4556
13.4800	1.1420	44.4449
13.5000	1.1410	44.4514
13.5200	1.1420	44.4528
13.5400	1.1460	44.4769
13.5600	1.1470	44.5502
13.5800	1.1490	44.5855
13.6000	1.1500	44.5336
13.6200	1.1530	44.6047
13.6400	1.1540	44.6975
13.6600	1.1570	44.7421
13.6800	1.1570	44.7691
13.7000	1.1590	44.6566
13.7200	1.1610	44.7322
13.7400	1.1580	44.8537
13.7600	1.1640	44.9432
13.7800	1.1660	45.0536
13.8000	1.1670	44.8260
13.8200	1.1690	44.9825
13.8400	1.1710	45.1592
13.8600	1.1690	45.2205
13.8800	1.1740	45.2044
13.9000	1.1770	45.3712
13.9200	1.1770	45.4978
13.9400	1.1800	45.3986
13.9600	1.1790	45.4269
13.9800	1.1810	45.4732
14.0000	1.1840	45.5425
14.0200	1.1870	45.5884
14.0400	1.1860	45.6218
14.0600	1.1910	45.6483
14.0800	1.1890	45.7806
14.1000	1.1930	45.8664
14.1200	1.1930	45.8140
14.1400	1.1950	45.6173
14.1600	1.1950	45.8693
14.1800	1.1980	45.7959
14.2000	1.1990	45.9091
14.2200	1.2030	45.9224
14.2400	1.2040	45.9953
14.2600	1.2050	45.9947
14.2800	1.2050	46.0823
14.3000	1.2100	46.0233
14.3200	1.2100	45.9716
14.3400	1.2090	45.8833
14.3600	1.2120	45.9381
14.3800	1.2130	45.9718
14.4000	1.2190	45.9676
14.4200	1.2210	46.0568
14.4400	1.2200	46.3019
14.4600	1.2210	46.3940
14.4800	1.2250	46.1731
14.5000	1.2250	46.0174
14.5200	1.2260	45.9631
14.5400	1.2290	45.9730
14.5600	1.2320	45.8996
14.5800	1.2320	45.9519
14.6000	1.2310	46.0047
14.6200	1.2350	46.0634
14.6400	1.2390	46.1253
14.6600	1.2400	46.1816
14.6800	1.2410	46.1691
14.7000	1.2410	46.2221
14.7200	1.2430	46.3056
14.7400	1.2450	46.2912
14.7600	1.2470	46.2325
14.7800	1.2500	46.2870
14.8000	1.2490	46.3797
14.8200	1.2520	46.4285
14.8400	1.2560	46.4293
14.8600	1.2550	46.2416
14.8800	1.2600	46.3969
14.9000	1.2570	46.4879
14.9200	1.2610	46.4664
14.9400	1.2630	46.5396
14.9600	1.2630	46.6799
14.9800	1.2630	46.7851
15.0000	1.2680	46.7855
15.0200	1.2710	46.8227
15.0400	1.2710	46.8645
15.0600	1.2710	46.8728
15.0800	1.2730	46.8731
15.1000	1.2750	46.8836
15.1200	1.2770	46.9087
15.1400	1.2800	46.9411
15.1600	1.2820	46.9687
15.1800	1.2840	47.0041
15.2000	1.2850	47.0152
15.2200	1.2860	47.0516
15.2400	1.2900	47.1003
15.2600	1.2860	47.1408
15.2800	1.2910	47.1573
15.3000	1.2910	47.1746
15.3200	1.2900	47.2259
15.3400	1.2970	47.1806
15.3600	1.2990	47.2593
15.3800	1.2960	47.4497
15.4000	1.3040	47.4970
15.4200	1.3040	47.4397
15.4400	1.3020	47.3800
15.4600	1.3050	47.3972
15.4800	1.3050	47.3678
15.5000	1.3070	47.4491
15.5200	1.3110	47.5312
15.5400	1.3120	47.5874
15.5600	1.3110	47.6821
15.5800	1.3180	47.7538
15.6000	1.3170	47.7296
15.6200	1.3200	47.7118
15.6400	1.3190	47.6508
15.6600	1.3250	47.5404
15.6800	1.3240	47.6765
15.7000	1.3270	47.8138
15.7200	1.3270	47.8930
15.7400	1.3280	47.9422
15.7600	1.3300	47.9866
15.7800	1.3330	48.0331
15.8000	1.3330	48.0996
15.8200	1.3370	48.1819
15.8400	1.3400	48.1908
15.8600	1.3400	48.2326
15.8800	1.3430	48.2843
15.9000	1.3420	48.3242
15.9200	1.3410	48.3430
15.9400	1.3430	48.3869
15.9600	1.3470	48.4472
15.9800	1.3490	48.5004
16.0000	1.3520	48.5451
16.0200	1.3540	48.5800
16.0400	1.3550	48.6046
16.0600	1.3540	48.6251
16.0800	1.3580	48.6526
16.1000	1.3590	48.6788
16.1200	1.3590	48.7175
16.1400	1.3620	48.7644
16.1600	1.3660	48.9277
16.1800	1.3660	48.9482
16.2000	1.3690	48.9135
16.2200	1.3720	48.8521
16.2400	1.3720	48.8393
16.2600	1.3730	48.8002
16.2800	1.3750	48.7442
16.3000	1.3740	48.7099
16.3200	1.3780	48.6222
16.3400	1.3800	48.7708
16.3600	1.3790	48.8122
16.3800	1.3800	48.9317
16.4000	1.3830	48.8131
16.4200	1.3840	48.8896
16.4400	1.3870	49.0136
16.4600	1.3880	49.0170
16.4800	1.3920	48.9364
16.5000	1.3930	49.0478
16.5200	1.3930	49.1469
16.5400	1.3970	49.1948
16.5600	1.3950	49.3636
16.5800	1.4000	49.3481
16.6000	1.4020	49.2695
16.6200	1.4020	49.2304
16.6400	1.4050	49.1692
16.6600	1.4060	49.1673
16.6800	1.4080	49.2535
16.7000	1.4090	49.3546
16.7200	1.4100	49.3803
16.7400	1.4120	49.3833
16.7600	1.4120	49.3982
16.7800	1.4160	49.4208
16.8000	1.4160	49.4689
16.8200	1.4180	49.4918
16.8400	1.4190	49.5268
16.8600	1.4200	49.5439
16.8800	1.4220	49.5706
16.9000	1.4250	49.4802
16.9200	1.4290	49.5693
16.9400	1.4300	49.6764
16.9600	1.4280	49.7338
16.9800	1.4300	49.7688
17.0000	1.4330	49.7906
17.0200	1.4350	49.8265
17.0400	1.4370	49.8778
17.0600	1.4380	49.8384
17.0800	1.4400	49.8859
17.1000	1.4410	49.9959
17.1200	1.4450	49.9768
17.1400	1.4450	49.8981
17.1600	1.4450	49.8564
17.1800	1.4490	49.8553
17.2000	1.4490	49.8960
17.2200	1.4520	49.9272
17.2400	1.4540	49.9707
17.2600	1.4550	50.0133
17.2800	1.4560	50.0490
17.3000	1.4590	50.0116
17.3200	1.4600	50.1674
17.3400	1.4630	50.2400
17.3600	1.4630	50.0735
17.3800	1.4650	50.0218
17.4000	1.4680	50.0557
17.4200	1.4700	50.0888
17.4400	1.4720	50.1125
17.4600	1.4700	50.1297
17.4800	1.4730	50.1476
17.5000	1.4740	50.1543
17.5200	1.4750	50.1453
17.5400	1.4800	50.2150
17.5600	1.4790	50.2766
17.5800	1.4810	50.2876
17.6000	1.4820	50.2031
17.6200	1.4850	50.2693
17.6400	1.4870	50.3311
17.6600	1.4880	50.4355
17.6800	1.4900	50.5209
17.7000	1.4920	50.5213
17.7200	1.4950	50.5606
17.7400	1.4940	50.6461
17.7600	1.4980	50.7063
17.7800	1.5010	50.7513
17.8000	1.5030	50.7687
17.8200	1.5010	50.7476
17.8400	1.5040	50.7655
17.8600	1.5040	50.7947
17.8800	1.5070	51.1343
17.9000	1.5080	51.0783
17.9200	1.5090	50.9661
17.9400	1.5130	50.9242
17.9600	1.5140	50.9391
17.9800	1.5140	50.9689
18.0000	1.5160	51.0020
18.0200	1.5200	51.0327
18.0400	1.5200	51.0725
18.0600	1.5230	51.1120
18.0800	1.5250	51.1692
18.1000	1.5280	51.2060
18.1200	1.5280	51.1774
18.1400	1.5280	51.1062
18.1600	1.5310	51.0102
18.1800	1.5320	51.0147
18.2000	1.5320	51.1452
18.2200	1.5330	51.1853
18.2400	1.5390	51.1614
18.2600	1.5400	51.1179
18.2800	1.5410	51.1055
18.3000	1.5400	51.1057
18.3200	1.5450	51.0594
18.3400	1.5470	50.8912
18.3600	1.5470	50.8313
18.3800	1.5490	50.7833
18.4000	1.5510	50.8759
18.4200	1.5520	50.9272
18.4400	1.5550	50.9409
18.4600	1.5570	50.9415
18.4800	1.5550	50.9238
18.5000	1.5580	50.9008
18.5200	1.5610	50.8897
18.5400	1.5620	50.8380
18.5600	1.5650	50.7669
18.5800	1.5660	50.8878
18.6000	1.5680	50.9262
18.6200	1.5670	50.9316
18.6400	1.5710	50.9661
18.6600	1.5730	50.9354
18.6800	1.5730	50.7011
18.7000	1.5730	50.6831
18.7200	1.5750	50.7727
18.7400	1.5770	50.8413
18.7600	1.5800	50.8151
18.7800	1.5840	50.8703
18.8000	1.5850	50.8779
18.8200	1.5870	50.9487
18.8400	1.5890	51.0029
18.8600	1.5870	51.0341
18.8800	1.5920	51.0472
18.9000	1.5900	51.0694
18.9200	1.5950	51.2457
18.9400	1.5960	51.1931
18.9600	1.5960	51.1353
18.9800	1.6000	51.1298
19.0000	1.5980	51.1519
19.0200	1.6030	51.1865
19.0400	1.6050	51.2440
19.0600	1.6040	51.1984
19.0800	1.6090	51.2532
19.1000	1.6110	51.2252
19.1200	1.6080	51.2488
19.1400	1.6140	51.2389
19.1600	1.6140	51.3127
19.1800	1.6160	51.3982
19.2000	1.6180	51.4283
19.2200	1.6170	51.4550
19.2400	1.6230	51.4882
19.2600	1.6220	51.5248
19.2800	1.6220	51.5420
19.3000	1.6240	51.5602
19.3200	1.6270	51.6016
19.3400	1.6290	51.6579
19.3600	1.6310	51.6182
19.3800	1.6350	51.5980
19.4000	1.6350	51.5818
19.4200	1.6360	51.6776
19.4400	1.6380	51.8043
19.4600	1.6410	51.8179
19.4800	1.6390	51.8194
19.5000	1.6430	51.8171
19.5200	1.6430	52.0368
19.5400	1.6440	52.2177
19.5600	1.6460	51.9717
19.5800	1.6470	51.4392
19.6000	1.6490	51.1776
19.6200	1.6500	51.1349
19.6400	1.6520	51.2290
19.6600	1.6550	51.2539
19.6800	1.6580	50.7401
19.7000	1.6610	50.7813
19.7200	1.6610	50.9679
19.7400	1.6630	51.0354
19.7600	1.6640	51.0244
19.7800	1.6650	50.9888
19.8000	1.6680	50.8768
19.8200	1.6690	50.9006
19.8400	1.6690	50.9687
19.8600	1.6710	50.9736
19.8800	1.6750	50.9718
19.9000	1.6740	50.9873
19.9200	1.6750	50.9329
19.9400	1.6800	50.8856
19.9600	1.6790	51.1023
19.9800	1.6820	51.1109
20.0000	1.6830	51.0744
20.0200	1.6850	51.0576
20.0400	1.6860	51.0657
20.0600	1.6900	51.0748
20.0800	1.6900	51.0128
20.1000	1.6930	51.0842
20.1200	1.6920	51.1425
20.1400	1.6970	51.0856
20.1600	1.6970	51.1458
20.1800	1.6990	51.1093
20.2000	1.7020	51.1320
20.2200	1.7030	51.2200
20.2400	1.7060	51.2644
20.2600	1.7060	51.2425
20.2800	1.7070	51.2896
20.3000	1.7080	51.3718
20.3200	1.7100	51.3412
20.3400	1.7120	51.4167
20.3600	1.7130	51.6119
20.3800	1.7170	51.6219
20.4000	1.7180	51.5676
20.4200	1.7170	51.6852
20.4400	1.7200	51.5982
20.4600	1.7230	51.4649
20.4800	1.7250	51.5005
20.5000	1.7230	51.5327
20.5200	1.7280	51.5306
20.5400	1.7290	51.4584
20.5600	1.7310	51.4059
20.5800	1.7310	51.3802
20.6000	1.7340	51.1856
20.6200	1.7370	51.0651
20.6400	1.7360	51.0324
20.6600	1.7390	51.0126
20.6800	1.7400	50.9958
20.7000	1.7450	50.9867
20.7200	1.7450	50.9786
20.7400	1.7450	50.9439
20.7600	1.7490	50.9126
20.7800	1.7510	50.9304
20.8000	1.7510	50.9277
20.8200	1.7520	51.0702
20.8400	1.7540	51.0284
20.8600	1.7530	50.9654
20.8800	1.7560	50.9444
20.9000	1.7610	50.9614
20.9200	1.7610	50.9308
20.9400	1.7630	50.9443
20.9600	1.7640	51.0070
20.9800	1.7680	51.0448
21.0000	1.7640	51.0566
21.0200	1.7690	51.0426
21.0400	1.7710	51.0509
21.0600	1.7700	51.2076
21.0800	1.7740	51.1637
21.1000	1.7750	51.1216
21.1200	1.7770	51.1278
21.1400	1.7770	51.1947
21.1600	1.7810	51.2225
21.1800	1.7820	51.2121
21.2000	1.7800	51.2090
21.2200	1.7860	51.2251
21.2400	1.7880	51.2458
21.2600	1.7870	51.2042
21.2800	1.7910	51.2224
21.3000	1.7890	51.2633
21.3200	1.7950	51.2951
21.3400	1.7930	51.2433
21.3600	1.7980	51.2252
21.3800	1.7960	51.2994
21.4000	1.7980	51.3608
21.4200	1.8010	51.3585
21.4400	1.8060	51.3944
21.4600	1.8070	51.4105
21.4800	1.8080	51.4913
21.5000	1.8110	51.0888
21.5200	1.8110	51.0531
21.5400	1.8110	51.1766
21.5600	1.8140	51.1471
21.5800	1.8130	51.1013
21.6000	1.8180	51.0595
21.6200	1.8190	51.0519
21.6400	1.8200	51.0578
21.6600	1.8190	51.0130
21.6800	1.8230	50.9968
21.7000	1.8240	50.9846
21.7200	1.8270	50.9793
21.7400	1.8310	50.9933
21.7600	1.8330	51.0157
21.7800	1.8330	51.0182
21.8000	1.8320	51.0786
21.8200	1.8360	51.1116
21.8400	1.8380	51.0444
21.8600	1.8400	51.0059
21.8800	1.8410	50.8913
21.9000	1.8440	50.8988
21.9200	1.8420	50.9598
21.9400	1.8460	50.9835
21.9600	1.8460	51.0005
21.9800	1.8460	51.0904
22.0000	1.8520	51.0715
22.0200	1.8530	50.9737
22.0400	1.8520	51.0987
22.0600	1.8550	51.0425
22.0800	1.8580	50.9014
22.1000	1.8620	50.8154
22.1200	1.8630	50.8121
22.1400	1.8620	50.7910
22.1600	1.8650	50.8827
22.1800	1.8630	50.9059
22.2000	1.8690	50.9647
22.2200	1.8690	50.9615
22.2400	1.8690	51.0392
22.2600	1.8730	50.9518
22.2800	1.8740	50.8527
22.3000	1.8750	50.7229
22.3200	1.8760	50.6154
22.3400	1.8790	50.8233
22.3600	1.8800	51.0761
22.3800	1.8800	51.0367
22.4000	1.8830	50.8233
22.4200	1.8840	50.8160
22.4400	1.8870	50.7882
22.4600	1.8880	50.9084
22.4800	1.8920	50.9242
22.5000	1.8900	50.8751
22.5200	1.8930	50.8847
22.5400	1.8950	50.8899
22.5600	1.8950	50.8379
22.5800	1.8980	50.8172
22.6000	1.9020	50.8295
22.6200	1.9040	50.7604
22.6400	1.9040	50.7205
22.6600	1.9050	50.7042
22.6800	1.9060	50.7211
22.7000	1.9090	50.8075
22.7200	1.9060	50.8040
22.7400	1.9130	50.8621
22.7600	1.9130	50.9524
22.7800	1.9150	50.9938
22.8000	1.9190	51.0089
22.8200	1.9210	51.0163
22.8400	1.9200	51.0133
22.8600	1.9220	51.0140
22.8800	1.9250	50.8924
22.9000	1.9260	50.9015
22.9200	1.9240	50.8920
22.9400	1.9290	50.7200
22.9600	1.9310	50.5404
22.9800	1.9320	50.5437
23.0000	1.9320	50.6199
23.0200	1.9360	50.6635
23.0400	1.9360	50.6143
23.0600	1.9400	50.5465
23.0800	1.9400	50.5533
23.1000	1.9420	50.6541
23.1200	1.9440	50.5686
23.1400	1.9450	50.5042
23.1600	1.9480	50.4812
23.1800	1.9470	50.1617
23.2000	1.9500	50.2616
23.2200	1.9500	50.4545
23.2400	1.9540	50.5402
23.2600	1.9570	50.5745
23.2800	1.9570	50.5969
23.3000	1.9580	50.5649
23.3200	1.9610	50.6828
23.3400	1.9630	50.7893
23.3600	1.9650	51.0617
23.3800	1.9670	50.9500
23.4000	1.9660	50.7222
23.4200	1.9710	50.6121
23.4400	1.9710	50.5914
23.4600	1.9730	50.5889
23.4800	1.9740	50.5933
23.5000	1.9740	50.6073
23.5200	1.9790	50.6182
23.5400	1.9790	50.5982
23.5600	1.9800	50.6736
23.5800	1.9800	50.6104
23.6000	1.9850	50.5159
23.6200	1.9840	50.4514
23.6400	1.9890	50.4614
23.6600	1.9910	50.5770
23.6800	1.9900	50.5962
23.7000	1.9920	50.5682
23.7200	1.9930	50.5818
23.7400	1.9960	50.5812
23.7600	1.9960	50.5812
23.7800	1.9960	50.4959
23.8000	1.9990	50.4541
23.8200	1.9990	50.5177
23.8400	2.0040	50.5326
23.8600	2.0030	50.4537
23.8800	2.0080	50.4527
23.9000	2.0100	50.4636
23.9200	2.0110	50.4611
23.9400	2.0110	50.4927
23.9600	2.0150	50.4923
23.9800	2.0170	50.3570
24.0000	2.0160	50.1864
24.0200	2.0200	50.0958
24.0400	2.0210	50.0750
24.0600	2.0200	50.0359
24.0800	2.0250	50.0522
24.1000	2.0250	50.1180
24.1200	2.0280	50.1469
24.1400	2.0300	50.2304
24.1600	2.0310	50.1839
24.1800	2.0290	50.2661
24.2000	2.0340	50.2774
24.2200	2.0390	50.1532
24.2400	2.0350	50.0542
24.2600	2.0380	50.0929
24.2800	2.0420	50.1422
24.3000	2.0420	50.1797
24.3200	2.0420	50.2873
24.3400	2.0460	50.3583
24.3600	2.0460	50.1653
24.3800	2.0490	50.1607
24.4000	2.0500	50.2585
24.4200	2.0510	50.3245
24.4400	2.0540	50.3776
24.4600	2.0570	50.4362
24.4800	2.0580	50.2199
24.5000	2.0590	50.2937
24.5200	2.0600	50.4440
24.5400	2.0640	50.5072
24.5600	2.0660	50.5027
24.5800	2.0670	50.5601
24.6000	2.0690	50.7422
24.6200	2.0690	50.7851
24.6400	2.0710	50.8044
24.6600	2.0710	50.7484
24.6800	2.0770	50.7398
24.7000	2.0750	50.7677
24.7200	2.0750	50.7360
24.7400	2.0790	50.7934
24.7600	2.0810	50.8676
24.7800	2.0830	50.9081
24.8000	2.0800	50.8716
24.8200	2.0850	50.8854
24.8400	2.0890	50.9833
24.8600	2.0890	50.9380
24.8800	2.0890	50.8817
24.9000	2.0940	50.8573
24.9200	2.0940	50.8575
24.9400	2.0960	50.8155
24.9600	2.0990	50.7778
24.9800	2.0990	50.9624
25.0000	2.1000	51.0276
25.0200	2.1020	50.9836
25.0400	2.1020	50.9679
25.0600	2.1040	50.8993
25.0800	2.1090	50.9292
25.1000	2.1080	50.9709
25.1200	2.1110	50.9878
25.1400	2.1110	50.9981
25.1600	2.1130	51.0233
25.1800	2.1160	51.0108
25.2000	2.1180	50.9910
25.2200	2.1180	50.8579
25.2400	2.1170	50.9450
25.2600	2.1230	51.0863
25.2800	2.1240	51.1699
25.3000	2.1240	51.2559
25.3200	2.1270	51.2226
25.3400	2.1290	51.2051
25.3600	2.1290	51.2229
25.3800	2.1310	51.2536
25.4000	2.1350	51.4035
25.4200	2.1360	51.3523
25.4400	2.1390	51.3266
25.4600	2.1390	51.3519
25.4800	2.1400	51.3825
25.5000	2.1400	51.3609
25.5200	2.1430	51.4065
25.5400	2.1470	51.4675
25.5600	2.1450	51.5038
25.5800	2.1510	51.4351
25.6000	2.1490	51.4428
25.6200	2.1520	51.5551
25.6400	2.1530	51.5207
25.6600	2.1550	51.4071
25.6800	2.1560	51.4555
25.7000	2.1580	51.5349
25.7200	2.1590	51.5880
25.7400	2.1640	51.6151
25.7600	2.1640	51.6229
25.7800	2.1640	51.6089
25.8000	2.1670	51.6355
25.8200	2.1710	51.5690
25.8400	2.1700	51.5633
25.8600	2.1730	51.5959
25.8800	2.1710	51.6378
25.9000	2.1770	51.6595
25.9200	2.1780	51.6582
25.9400	2.1790	51.6730
25.9600	2.1810	51.6996
25.9800	2.1820	51.7257
26.0000	2.1830	51.7350
26.0200	2.1850	51.7344
26.0400	2.1880	51.7632
26.0600	2.1900	51.7612
26.0800	2.1880	51.7516
26.1000	2.1940	51.8236
26.1200	2.1970	51.8746
26.1400	2.1930	51.9881
26.1600	2.1960	51.8977
26.1800	2.1990	51.9735
26.2000	2.2000	51.8833
26.2200	2.2030	51.8241
26.2400	2.2060	51.8127
26.2600	2.2080	51.9872
26.2800	2.2080	51.9330
26.3000	2.2090	51.6458
26.3200	2.2110	51.5556
26.3400	2.2120	51.5871
26.3600	2.2130	51.6639
26.3800	2.2150	51.6354
26.4000	2.2160	51.4997
26.4200	2.2190	51.5908
26.4400	2.2230	51.6491
26.4600	2.2200	51.6590
26.4800	2.2250	51.6554
26.5000	2.2250	51.6478
26.5200	2.2290	51.6056
26.5400	2.2290	51.4819
26.5600	2.2300	51.4910
26.5800	2.2320	51.6036
26.6000	2.2320	51.6717
26.6200	2.2340	51.6851
26.6400	2.2350	51.6720
26.6600	2.2380	51.7447
26.6800	2.2390	51.6968
26.7000	2.2410	51.6899
26.7200	2.2410	51.7135
26.7400	2.2430	51.7296
26.7600	2.2470	51.7357
26.7800	2.2510	51.7603
26.8000	2.2500	51.7934
26.8200	2.2530	51.7911
26.8400	2.2520	51.8032
26.8600	2.2560	51.7942
26.8800	2.2580	51.8070
26.9000	2.2610	51.8113
26.9200	2.2600	51.7556
26.9400	2.2640	51.7476
26.9600	2.2650	51.7393
26.9800	2.2670	51.7391
27.0000	2.2680	51.7369
27.0200	2.2690	51.6588
27.0400	2.2690	51.5924
27.0600	2.2740	51.5995
27.0800	2.2700	51.6176
27.1000	2.2770	51.6261
27.1200	2.2750	51.6746
27.1400	2.2790	51.7327
27.1600	2.2810	51.6658
27.1800	2.2830	51.6621
27.2000	2.2840	51.7285
27.2200	2.2860	51.7069
27.2400	2.2880	51.8048
27.2600	2.2880	51.7410
27.2800	2.2900	51.6245
27.3000	2.2910	51.4906
27.3200	2.2950	51.3482
27.3400	2.2960	51.2643
27.3600	2.2990	51.3237
27.3800	2.2990	51.3868
27.4000	2.3020	51.3705
27.4200	2.3040	51.3407
27.4400	2.3030	51.3179
27.4600	2.3060	51.3033
27.4800	2.3060	51.2593
27.5000	2.3100	51.2873
27.5200	2.3110	51.3058
27.5400	2.3110	51.2669
27.5600	2.3150	51.3002
27.5800	2.3150	51.3350
27.6000	2.3160	51.2681
27.6200	2.3180	50.9955
27.6400	2.3220	51.0825
27.6600	2.3250	51.2404
27.6800	2.3220	50.9033
27.7000	2.3230	50.8669
27.7200	2.3270	51.0687
27.7400	2.3280	51.1818
27.7600	2.3320	51.2077
27.7800	2.3340	51.1545
27.8000	2.3340	51.1207
27.8200	2.3330	51.0881
27.8400	2.3360	51.0413
27.8600	2.3390	51.0320
27.8800	2.3400	51.0504
27.9000	2.3440	51.0875
27.9200	2.3440	51.1044
27.9400	2.3450	51.0995
27.9600	2.3470	51.0825
27.9800	2.3480	51.0747
28.0000	2.3520	51.0771
28.0200	2.3530	51.0797
28.0400	2.3550	51.0035
28.0600	2.3560	51.0236
28.0800	2.3550	51.0796
28.1000	2.3600	51.0604
28.1200	2.3590	51.0891
28.1400	2.3630	51.1365
28.1600	2.3630	51.1766
28.1800	2.3670	51.2261
28.2000	2.3670	51.3120
28.2200	2.3700	51.1056
28.2400	2.3700	51.1347
28.2600	2.3710	51.2158
28.2800	2.3720	51.2764
28.3000	2.3740	51.2924
28.3200	2.3790	51.3009
28.3400	2.3800	51.3095
28.3600	2.3800	51.2459
28.3800	2.3810	51.3040
28.4000	2.3850	51.3650
28.4200	2.3830	51.3309
28.4400	2.3860	51.3363
28.4600	2.3890	51.3431
28.4800	2.3900	51.2775
28.5000	2.3900	51.3539
28.5200	2.3940	51.3408
28.5400	2.3930	51.4150
28.5600	2.3980	51.4814
28.5800	2.3980	51.4829
28.6000	2.4010	51.4456
28.6200	2.4020	51.4163
28.6400	2.4020	51.3832
28.6600	2.4040	51.3632
28.6800	2.4070	51.3669
28.7000	2.4070	51.2776
28.7200	2.4080	51.2444
28.7400	2.4150	51.3714
28.7600	2.4130	51.4535
28.7800	2.4160	51.4719
28.8000	2.4180	51.4803
28.8200	2.4190	51.4609
28.8400	2.4210	51.4762
28.8600	2.4220	51.3990
28.8800	2.4260	51.4195
28.9000	2.4280	51.4499
28.9200	2.4300	51.0683
28.9400	2.4300	51.2284
28.9600	2.4330	51.2192
28.9800	2.4320	51.1054
29.0000	2.4320	51.0189
29.0200	2.4340	50.9689
29.0400	2.4360	50.9323
29.0600	2.4380	50.9207
29.0800	2.4380	50.9151
29.1000	2.4410	50.9199
29.1200	2.4430	50.9245
29.1400	2.4450	50.9772
29.1600	2.4500	51.0062
29.1800	2.4500	51.0221
29.2000	2.4510	50.9267
29.2200	2.4500	50.9084
29.2400	2.4550	50.9488
29.2600	2.4570	50.9685
29.2800	2.4570	50.9655
29.3000	2.4600	51.0112
29.3200	2.4620	51.0355
29.3400	2.4630	51.0458
29.3600	2.4610	51.0670
29.3800	2.4650	51.0962
29.4000	2.4680	51.1113
29.4200	2.4680	51.2835
29.4400	2.4710	51.1935
29.4600	2.4720	51.1340
29.4800	2.4760	51.0989
29.5000	2.4740	51.1686
29.5200	2.4750	51.2441
29.5400	2.4770	51.3239
29.5600	2.4810	51.3442
29.5800	2.4820	51.3498
29.6000	2.4840	51.2763
29.6200	2.4860	51.2719
29.6400	2.4880	51.3168
29.6600	2.4880	51.3627
29.6800	2.4900	51.3418
29.7000	2.4900	51.3298
29.7200	2.4960	51.3265
29.7400	2.4970	51.3435
29.7600	2.4960	51.3657
29.7800	2.5000	51.3682
29.8000	2.4970	51.3559
29.8200	2.5020	51.3443
29.8400	2.5060	51.2592
29.8600	2.5060	51.2151
29.8800	2.5070	51.2095
29.9000	2.5080	51.2077
29.9200	2.5130	51.2022
29.9400	2.5120	51.2470
29.9600	2.5160	51.2528
29.9800	2.5130	51.2475
30.0000	2.5180	51.2358
30.0200	2.5170	51.2285
30.0400	2.5200	51.2339
30.0600	2.5200	51.2507
30.0800	2.5250	51.1897
30.1000	2.5250	51.2433
30.1200	2.5270	51.2883
30.1400	2.5290	51.2997
30.1600	2.5320	51.3038
30.1800	2.5340	51.3637
30.2000	2.5340	51.3167
30.2200	2.5360	51.2600
30.2400	2.5400	51.3106
30.2600	2.5400	51.1265
30.2800	2.5390	51.1286
30.3000	2.5420	51.1666
30.3200	2.5450	51.2429
30.3400	2.5460	51.3469
30.3600	2.5480	51.3803
30.3800	2.5480	51.3761
30.4000	2.5510	51.3501
30.4200	2.5530	51.3127
30.4400	2.5550	51.2357
30.4600	2.5560	51.2523
30.4800	2.5550	51.2278
30.5000	2.5600	51.1819
30.5200	2.5590	51.0481
30.5400	2.5610	50.9181
30.5600	2.5650	50.8539
30.5800	2.5670	50.8426
30.6000	2.5680	50.8436
30.6200	2.5700	50.8371
30.6400	2.5710	50.8250
30.6600	2.5740	50.7219
30.6800	2.5740	50.6507
30.7000	2.5770	50.7575
30.7200	2.5790	50.8335
30.7400	2.5780	50.8372
30.7600	2.5800	50.7993
30.7800	2.5820	50.7227
30.8000	2.5820	50.6670
30.8200	2.5860	50.7965
30.8400	2.5870	51.0107
30.8600	2.5890	50.9508
30.8800	2.5900	50.9118
30.9000	2.5930	50.7784
30.9200	2.5960	50.8228
30.9400	2.5930	50.8794
30.9600	2.5980	50.8781
30.9800	2.5990	50.9694
31.0000	2.6000	50.9150
31.0200	2.6030	50.8533
31.0400	2.6030	50.8359
31.0600	2.6070	50.8386
31.0800	2.6080	50.8632
31.1000	2.6090	50.8609
31.1200	2.6090	50.8427
31.1400	2.6120	50.8018
31.1600	2.6130	50.9196
31.1800	2.6150	50.9273
31.2000	2.6200	50.8538
31.2200	2.6220	50.8056
31.2400	2.6220	50.7642
31.2600	2.6230	50.6472
31.2800	2.6230	50.6096
31.3000	2.6260	50.6660
31.3200	2.6230	50.7120
31.3400	2.6300	50.7520
31.3600	2.6330	50.8072
31.3800	2.6320	50.8503
31.4000	2.6350	50.8524
31.4200	2.6350	50.8083
31.4400	2.6390	50.6887
31.4600	2.6400	50.7855
31.4800	2.6390	50.8498
31.5000	2.6430	50.9040
31.5200	2.6440	50.8942
31.5400	2.6430	50.8956
31.5600	2.6450	50.9219
31.5800	2.6490	50.9459
31.6000	2.6530	50.9777
31.6200	2.6540	50.9784
31.6400	2.6550	50.9649
31.6600	2.6570	50.9625
31.6800	2.6580	50.9586
31.7000	2.6580	50.9359
31.7200	2.6590	50.9093
31.7400	2.6620	50.8924
31.7600	2.6610	50.8990
31.7800	2.6660	50.9217
31.8000	2.6660	50.9584
31.8200	2.6680	51.0393
31.8400	2.6700	51.0582
31.8600	2.6710	51.0639
31.8800	2.6740	51.0826
31.9000	2.6770	51.0919
31.9200	2.6780	51.0921
31.9400	2.6780	51.1021
31.9600	2.6820	51.0295
31.9800	2.6820	51.0837
32.0000	2.6850	51.1034
32.0200	2.6870	51.0115
32.0400	2.6880	51.0658
32.0600	2.6880	51.1121
32.0800	2.6930	51.1273
32.1000	2.6900	51.0584
32.1200	2.6920	51.0048
32.1400	2.6950	50.9917
32.1600	2.6970	51.0072
32.1800	2.7000	51.0676
32.2000	2.6990	51.1126
32.2200	2.7030	51.1821
32.2400	2.7050	51.1590
32.2600	2.7060	51.1294
32.2800	2.7080	51.0887
32.3000	2.7080	51.0580
32.3200	2.7080	51.1037
32.3400	2.7140	51.1623
32.3600	2.7130	51.2186
32.3800	2.7160	51.2506
32.4000	2.7180	51.2766
32.4200	2.7180	51.2385
32.4400	2.7210	51.1114
32.4600	2.7200	51.2113
32.4800	2.7250	51.2438
32.5000	2.7250	51.2856
32.5200	2.7260	51.3272
32.5400	2.7310	51.4458
32.5600	2.7300	51.5341
32.5800	2.7340	51.4968
32.6000	2.7310	51.4769
32.6200	2.7360	51.4740
32.6400	2.7370	51.4812
32.6600	2.7400	51.4833
32.6800	2.7380	51.4926
32.7000	2.7460	51.5170
32.7200	2.7430	51.5292
32.7400	2.7450	51.5584
32.7600	2.7490	51.5899
32.7800	2.7490	51.6420
32.8000	2.7530	51.6865
32.8200	2.7540	51.7274
32.8400	2.7500	51.7244
32.8600	2.7560	51.7258
32.8800	2.7570	51.6570
32.9000	2.7580	51.7243
32.9200	2.7600	51.7950
32.9400	2.7630	51.8137
32.9600	2.7620	51.8245
32.9800	2.7630	51.8344
33.0000	2.7680	51.8628
33.0200	2.7680	51.9048
33.0400	2.7700	51.9343
33.0600	2.7730	51.9549
33.0800	2.7750	52.0046
33.1000	2.7740	51.9586
33.1200	2.7750	52.0118
33.1400	2.7780	52.0897
33.1600	2.7820	52.3862
33.1800	2.7810	52.0556
33.2000	2.7810	51.9249
33.2200	2.7830	52.0121
33.2400	2.7870	52.1224
33.2600	2.7880	52.1479
33.2800	2.7910	52.1183
33.3000	2.7930	52.1085
33.3200	2.7930	52.1308
33.3400	2.7960	52.2013
33.3600	2.7950	52.2125
33.3800	2.7980	52.1831
33.4000	2.8020	52.0405
33.4200	2.8040	52.0025
33.4400	2.8040	52.0119
33.4600	2.8060	51.9963
33.4800	2.8080	52.0027
33.5000	2.8090	51.9741
33.5200	2.8100	51.8653
33.5400	2.8110	51.8948
33.5600	2.8120	51.9754
33.5800	2.8170	52.0334
33.6000	2.8160	52.0749
33.6200	2.8170	52.0773
33.6400	2.8200	52.0616
33.6600	2.8200	51.9833
33.6800	2.8220	51.8879
33.7000	2.8230	52.0539
33.7200	2.8280	52.1821
33.7400	2.8270	52.2377
33.7600	2.8320	52.2398
33.7800	2.8340	52.2497
33.8000	2.8350	52.2967
33.8200	2.8360	52.2512
33.8400	2.8350	52.1769
33.8600	2.8370	52.2005
33.8800	2.8390	52.2305
33.9000	2.8430	52.2539
33.9200	2.8430	52.1687
33.9400	2.8450	52.1800
33.9600	2.8470	52.0139
33.9800	2.8490	51.8421
34.0000	2.8490	51.7738
34.0200	2.8510	51.7570
34.0400	2.8550	51.9039
34.0600	2.8570	51.8134
34.0800	2.8560	51.7030
34.1000	2.8580	51.4311
34.1200	2.8590	51.3563
34.1400	2.8630	51.3313
34.1600	2.8630	51.3202
34.1800	2.8660	51.3785
34.2000	2.8650	51.4156
34.2200	2.8670	51.4165
34.2400	2.8750	51.4149
34.2600	2.8720	51.3943
34.2800	2.8710	51.3759
34.3000	2.8760	51.3457
34.3200	2.8750	51.2811
34.3400	2.8780	51.3004
34.3600	2.8810	51.2813
34.3800	2.8830	51.1727
34.4000	2.8840	51.0948
34.4200	2.8840	51.0675
34.4400	2.8890	51.0697
34.4600	2.8880	51.0803
34.4800	2.8880	51.0853
34.5000	2.8930	51.0033
34.5200	2.8920	51.0454
34.5400	2.8970	51.0871
34.5600	2.8970	51.1275
34.5800	2.9010	51.1027
34.6000	2.9020	51.0592
34.6200	2.9010	50.9321
34.6400	2.9020	50.9018
34.6600	2.9040	50.9004
34.6800	2.9080	50.9778
34.7000	2.9100	50.9117
34.7200	2.9120	50.9587
34.7400	2.9130	51.0951
34.7600	2.9130	51.2272
34.7800	2.9150	51.0943
34.8000	2.9180	50.8306
34.8200	2.9180	50.7309
34.8400	2.9200	50.7040
34.8600	2.9230	50.7289
34.8800	2.9220	50.8388
34.9000	2.9270	50.7203
34.9200	2.9290	50.6130
34.9400	2.9280	50.5652
34.9600	2.9290	50.5264
34.9800	2.9310	50.4827
35.0000	2.9330	50.4492
35.0200	2.9350	50.4083
35.0400	2.9390	50.3907
35.0600	2.9390	50.3843
35.0800	2.9420	50.3001
35.1000	2.9420	50.3645
35.1200	2.9460	50.3616
35.1400	2.9470	50.3222
35.1600	2.9490	50.2415
35.1800	2.9510	50.2619
35.2000	2.9510	50.3120
35.2200	2.9510	50.3171
35.2400	2.9530	50.3457
35.2600	2.9570	50.3416
35.2800	2.9600	50.3248
35.3000	2.9590	50.3116
35.3200	2.9600	50.3128
35.3400	2.9600	50.3744
35.3600	2.9650	50.5184
35.3800	2.9640	50.4638
35.4000	2.9670	50.4200
35.4200	2.9670	50.4311
35.4400	2.9720	50.3567
35.4600	2.9720	50.4039
35.4800	2.9740	50.4679
35.5000	2.9770	50.4971
35.5200	2.9760	50.4952
35.5400	2.9800	50.4726
35.5600	2.9790	50.4517
35.5800	2.9850	50.2962
35.6000	2.9860	50.1458
35.6200	2.9860	50.2202
35.6400	2.9870	50.3231
35.6600	2.9880	50.5216
35.6800	2.9890	50.4265
35.7000	2.9940	50.3586
35.7200	2.9950	50.3926
35.7400	2.9980	50.4161
35.7600	2.9950	50.4076
35.7800	2.9960	50.3828
35.8000	3.0000	50.4698
35.8200	3.0040	50.5162
35.8400	3.0050	50.4306
35.8600	3.0050	50.3727
35.8800	3.0090	50.3567
35.9000	3.0090	50.2844
35.9200	3.0100	50.3219
35.9400	3.0100	50.3600
35.9600	3.0140	50.2933
35.9800	3.0140	50.3445
36.0000	3.0190	50.3757
36.0200	3.0180	50.3786
36.0400	3.0210	50.3846
36.0600	3.0240	50.4219
36.0800	3.0240	50.4172
36.1000	3.0270	50.5505
36.1200	3.0270	50.5102
36.1400	3.0270	50.4366
36.1600	3.0300	50.4329
36.1800	3.0340	50.4719
36.2000	3.0340	50.4868
36.2200	3.0370	50.5040
36.2400	3.0370	50.5132
36.2600	3.0380	50.3945
36.2800	3.0380	50.4344
36.3000	3.0420	50.3686
36.3200	3.0460	50.3037
36.3400	3.0440	50.2856
36.3600	3.0490	50.2517
36.3800	3.0470	50.2422
36.4000	3.0490	50.2448
36.4200	3.0530	50.0550
36.4400	3.0550	50.0691
36.4600	3.0560	50.0670
36.4800	3.0550	49.9109
36.5000	3.0590	49.9243
36.5200	3.0610	50.1004
36.5400	3.0610	50.1892
36.5600	3.0610	50.2205
36.5800	3.0650	50.2228
36.6000	3.0670	50.2226
36.6200	3.0700	50.2154
36.6400	3.0690	50.2574
36.6600	3.0740	50.2583
36.6800	3.0740	50.3039
36.7000	3.0750	50.3683
36.7200	3.0770	50.4126
36.7400	3.0790	50.3915
36.7600	3.0820	50.3485
36.7800	3.0820	50.3421
36.8000	3.0820	50.3380
36.8200	3.0870	50.3853
36.8400	3.0840	50.4066
36.8600	3.0880	50.4859
36.8800	3.0940	50.5470
36.9000	3.0910	50.5866
36.9200	3.0950	50.5935
36.9400	3.0960	50.5080
36.9600	3.0990	50.3989
36.9800	3.0980	50.4209
37.0000	3.1020	50.4623
37.0200	3.1000	50.5101
37.0400	3.1050	50.5939
37.0600	3.1050	50.6564
37.0800	3.1090	50.7385
37.1000	3.1110	50.6455
37.1200	3.1120	50.5978
37.1400	3.1130	50.5750
37.1600	3.1140	50.5261
37.1800	3.1140	50.5873
37.2000	3.1170	50.6470
37.2200	3.1190	50.6911
37.2400	3.1210	50.7162
37.2600	3.1200	50.7344
37.2800	3.1240	50.8015
37.3000	3.1280	51.0070
37.3200	3.1280	50.9661
37.3400	3.1310	50.8711
37.3600	3.1320	50.7177
37.3800	3.1330	50.6246
37.4000	3.1330	50.6768
37.4200	3.1370	50.7953
37.4400	3.1360	50.8625
37.4600	3.1380	50.9061
37.4800	3.1380	50.9641
37.5000	3.1420	51.0209
37.5200	3.1410	51.1198
37.5400	3.1460	51.1843
37.5600	3.1480	51.0489
37.5800	3.1490	51.1215
37.6000	3.1500	51.3169
37.6200	3.1520	51.2594
37.6400	3.1550	51.1798
37.6600	3.1580	51.2117
37.6800	3.1580	51.2663
37.7000	3.1590	51.2179
37.7200	3.1590	51.2730
37.7400	3.1600	51.3154
37.7600	3.1630	51.3368
37.7800	3.1640	51.4979
37.8000	3.1660	51.4664
37.8200	3.1700	51.4151
37.8400	3.1710	51.4018
37.8600	3.1740	51.3933
37.8800	3.1740	51.3865
37.9000	3.1750	51.3781
37.9200	3.1780	51.3764
37.9400	3.1790	51.3310
37.9600	3.1810	51.3143
37.9800	3.1830	51.3285
38.0000	3.1860	51.3587
38.0200	3.1860	51.3514
38.0400	3.1910	51.2768
38.0600	3.1900	51.1769
38.0800	3.1920	51.0938
38.1000	3.1930	51.1656
38.1200	3.1940	51.2128
38.1400	3.1940	51.2381
38.1600	3.1970	51.2369
38.1800	3.1980	51.2396
38.2000	3.1980	51.2443
38.2200	3.2000	51.4052
38.2400	3.2060	51.3032
38.2600	3.2080	51.2332
38.2800	3.2080	51.1098
38.3000	3.2080	50.9466
38.3200	3.2100	50.9595
38.3400	3.2130	50.9003
38.3600	3.2160	50.9701
38.3800	3.2160	51.0164
38.4000	3.2160	51.0114
38.4200	3.2210	51.0191
38.4400	3.2180	51.0460
38.4600	3.2230	51.0871
38.4800	3.2240	51.1702
38.5000	3.2260	51.1855
38.5200	3.2280	51.1676
38.5400	3.2300	51.1524
38.5600	3.2320	51.1477
38.5800	3.2310	51.2255
38.6000	3.2340	51.2927
38.6200	3.2370	50.9706
38.6400	3.2360	51.1433
38.6600	3.2380	51.3038
38.6800	3.2420	51.3606
38.7000	3.2410	51.6336
38.7200	3.2450	51.5597
38.7400	3.2460	51.4629
38.7600	3.2490	51.4278
38.7800	3.2480	51.4109
38.8000	3.2500	51.4064
38.8200	3.2540	51.3163
38.8400	3.2550	51.1693
38.8600	3.2560	51.1781
38.8800	3.2610	51.1272
38.9000	3.2580	51.1726
38.9200	3.2600	51.2081
38.9400	3.2620	51.2479
38.9600	3.2640	51.2878
38.9800	3.2660	51.3091
39.0000	3.2650	51.3152
39.0200	3.2660	51.3202
39.0400	3.2700	51.3421
39.0600	3.2720	51.5305
39.0800	3.2740	51.5412
39.1000	3.2740	51.4451
39.1200	3.2780	51.1740
39.1400	3.2810	50.8134
39.1600	3.2800	50.7456
39.1800	3.2830	50.8170
39.2000	3.2840	50.8896
39.2200	3.2830	50.8957
39.2400	3.2880	50.8749
39.2600	3.2890	50.8946
39.2800	3.2890	50.9020
39.3000	3.2900	50.8153
39.3200	3.2950	50.8345
39.3400	3.2960	50.8763
39.3600	3.2980	50.8992
39.3800	3.2980	50.8711
39.4000	3.3010	50.8948
39.4200	3.3020	50.9291
39.4400	3.3040	50.9483
39.4600	3.3060	50.9654
39.4800	3.3060	51.0549
39.5000	3.3110	51.1016
39.5200	3.3100	51.0328
39.5400	3.3120	50.9775
39.5600	3.3140	50.9436
39.5800	3.3170	50.9383
39.6000	3.3160	50.9601
39.6200	3.3180	51.0056
39.6400	3.3190	51.0367
39.6600	3.3230	51.0763
39.6800	3.3250	51.1544
39.7000	3.3280	51.1971
39.7200	3.3290	51.1986
39.7400	3.3280	51.1083
39.7600	3.3300	51.0399
39.7800	3.3310	51.1446
39.8000	3.3330	51.2131
39.8200	3.3340	51.2382
39.8400	3.3360	51.2567
39.8600	3.3370	51.2743
39.8800	3.3420	51.2819
39.9000	3.3420	51.4571
39.9200	3.3430	51.4812
39.9400	3.3460	51.4434
[truncated: 1,347 more rows]
