# Supplementary material for: Design and fabrication of carbon fiber lattices using 3D weaving
Source: Sci Rep. 2023 Sep 10;13:14919. doi: 10.1038/s41598-023-40962-4 (PMC10493227; doi:10.1038/s41598-023-40962-4)
Supplement: Supplementary file 4 — Supplementary Information 1. [file 41598_2023_40962_MOESM4_ESM.zip › Paper data/thick_35_43g_1.csv]

Time	Displacement	Force
(s)	(mm)	(kN)
0.0000	-8.7580	0.0621
0.0200	-8.7590	0.1381
0.0400	-8.7560	0.1606
0.0600	-8.7570	0.1274
0.0800	-8.7570	0.1682
0.1000	-8.7580	0.1970
0.1200	-8.7540	0.2032
0.1400	-8.7540	0.1569
0.1600	-8.7520	0.1623
0.1800	-8.7510	0.2029
0.2000	-8.7520	0.2148
0.2200	-8.7460	0.2177
0.2400	-8.7450	0.2276
0.2600	-8.7440	0.2406
0.2800	-8.7410	0.2770
0.3000	-8.7400	0.2953
0.3200	-8.7390	0.2896
0.3400	-8.7330	0.2888
0.3600	-8.7340	0.2978
0.3800	-8.7300	0.2941
0.4000	-8.7330	0.3029
0.4200	-8.7290	0.3180
0.4400	-8.7270	0.3290
0.4600	-8.7230	0.3341
0.4800	-8.7210	0.3578
0.5000	-8.7200	0.3634
0.5200	-8.7200	0.3683
0.5400	-8.7170	0.3844
0.5600	-8.7160	0.3835
0.5800	-8.7150	0.3862
0.6000	-8.7100	0.3942
0.6200	-8.7110	0.3551
0.6400	-8.7080	0.3762
0.6600	-8.7070	0.4134
0.6800	-8.7040	0.4235
0.7000	-8.7030	0.4148
0.7200	-8.7000	0.4087
0.7400	-8.6990	0.4220
0.7600	-8.6940	0.4479
0.7800	-8.6960	0.4744
0.8000	-8.6990	0.4902
0.8200	-8.6930	0.4493
0.8400	-8.6880	0.4779
0.8600	-8.6890	0.5931
0.8800	-8.6870	0.6770
0.9000	-8.6830	0.6496
0.9200	-8.6840	0.5809
0.9400	-8.6810	0.5731
0.9600	-8.6820	0.5084
0.9800	-8.6800	0.5244
1.0000	-8.6780	0.5750
1.0200	-8.6720	0.5744
1.0400	-8.6740	0.5856
1.0600	-8.6710	0.5573
1.0800	-8.6690	0.6047
1.1000	-8.6700	0.6324
1.1200	-8.6690	0.6443
1.1400	-8.6640	0.6506
1.1600	-8.6630	0.6587
1.1800	-8.6610	0.6684
1.2000	-8.6600	0.7509
1.2200	-8.6580	0.8000
1.2400	-8.6560	0.7730
1.2600	-8.6540	0.7342
1.2800	-8.6530	0.7146
1.3000	-8.6530	0.7201
1.3200	-8.6470	0.7340
1.3400	-8.6510	0.7644
1.3600	-8.6440	0.7735
1.3800	-8.6450	0.7950
1.4000	-8.6400	0.7935
1.4200	-8.6410	0.7924
1.4400	-8.6400	0.7995
1.4600	-8.6360	0.8060
1.4800	-8.6370	0.7896
1.5000	-8.6360	0.8156
1.5200	-8.6320	0.7836
1.5400	-8.6310	0.8056
1.5600	-8.6300	0.8464
1.5800	-8.6260	0.8658
1.6000	-8.6260	0.8816
1.6200	-8.6220	0.9185
1.6400	-8.6200	0.8662
1.6600	-8.6200	0.8639
1.6800	-8.6210	0.8823
1.7000	-8.6190	0.9254
1.7200	-8.6150	0.9532
1.7400	-8.6130	0.9642
1.7600	-8.6110	1.0111
1.7800	-8.6090	1.0083
1.8000	-8.6070	0.9996
1.8200	-8.6070	1.0060
1.8400	-8.6040	1.0174
1.8600	-8.6020	1.0077
1.8800	-8.6010	1.0497
1.9000	-8.5990	1.0768
1.9200	-8.5990	1.0899
1.9400	-8.5950	1.0821
1.9600	-8.5950	1.0785
1.9800	-8.5940	1.0898
2.0000	-8.5910	1.1052
2.0200	-8.5920	1.1204
2.0400	-8.5870	1.1369
2.0600	-8.5860	1.1700
2.0800	-8.5840	1.1948
2.1000	-8.5820	1.1709
2.1200	-8.5800	1.1709
2.1400	-8.5800	1.1878
2.1600	-8.5770	1.1983
2.1800	-8.5760	1.2310
2.2000	-8.5760	1.2311
2.2200	-8.5730	1.2189
2.2400	-8.5710	1.2590
2.2600	-8.5690	1.2384
2.2800	-8.5700	1.2348
2.3000	-8.5670	1.2373
2.3200	-8.5640	1.2524
2.3400	-8.5600	1.0973
2.3600	-8.5610	1.2731
2.3800	-8.5610	1.3951
2.4000	-8.5570	1.3841
2.4200	-8.5560	1.3656
2.4400	-8.5550	1.3690
2.4600	-8.5510	1.1726
2.4800	-8.5520	1.2790
2.5000	-8.5510	1.3910
2.5200	-8.5470	1.4457
2.5400	-8.5450	1.5492
2.5600	-8.5440	1.5218
2.5800	-8.5420	1.4867
2.6000	-8.5400	1.4772
2.6200	-8.5370	1.4886
2.6400	-8.5390	1.4995
2.6600	-8.5370	1.4650
2.6800	-8.5340	1.5176
2.7000	-8.5300	1.5447
2.7200	-8.5290	1.5575
2.7400	-8.5330	1.5769
2.7600	-8.5290	1.6028
2.7800	-8.5270	1.5974
2.8000	-8.5230	1.6243
2.8200	-8.5240	1.7032
2.8400	-8.5230	1.6314
2.8600	-8.5180	1.6977
2.8800	-8.5180	1.7007
2.9000	-8.5150	1.6772
2.9200	-8.5130	1.6462
2.9400	-8.5140	1.6649
2.9600	-8.5110	1.7100
2.9800	-8.5080	1.8005
3.0000	-8.5070	1.8986
3.0200	-8.5080	1.8377
3.0400	-8.5040	1.7561
3.0600	-8.5020	1.7364
3.0800	-8.5020	1.7740
3.1000	-8.4960	1.8038
3.1200	-8.4970	1.8221
3.1400	-8.4940	1.8317
3.1600	-8.4940	1.8424
3.1800	-8.4920	1.8556
3.2000	-8.4900	1.8387
3.2200	-8.4890	1.8581
3.2400	-8.4870	1.8734
3.2600	-8.4850	1.9901
3.2800	-8.4840	1.9957
3.3000	-8.4810	1.8801
3.3200	-8.4800	1.8455
3.3400	-8.4770	1.9562
3.3600	-8.4750	2.0141
3.3800	-8.4760	2.0181
3.4000	-8.4730	2.0193
3.4200	-8.4730	2.0171
3.4400	-8.4720	2.0258
3.4600	-8.4670	2.0410
3.4800	-8.4690	2.0555
3.5000	-8.4660	2.0615
3.5200	-8.4630	2.0773
3.5400	-8.4600	2.0919
3.5600	-8.4600	2.1109
3.5800	-8.4610	2.1195
3.6000	-8.4550	2.0978
3.6200	-8.4530	2.1793
3.6400	-8.4530	2.1306
3.6600	-8.4520	2.1513
3.6800	-8.4490	2.1942
3.7000	-8.4500	2.2160
3.7200	-8.4470	2.2173
3.7400	-8.4450	2.1780
3.7600	-8.4430	2.1684
3.7800	-8.4400	2.2199
3.8000	-8.4420	2.2424
3.8200	-8.4390	2.2388
3.8400	-8.4380	2.3530
3.8600	-8.4340	2.2905
3.8800	-8.4360	2.2353
3.9000	-8.4320	2.2890
3.9200	-8.4330	2.3395
3.9400	-8.4310	2.3669
3.9600	-8.4260	2.3816
3.9800	-8.4270	2.3953
4.0000	-8.4240	2.3752
4.0200	-8.4240	2.3081
4.0400	-8.4210	2.2907
4.0600	-8.4200	2.3439
4.0800	-8.4160	2.4320
4.1000	-8.4150	2.4776
4.1200	-8.4120	2.4968
4.1400	-8.4090	2.5171
4.1600	-8.4090	2.4535
4.1800	-8.4110	2.4507
4.2000	-8.4070	2.5134
4.2200	-8.4060	2.5788
4.2400	-8.4010	2.5911
4.2600	-8.4030	2.5896
4.2800	-8.3990	2.5138
4.3000	-8.3990	2.5066
4.3200	-8.3950	2.5822
4.3400	-8.3970	2.6327
4.3600	-8.3920	2.6510
4.3800	-8.3900	2.6746
4.4000	-8.3920	2.7019
4.4200	-8.3880	2.7012
4.4400	-8.3840	2.7040
4.4600	-8.3880	2.7125
4.4800	-8.3870	2.7255
4.5000	-8.3810	2.7403
4.5200	-8.3790	2.7067
4.5400	-8.3760	2.7282
4.5600	-8.3750	2.7579
4.5800	-8.3770	2.8903
4.6000	-8.3730	2.8711
4.6200	-8.3710	2.8408
4.6400	-8.3690	2.8373
4.6600	-8.3710	2.9034
4.6800	-8.3690	2.9428
4.7000	-8.3660	2.9120
4.7200	-8.3630	2.9006
4.7400	-8.3600	2.9659
4.7600	-8.3590	3.0044
4.7800	-8.3580	2.9668
4.8000	-8.3580	3.0242
4.8200	-8.3560	3.0048
4.8400	-8.3560	2.9654
4.8600	-8.3520	2.9457
4.8800	-8.3490	3.0171
4.9000	-8.3510	3.0197
4.9200	-8.3440	3.0183
4.9400	-8.3470	3.0267
4.9600	-8.3420	3.0090
4.9800	-8.3430	2.9504
5.0000	-8.3400	2.9957
5.0200	-8.3390	3.0442
5.0400	-8.3360	3.1193
5.0600	-8.3350	3.2020
5.0800	-8.3340	3.1627
5.1000	-8.3340	3.1392
5.1200	-8.3300	3.1412
5.1400	-8.3280	3.1137
5.1600	-8.3270	3.1403
5.1800	-8.3270	3.1151
5.2000	-8.3210	3.1940
5.2200	-8.3230	3.2349
5.2400	-8.3190	3.2337
5.2600	-8.3170	3.2507
5.2800	-8.3150	3.1957
5.3000	-8.3140	3.1889
5.3200	-8.3130	3.2578
5.3400	-8.3100	3.2654
5.3600	-8.3100	3.3466
5.3800	-8.3080	3.3978
5.4000	-8.3050	3.4666
5.4200	-8.3050	3.4328
5.4400	-8.3050	3.3977
5.4600	-8.3030	3.3891
5.4800	-8.2990	3.3951
5.5000	-8.2980	3.4131
5.5200	-8.2960	3.4348
5.5400	-8.2940	3.4605
5.5600	-8.2930	3.5009
5.5800	-8.2900	3.5705
5.6000	-8.2910	3.5334
5.6200	-8.2870	3.5120
5.6400	-8.2870	3.5420
5.6600	-8.2850	3.5640
5.6800	-8.2830	3.5619
5.7000	-8.2850	3.5424
5.7200	-8.2800	3.5504
5.7400	-8.2780	3.4885
5.7600	-8.2740	3.5058
5.7800	-8.2740	3.5671
5.8000	-8.2740	3.6591
5.8200	-8.2730	3.7126
5.8400	-8.2710	3.6927
5.8600	-8.2680	3.6835
5.8800	-8.2710	3.6909
5.9000	-8.2650	3.6117
5.9200	-8.2620	3.6584
5.9400	-8.2630	3.7344
5.9600	-8.2590	3.7603
5.9800	-8.2590	3.6376
6.0000	-8.2550	3.7257
6.0200	-8.2570	3.7528
6.0400	-8.2550	3.7634
6.0600	-8.2540	3.8090
6.0800	-8.2500	3.8400
6.1000	-8.2500	3.8607
6.1200	-8.2460	3.9027
6.1400	-8.2440	3.9088
6.1600	-8.2430	3.9088
6.1800	-8.2410	3.9231
6.2000	-8.2390	3.9331
6.2200	-8.2370	3.9166
6.2400	-8.2400	3.9609
6.2600	-8.2330	3.9611
6.2800	-8.2330	3.9662
6.3000	-8.2320	3.9923
6.3200	-8.2300	4.0156
6.3400	-8.2280	4.0348
6.3600	-8.2280	4.0512
6.3800	-8.2240	4.0666
6.4000	-8.2220	4.0807
6.4200	-8.2210	4.1056
6.4400	-8.2180	4.0949
6.4600	-8.2180	4.0749
6.4800	-8.2180	4.1260
6.5000	-8.2150	4.2368
6.5200	-8.2130	4.2251
6.5400	-8.2140	4.1932
6.5600	-8.2080	4.1818
6.5800	-8.2110	4.0985
6.6000	-8.2060	4.1680
6.6200	-8.2070	4.2311
6.6400	-8.2050	4.2610
6.6600	-8.2040	4.2750
6.6800	-8.1980	4.2614
6.7000	-8.1990	4.2528
6.7200	-8.1990	4.2891
6.7400	-8.1950	4.3236
6.7600	-8.1910	4.4071
6.7800	-8.1920	4.4311
6.8000	-8.1910	4.3900
6.8200	-8.1880	4.3815
6.8400	-8.1860	4.3935
6.8600	-8.1870	4.5033
6.8800	-8.1850	4.4965
6.9000	-8.1820	4.4594
6.9200	-8.1820	4.3876
6.9400	-8.1770	4.3917
6.9600	-8.1780	4.4509
6.9800	-8.1760	4.4959
7.0000	-8.1730	4.5174
7.0200	-8.1740	4.5291
7.0400	-8.1690	4.5419
7.0600	-8.1700	4.5610
7.0800	-8.1650	4.5819
7.1000	-8.1650	4.5929
7.1200	-8.1650	4.6038
7.1400	-8.1600	4.6070
7.1600	-8.1610	4.6214
7.1800	-8.1590	4.6402
7.2000	-8.1550	4.6559
7.2200	-8.1550	4.6686
7.2400	-8.1520	4.6790
7.2600	-8.1540	4.6849
7.2800	-8.1520	4.7080
7.3000	-8.1520	4.7386
7.3200	-8.1480	4.7930
7.3400	-8.1450	4.7988
7.3600	-8.1410	4.8779
7.3800	-8.1420	4.8863
7.4000	-8.1390	4.7803
7.4200	-8.1420	4.8002
7.4400	-8.1360	4.8844
7.4600	-8.1370	4.8635
7.4800	-8.1350	4.8511
7.5000	-8.1330	4.8582
7.5200	-8.1310	4.8756
7.5400	-8.1320	4.8895
7.5600	-8.1260	4.8770
7.5800	-8.1240	4.8614
7.6000	-8.1250	4.9041
7.6200	-8.1200	4.9377
7.6400	-8.1210	4.9571
7.6600	-8.1190	5.0591
7.6800	-8.1190	5.0002
7.7000	-8.1150	4.9588
7.7200	-8.1160	4.9820
7.7400	-8.1130	5.0068
7.7600	-8.1120	5.0242
7.7800	-8.1070	5.0361
7.8000	-8.1070	5.0463
7.8200	-8.1050	5.0157
7.8400	-8.1050	5.0479
7.8600	-8.1000	5.0442
7.8800	-8.1010	5.0451
7.9000	-8.0970	5.0776
7.9200	-8.0980	5.0898
7.9400	-8.0950	5.1098
7.9600	-8.0940	5.1516
7.9800	-8.0910	5.2362
8.0000	-8.0890	5.2115
8.0200	-8.0890	5.1942
8.0400	-8.0860	5.1624
8.0600	-8.0830	5.1710
8.0800	-8.0830	5.1821
8.1000	-8.0810	5.1425
8.1200	-8.0780	5.1106
8.1400	-8.0770	5.1112
8.1600	-8.0750	5.1365
8.1800	-8.0740	5.1446
8.2000	-8.0760	5.2112
8.2200	-8.0710	5.2623
8.2400	-8.0700	5.2431
8.2600	-8.0730	5.2143
8.2800	-8.0680	5.3188
8.3000	-8.0680	5.2918
8.3200	-8.0600	5.3348
8.3400	-8.0620	5.3269
8.3600	-8.0590	5.2346
8.3800	-8.0560	5.2446
8.4000	-8.0540	5.2873
8.4200	-8.0570	5.3173
8.4400	-8.0550	5.3360
8.4600	-8.0520	5.3514
8.4800	-8.0490	5.3906
8.5000	-8.0480	5.4002
8.5200	-8.0470	5.3848
8.5400	-8.0470	5.3599
8.5600	-8.0430	5.3913
8.5800	-8.0440	5.5044
8.6000	-8.0410	5.5198
8.6200	-8.0380	5.4880
8.6400	-8.0380	5.4893
8.6600	-8.0350	5.4922
8.6800	-8.0320	5.4961
8.7000	-8.0320	5.4936
8.7200	-8.0300	5.5159
8.7400	-8.0260	5.5473
8.7600	-8.0260	5.5707
8.7800	-8.0270	5.5858
8.8000	-8.0220	5.6015
8.8200	-8.0230	5.6331
8.8400	-8.0210	5.6569
8.8600	-8.0200	5.6766
8.8800	-8.0170	5.6778
8.9000	-8.0150	5.7665
8.9200	-8.0130	5.7273
8.9400	-8.0120	5.7585
8.9600	-8.0090	5.7361
8.9800	-8.0050	5.7269
9.0000	-8.0060	5.7100
9.0200	-8.0060	5.7038
9.0400	-8.0050	5.7059
9.0600	-8.0000	5.7014
9.0800	-8.0010	5.6639
9.1000	-7.9990	5.8941
9.1200	-8.0000	5.9619
9.1400	-7.9940	5.9511
9.1600	-7.9940	5.7914
9.1800	-7.9890	5.7808
9.2000	-7.9920	5.7822
9.2200	-7.9880	5.7957
9.2400	-7.9860	5.8316
9.2600	-7.9870	5.7701
9.2800	-7.9850	5.8103
9.3000	-7.9820	5.8601
9.3200	-7.9800	5.9073
9.3400	-7.9780	5.9296
9.3600	-7.9770	5.9591
9.3800	-7.9750	5.9318
9.4000	-7.9730	5.9406
9.4200	-7.9730	5.9729
9.4400	-7.9710	6.0209
9.4600	-7.9680	6.0516
9.4800	-7.9660	6.0703
9.5000	-7.9640	6.0885
9.5200	-7.9620	6.1598
9.5400	-7.9620	6.1301
9.5600	-7.9610	6.0411
9.5800	-7.9600	5.9626
9.6000	-7.9550	6.0693
9.6200	-7.9540	6.1637
9.6400	-7.9530	6.2093
9.6600	-7.9530	6.2297
9.6800	-7.9490	6.2360
9.7000	-7.9500	6.2557
9.7200	-7.9480	6.2811
9.7400	-7.9450	6.2808
9.7600	-7.9430	6.2151
9.7800	-7.9400	6.2733
9.8000	-7.9430	6.3310
9.8200	-7.9410	6.3591
9.8400	-7.9390	6.3326
9.8600	-7.9350	6.3639
9.8800	-7.9340	6.2295
9.9000	-7.9310	6.3518
9.9200	-7.9320	6.4572
9.9400	-7.9290	6.4125
9.9600	-7.9280	6.4154
9.9800	-7.9240	6.4527
10.0000	-7.9220	6.5502
10.0200	-7.9220	6.6008
10.0400	-7.9190	6.6051
10.0600	-7.9210	6.6135
10.0800	-7.9170	6.6296
10.1000	-7.9150	6.6424
10.1200	-7.9140	6.6841
10.1400	-7.9120	6.7319
10.1600	-7.9070	6.7887
10.1800	-7.9080	6.7415
10.2000	-7.9060	6.7016
10.2200	-7.9070	6.7428
10.2400	-7.9020	6.7987
10.2600	-7.9010	6.8233
10.2800	-7.9000	6.8467
10.3000	-7.8980	6.8644
10.3200	-7.8970	6.8590
10.3400	-7.8970	6.8856
10.3600	-7.8910	6.8862
10.3800	-7.8910	6.9245
10.4000	-7.8920	6.8957
10.4200	-7.8880	6.9120
10.4400	-7.8890	6.9478
10.4600	-7.8840	6.9737
10.4800	-7.8830	6.9975
10.5000	-7.8860	7.0402
10.5200	-7.8800	6.9069
10.5400	-7.8780	6.9381
10.5600	-7.8800	7.0713
10.5800	-7.8770	7.2035
10.6000	-7.8710	7.1734
10.6200	-7.8740	7.1383
10.6400	-7.8680	7.1311
10.6600	-7.8690	7.1847
10.6800	-7.8670	7.2006
10.7000	-7.8650	7.1825
10.7200	-7.8640	7.1897
10.7400	-7.8610	7.1503
10.7600	-7.8590	7.0600
10.7800	-7.8580	6.9873
10.8000	-7.8590	6.9526
10.8200	-7.8560	6.9023
10.8400	-7.8540	6.9201
10.8600	-7.8490	6.9620
10.8800	-7.8510	6.9991
10.9000	-7.8490	7.0706
10.9200	-7.8480	7.0618
10.9400	-7.8470	6.9715
10.9600	-7.8430	6.9696
10.9800	-7.8410	7.0122
11.0000	-7.8420	7.0325
11.0200	-7.8360	6.9888
11.0400	-7.8380	7.0418
11.0600	-7.8330	7.0936
11.0800	-7.8350	7.0883
11.1000	-7.8340	7.0758
11.1200	-7.8300	7.1416
11.1400	-7.8290	7.1980
11.1600	-7.8270	7.2182
11.1800	-7.8230	7.2251
11.2000	-7.8250	7.2441
11.2200	-7.8210	7.2636
11.2400	-7.8200	7.2798
11.2600	-7.8190	7.2948
11.2800	-7.8170	7.2799
11.3000	-7.8160	7.2015
11.3200	-7.8110	7.2025
11.3400	-7.8120	7.2339
11.3600	-7.8100	7.2465
11.3800	-7.8070	7.2526
11.4000	-7.8050	7.1967
11.4200	-7.8050	7.1775
11.4400	-7.8030	7.2607
11.4600	-7.8010	7.3136
11.4800	-7.8000	7.3374
11.5000	-7.8000	7.3477
11.5200	-7.7970	7.3435
11.5400	-7.7990	7.3596
11.5600	-7.7920	7.3985
11.5800	-7.7910	7.5199
11.6000	-7.7930	7.5831
11.6200	-7.7870	7.5462
11.6400	-7.7860	7.5623
11.6600	-7.7880	7.5649
11.6800	-7.7810	7.5585
11.7000	-7.7810	7.5052
11.7200	-7.7790	7.5562
11.7400	-7.7780	7.6001
11.7600	-7.7770	7.5790
11.7800	-7.7760	7.5067
11.8000	-7.7730	7.5596
11.8200	-7.7710	7.6924
11.8400	-7.7690	7.7870
11.8600	-7.7670	7.7763
11.8800	-7.7660	7.7887
11.9000	-7.7660	7.8952
11.9200	-7.7660	7.9120
11.9400	-7.7640	7.9218
11.9600	-7.7600	7.9069
11.9800	-7.7580	7.8848
12.0000	-7.7540	7.9447
12.0200	-7.7530	8.0435
12.0400	-7.7510	8.0482
12.0600	-7.7500	8.0340
12.0800	-7.7520	8.0442
12.1000	-7.7500	7.9706
12.1200	-7.7470	7.8420
12.1400	-7.7460	7.8610
12.1600	-7.7450	7.9469
12.1800	-7.7440	8.0143
12.2000	-7.7390	8.0546
12.2200	-7.7350	8.0830
12.2400	-7.7380	8.1823
12.2600	-7.7350	8.1763
12.2800	-7.7330	8.1845
12.3000	-7.7320	8.2045
12.3200	-7.7280	8.2192
12.3400	-7.7270	8.2408
12.3600	-7.7280	8.2608
12.3800	-7.7260	8.2157
12.4000	-7.7230	8.2618
12.4200	-7.7220	8.3300
12.4400	-7.7220	8.3243
12.4600	-7.7170	8.3832
12.4800	-7.7170	8.4383
12.5000	-7.7160	8.4984
12.5200	-7.7120	8.5228
12.5400	-7.7110	8.5494
12.5600	-7.7100	8.5693
12.5800	-7.7090	8.5985
12.6000	-7.7080	8.6547
12.6200	-7.7030	8.6966
12.6400	-7.7020	8.7294
12.6600	-7.7030	8.7459
12.6800	-7.7010	8.7836
12.7000	-7.6990	8.8106
12.7200	-7.6970	8.8319
12.7400	-7.6930	8.8578
12.7600	-7.6920	8.8891
12.7800	-7.6930	8.8101
12.8000	-7.6950	8.9011
12.8200	-7.6890	8.9758
12.8400	-7.6850	9.0304
12.8600	-7.6840	9.0887
12.8800	-7.6840	9.0626
12.9000	-7.6810	9.0563
12.9200	-7.6800	9.0725
12.9400	-7.6780	9.1060
12.9600	-7.6770	9.2063
12.9800	-7.6740	9.2857
13.0000	-7.6750	9.3213
13.0200	-7.6700	9.2673
13.0400	-7.6710	9.3299
13.0600	-7.6680	9.3373
13.0800	-7.6680	9.3564
13.1000	-7.6640	9.4273
13.1200	-7.6610	9.5779
13.1400	-7.6600	9.6031
13.1600	-7.6610	9.6011
13.1800	-7.6600	9.6476
13.2000	-7.6560	9.6983
13.2200	-7.6570	9.7148
13.2400	-7.6510	9.8225
13.2600	-7.6520	9.8983
13.2800	-7.6510	9.8650
13.3000	-7.6470	9.8617
13.3200	-7.6460	9.8802
13.3400	-7.6460	9.8644
13.3600	-7.6460	9.9974
13.3800	-7.6440	10.0422
13.4000	-7.6400	10.0466
13.4200	-7.6370	10.0739
13.4400	-7.6360	10.0696
13.4600	-7.6350	10.1214
13.4800	-7.6340	10.2195
13.5000	-7.6300	10.2285
13.5200	-7.6300	10.2330
13.5400	-7.6300	10.2580
13.5600	-7.6270	10.3516
13.5800	-7.6240	10.4683
13.6000	-7.6250	10.4856
13.6200	-7.6220	10.4493
13.6400	-7.6170	10.3907
13.6600	-7.6190	10.4504
13.6800	-7.6200	10.5192
13.7000	-7.6140	10.5657
13.7200	-7.6130	10.6515
13.7400	-7.6140	10.6715
13.7600	-7.6100	10.7091
13.7800	-7.6080	10.6817
13.8000	-7.6050	10.7649
13.8200	-7.6060	10.8362
13.8400	-7.6050	10.8849
13.8600	-7.6020	10.9325
13.8800	-7.6010	10.9743
13.9000	-7.6010	11.0134
13.9200	-7.5980	11.0589
13.9400	-7.5950	11.1057
13.9600	-7.5950	11.0943
13.9800	-7.5910	11.1944
14.0000	-7.5900	11.2716
14.0200	-7.5890	11.3117
14.0400	-7.5830	11.3465
14.0600	-7.5860	11.4013
14.0800	-7.5840	11.4302
14.1000	-7.5820	11.4331
14.1200	-7.5810	11.4421
14.1400	-7.5780	11.4585
14.1600	-7.5790	11.4352
14.1800	-7.5760	11.6019
14.2000	-7.5710	11.7220
14.2200	-7.5730	11.7698
14.2400	-7.5680	11.8480
14.2600	-7.5690	11.9091
14.2800	-7.5650	11.8834
14.3000	-7.5650	11.8755
14.3200	-7.5640	11.9303
14.3400	-7.5630	11.9437
14.3600	-7.5600	12.0496
14.3800	-7.5580	12.0844
14.4000	-7.5580	12.0736
14.4200	-7.5560	12.1425
14.4400	-7.5530	12.3329
14.4600	-7.5530	12.3111
14.4800	-7.5500	12.3435
14.5000	-7.5490	12.3891
14.5200	-7.5470	12.4301
14.5400	-7.5450	12.4644
14.5600	-7.5440	12.4997
14.5800	-7.5420	12.4826
14.6000	-7.5410	12.5574
14.6200	-7.5380	12.6336
14.6400	-7.5380	12.6924
14.6600	-7.5370	12.7276
14.6800	-7.5370	12.7793
14.7000	-7.5310	12.8492
14.7200	-7.5280	12.8801
14.7400	-7.5280	12.9167
14.7600	-7.5240	12.9294
14.7800	-7.5220	12.9569
14.8000	-7.5210	13.0176
14.8200	-7.5230	13.0720
14.8400	-7.5200	13.0396
14.8600	-7.5200	13.1254
14.8800	-7.5180	13.2225
14.9000	-7.5140	13.2921
14.9200	-7.5150	13.3404
14.9400	-7.5140	13.3723
14.9600	-7.5130	13.3513
14.9800	-7.5100	13.4180
15.0000	-7.5060	13.5161
15.0200	-7.5050	13.7264
15.0400	-7.5030	13.7499
15.0600	-7.5020	13.7144
15.0800	-7.5000	13.7169
15.1000	-7.5000	13.7492
15.1200	-7.4960	13.7968
15.1400	-7.4940	13.7486
15.1600	-7.4930	13.7162
15.1800	-7.4910	13.7740
15.2000	-7.4920	13.9530
15.2200	-7.4880	14.0870
15.2400	-7.4880	14.0866
15.2600	-7.4850	14.0983
15.2800	-7.4830	14.0118
15.3000	-7.4850	14.1597
15.3200	-7.4790	14.2194
15.3400	-7.4790	14.3143
15.3600	-7.4750	14.4319
15.3800	-7.4770	14.4859
15.4000	-7.4710	14.5132
15.4200	-7.4710	14.5468
15.4400	-7.4710	14.6482
15.4600	-7.4680	14.6662
15.4800	-7.4670	14.6801
15.5000	-7.4640	14.6707
15.5200	-7.4610	14.7433
15.5400	-7.4610	14.8466
15.5600	-7.4620	14.9135
15.5800	-7.4580	14.9590
15.6000	-7.4560	15.1695
15.6200	-7.4540	15.1852
15.6400	-7.4550	15.1230
15.6600	-7.4530	14.9974
15.6800	-7.4500	14.9428
15.7000	-7.4470	15.0299
15.7200	-7.4460	15.1573
15.7400	-7.4450	15.2451
15.7600	-7.4460	15.3034
15.7800	-7.4410	15.3413
15.8000	-7.4440	15.3932
15.8200	-7.4390	15.4482
15.8400	-7.4380	15.4705
15.8600	-7.4330	15.4669
15.8800	-7.4340	15.3369
15.9000	-7.4320	15.2550
15.9200	-7.4300	15.1524
15.9400	-7.4270	15.0941
15.9600	-7.4280	15.1611
15.9800	-7.4250	15.1953
16.0000	-7.4250	15.2200
16.0200	-7.4220	15.2601
16.0400	-7.4190	15.2202
16.0600	-7.4200	15.2056
16.0800	-7.4160	15.3438
16.1000	-7.4160	15.4493
16.1200	-7.4160	15.5272
16.1400	-7.4110	15.6028
16.1600	-7.4120	15.6424
16.1800	-7.4080	15.6869
16.2000	-7.4070	15.7355
16.2200	-7.4080	15.7473
16.2400	-7.4060	15.8005
16.2600	-7.4010	15.8861
16.2800	-7.4030	15.9021
16.3000	-7.3980	15.9874
16.3200	-7.3960	16.1001
16.3400	-7.3960	16.2143
16.3600	-7.3910	16.2832
16.3800	-7.3910	16.2913
16.4000	-7.3900	16.3105
16.4200	-7.3850	16.3376
16.4400	-7.3880	16.3113
16.4600	-7.3890	16.3708
16.4800	-7.3850	16.2991
16.5000	-7.3800	16.4852
16.5200	-7.3800	16.6214
16.5400	-7.3810	16.7070
16.5600	-7.3780	16.7726
16.5800	-7.3760	16.8429
16.6000	-7.3760	16.9103
16.6200	-7.3750	16.7238
16.6400	-7.3700	16.8976
16.6600	-7.3680	17.0876
16.6800	-7.3690	17.1932
16.7000	-7.3650	17.1954
16.7200	-7.3630	17.2818
16.7400	-7.3610	17.3860
16.7600	-7.3580	17.4240
16.7800	-7.3580	17.4530
16.8000	-7.3560	17.4896
16.8200	-7.3550	17.4766
16.8400	-7.3520	17.5697
16.8600	-7.3500	17.6736
16.8800	-7.3490	17.7302
16.9000	-7.3510	17.7803
16.9200	-7.3460	17.7951
16.9400	-7.3460	17.8512
16.9600	-7.3440	17.9109
16.9800	-7.3430	17.8982
17.0000	-7.3410	17.8962
17.0200	-7.3400	17.9331
17.0400	-7.3400	17.9883
17.0600	-7.3370	18.0323
17.0800	-7.3330	18.1204
17.1000	-7.3330	18.2141
17.1200	-7.3290	18.3512
17.1400	-7.3300	18.3782
17.1600	-7.3260	18.3381
17.1800	-7.3240	18.3364
17.2000	-7.3260	18.4399
17.2200	-7.3220	18.5018
17.2400	-7.3180	18.5420
17.2600	-7.3190	18.5944
17.2800	-7.3180	18.6573
17.3000	-7.3150	18.6865
17.3200	-7.3150	18.6713
17.3400	-7.3120	18.8095
17.3600	-7.3090	18.8739
17.3800	-7.3070	18.9575
17.4000	-7.3080	19.0452
17.4200	-7.3080	19.1225
17.4400	-7.3040	19.1944
17.4600	-7.3010	19.3112
17.4800	-7.2990	19.3173
17.5000	-7.3010	19.3620
17.5200	-7.2990	19.4088
17.5400	-7.2950	19.4563
17.5600	-7.2930	19.5176
17.5800	-7.2950	19.5419
17.6000	-7.2940	19.5469
17.6200	-7.2870	19.5968
17.6400	-7.2880	19.7080
17.6600	-7.2830	19.8008
17.6800	-7.2830	19.6831
17.7000	-7.2830	19.8708
17.7200	-7.2810	19.9862
17.7400	-7.2770	20.1810
17.7600	-7.2770	20.2274
17.7800	-7.2730	20.2276
17.8000	-7.2780	20.2817
17.8200	-7.2730	20.3381
17.8400	-7.2690	20.3812
17.8600	-7.2710	20.4405
17.8800	-7.2700	20.4328
17.9000	-7.2650	20.4881
17.9200	-7.2650	20.6393
17.9400	-7.2620	20.7493
17.9600	-7.2620	20.7532
17.9800	-7.2570	20.8424
18.0000	-7.2600	20.9303
18.0200	-7.2530	20.9373
18.0400	-7.2530	20.9964
18.0600	-7.2510	21.0788
18.0800	-7.2500	21.1775
18.1000	-7.2480	21.2492
18.1200	-7.2440	21.2779
18.1400	-7.2480	21.3041
18.1600	-7.2430	21.2315
18.1800	-7.2410	21.2695
18.2000	-7.2410	21.4355
18.2200	-7.2370	21.7087
18.2400	-7.2390	21.7465
18.2600	-7.2350	21.7579
18.2800	-7.2330	21.8017
18.3000	-7.2330	21.8091
18.3200	-7.2300	21.9164
18.3400	-7.2270	22.0012
18.3600	-7.2290	22.0490
18.3800	-7.2250	22.0887
18.4000	-7.2220	22.1376
18.4200	-7.2240	22.2077
18.4400	-7.2210	22.2304
18.4600	-7.2210	22.2547
18.4800	-7.2170	22.3303
18.5000	-7.2160	22.3179
18.5200	-7.2160	22.4580
18.5400	-7.2140	22.5665
18.5600	-7.2130	22.6555
18.5800	-7.2070	22.7493
18.6000	-7.2060	22.8688
18.6200	-7.2040	22.8412
18.6400	-7.2030	23.0138
18.6600	-7.2000	23.1490
18.6800	-7.2020	23.2019
18.7000	-7.1970	23.1896
18.7200	-7.1960	23.2182
18.7400	-7.1950	23.2644
18.7600	-7.1930	23.3045
18.7800	-7.1910	23.3549
18.8000	-7.1920	23.4365
18.8200	-7.1880	23.5054
18.8400	-7.1870	23.5685
18.8600	-7.1890	23.6276
18.8800	-7.1810	23.6813
18.9000	-7.1830	23.7449
18.9200	-7.1810	23.8090
18.9400	-7.1780	23.8802
18.9600	-7.1770	24.0487
18.9800	-7.1740	24.1202
19.0000	-7.1720	24.1717
19.0200	-7.1730	24.1545
19.0400	-7.1690	24.1333
19.0600	-7.1680	24.2094
19.0800	-7.1680	24.3080
19.1000	-7.1660	24.3551
19.1200	-7.1650	24.3989
19.1400	-7.1630	24.3992
19.1600	-7.1610	24.4248
19.1800	-7.1560	24.5082
19.2000	-7.1570	24.5926
19.2200	-7.1550	24.6937
19.2400	-7.1530	24.7955
19.2600	-7.1510	24.8936
19.2800	-7.1530	24.9311
19.3000	-7.1510	24.9808
19.3200	-7.1490	24.9203
19.3400	-7.1450	25.0295
19.3600	-7.1430	25.2330
19.3800	-7.1410	25.1843
19.4000	-7.1420	25.2186
19.4200	-7.1380	25.1859
19.4400	-7.1370	25.1935
19.4600	-7.1370	25.3743
19.4800	-7.1330	25.5113
19.5000	-7.1310	25.6019
19.5200	-7.1290	25.6435
19.5400	-7.1310	25.6897
19.5600	-7.1280	25.4597
19.5800	-7.1240	25.6131
19.6000	-7.1220	25.8381
19.6200	-7.1220	25.9641
19.6400	-7.1190	26.0105
19.6600	-7.1200	25.9410
19.6800	-7.1150	25.9748
19.7000	-7.1160	26.0614
19.7200	-7.1140	26.1508
19.7400	-7.1110	26.2327
19.7600	-7.1110	26.2815
19.7800	-7.1100	26.3227
19.8000	-7.1080	26.3297
19.8200	-7.1070	26.3478
19.8400	-7.1070	26.4256
19.8600	-7.1020	26.5162
19.8800	-7.0980	26.5641
19.9000	-7.0970	26.5944
19.9200	-7.0960	26.7194
19.9400	-7.0960	26.7959
19.9600	-7.0940	26.8388
19.9800	-7.0910	26.8572
20.0000	-7.0880	26.9286
20.0200	-7.0900	27.0094
20.0400	-7.0900	27.0718
20.0600	-7.0840	27.1165
20.0800	-7.0840	27.1075
20.1000	-7.0810	27.2029
20.1200	-7.0810	27.3138
20.1400	-7.0780	27.4083
20.1600	-7.0740	27.4942
20.1800	-7.0760	27.3690
20.2000	-7.0710	27.3675
20.2200	-7.0720	27.5488
20.2400	-7.0690	27.6127
20.2600	-7.0690	27.7206
20.2800	-7.0700	27.8033
20.3000	-7.0660	27.8786
20.3200	-7.0670	27.9500
20.3400	-7.0600	28.0167
20.3600	-7.0600	28.1190
20.3800	-7.0600	28.1894
20.4000	-7.0590	28.1871
20.4200	-7.0550	28.2460
20.4400	-7.0510	28.3187
20.4600	-7.0510	28.3437
20.4800	-7.0530	28.3400
20.5000	-7.0460	28.2735
20.5200	-7.0480	28.3083
20.5400	-7.0440	28.3606
20.5600	-7.0450	28.4260
20.5800	-7.0430	28.4782
20.6000	-7.0430	28.5089
20.6200	-7.0390	28.5045
20.6400	-7.0360	28.4506
20.6600	-7.0330	28.4519
20.6800	-7.0320	28.5423
20.7000	-7.0310	28.6057
20.7200	-7.0290	28.6293
20.7400	-7.0280	28.6447
20.7600	-7.0270	28.6689
20.7800	-7.0250	28.7021
20.8000	-7.0250	28.7490
20.8200	-7.0220	28.8055
20.8400	-7.0220	28.8861
20.8600	-7.0200	28.9738
20.8800	-7.0170	29.0407
20.9000	-7.0150	29.0945
20.9200	-7.0130	29.1260
20.9400	-7.0130	29.1635
20.9600	-7.0080	29.2559
20.9800	-7.0080	29.2702
21.0000	-7.0060	29.3418
21.0200	-7.0050	29.3700
21.0400	-7.0030	29.4555
21.0600	-7.0040	29.5555
21.0800	-6.9980	29.6276
21.1000	-7.0000	29.6853
21.1200	-6.9970	29.8020
21.1400	-6.9960	29.8781
21.1600	-6.9940	29.8599
21.1800	-6.9890	29.9489
21.2000	-6.9890	30.0127
21.2200	-6.9910	30.0012
21.2400	-6.9860	30.0966
21.2600	-6.9840	30.2018
21.2800	-6.9820	30.2571
21.3000	-6.9800	30.3195
21.3200	-6.9780	30.2939
21.3400	-6.9780	30.3744
21.3600	-6.9790	30.4673
21.3800	-6.9730	30.5398
21.4000	-6.9730	30.6019
21.4200	-6.9720	30.6728
21.4400	-6.9690	30.6285
21.4600	-6.9690	30.5817
21.4800	-6.9670	30.6766
21.5000	-6.9660	30.8199
21.5200	-6.9640	30.8483
21.5400	-6.9620	30.8815
21.5600	-6.9590	30.9407
21.5800	-6.9590	31.0579
21.6000	-6.9580	31.1547
21.6200	-6.9530	31.1906
21.6400	-6.9540	31.2300
21.6600	-6.9500	31.3189
21.6800	-6.9490	31.3680
21.7000	-6.9470	31.4107
21.7200	-6.9450	31.6279
21.7400	-6.9430	31.6316
21.7600	-6.9440	31.6063
21.7800	-6.9410	31.5987
21.8000	-6.9400	31.5073
21.8200	-6.9400	31.6202
21.8400	-6.9380	31.7430
21.8600	-6.9380	31.8553
21.8800	-6.9340	31.9367
21.9000	-6.9320	31.9976
21.9200	-6.9280	32.0664
21.9400	-6.9280	32.1356
21.9600	-6.9300	32.1717
21.9800	-6.9270	32.2049
22.0000	-6.9230	32.3481
22.0200	-6.9210	32.3778
22.0400	-6.9230	32.3391
22.0600	-6.9190	32.3512
22.0800	-6.9180	32.4390
22.1000	-6.9150	32.5161
22.1200	-6.9110	32.6349
22.1400	-6.9140	32.6373
22.1600	-6.9090	32.6309
22.1800	-6.9110	32.6721
22.2000	-6.9080	32.7014
22.2200	-6.9070	32.7507
22.2400	-6.9020	32.8454
22.2600	-6.9040	32.9234
22.2800	-6.9020	32.9875
22.3000	-6.8980	33.0554
22.3200	-6.8970	33.1259
22.3400	-6.8950	33.1833
22.3600	-6.8930	33.2228
22.3800	-6.8930	33.2808
22.4000	-6.8880	33.3201
22.4200	-6.8900	33.3848
22.4400	-6.8870	33.4617
22.4600	-6.8870	33.5277
22.4800	-6.8830	33.5300
22.5000	-6.8810	33.6353
22.5200	-6.8790	33.6466
22.5400	-6.8780	33.8974
22.5600	-6.8790	34.0565
22.5800	-6.8730	33.9978
22.6000	-6.8720	33.9691
22.6200	-6.8710	33.9646
22.6400	-6.8730	33.9951
22.6600	-6.8660	33.9707
22.6800	-6.8680	33.9115
22.7000	-6.8650	34.1163
22.7200	-6.8670	34.2461
22.7400	-6.8590	34.3240
22.7600	-6.8580	34.3116
22.7800	-6.8600	34.2202
22.8000	-6.8590	34.2225
22.8200	-6.8540	34.2631
22.8400	-6.8530	34.3131
22.8600	-6.8520	34.3563
22.8800	-6.8520	34.4011
22.9000	-6.8490	34.4237
22.9200	-6.8480	34.4199
22.9400	-6.8450	34.4149
22.9600	-6.8460	34.4247
22.9800	-6.8410	34.4532
23.0000	-6.8390	34.5424
23.0200	-6.8370	34.6081
23.0400	-6.8390	34.6245
23.0600	-6.8340	34.7140
23.0800	-6.8340	34.8021
23.1000	-6.8300	34.7788
23.1200	-6.8290	34.8990
23.1400	-6.8290	35.1180
23.1600	-6.8260	35.1131
23.1800	-6.8240	34.9579
23.2000	-6.8230	34.9397
23.2200	-6.8220	35.0627
23.2400	-6.8190	35.1590
23.2600	-6.8180	35.1699
23.2800	-6.8180	35.2992
23.3000	-6.8140	35.4079
23.3200	-6.8130	35.4586
23.3400	-6.8120	35.4730
23.3600	-6.8100	35.5227
23.3800	-6.8080	35.5809
23.4000	-6.8060	35.6322
23.4200	-6.8050	35.7069
23.4400	-6.8020	35.7691
23.4600	-6.8020	35.8025
23.4800	-6.7990	35.8073
23.5000	-6.7980	35.8168
23.5200	-6.7960	35.9004
23.5400	-6.7980	35.9620
23.5600	-6.7950	36.0179
23.5800	-6.7930	36.0907
23.6000	-6.7920	36.0720
23.6200	-6.7860	36.1531
23.6400	-6.7880	36.2480
23.6600	-6.7870	36.3090
23.6800	-6.7830	36.3535
23.7000	-6.7830	36.4289
23.7200	-6.7790	36.5918
23.7400	-6.7790	36.5806
23.7600	-6.7790	36.5132
23.7800	-6.7730	36.5686
23.8000	-6.7730	36.6677
23.8200	-6.7720	36.7523
23.8400	-6.7720	36.7902
23.8600	-6.7670	36.8263
23.8800	-6.7650	36.8813
23.9000	-6.7640	36.8908
23.9200	-6.7640	36.9114
23.9400	-6.7620	36.9467
23.9600	-6.7600	36.9285
23.9800	-6.7590	36.9932
24.0000	-6.7550	37.0876
24.0200	-6.7580	37.1625
24.0400	-6.7540	37.2059
24.0600	-6.7510	37.2151
24.0800	-6.7490	37.2941
24.1000	-6.7480	37.3498
24.1200	-6.7470	37.3615
24.1400	-6.7450	37.3072
24.1600	-6.7440	37.3961
24.1800	-6.7440	37.4505
24.2000	-6.7410	37.4693
24.2200	-6.7370	37.5242
24.2400	-6.7350	37.6246
24.2600	-6.7340	37.6896
24.2800	-6.7340	37.7738
24.3000	-6.7330	37.7621
24.3200	-6.7300	37.7526
24.3400	-6.7280	37.9196
24.3600	-6.7280	37.9325
24.3800	-6.7240	37.9071
24.4000	-6.7250	37.9159
24.4200	-6.7210	37.9428
24.4400	-6.7180	37.9693
24.4600	-6.7170	38.0084
24.4800	-6.7170	38.0066
24.5000	-6.7120	38.0603
24.5200	-6.7120	38.1208
24.5400	-6.7090	38.1636
24.5600	-6.7100	38.2054
24.5800	-6.7090	38.2324
24.6000	-6.7070	38.3937
24.6200	-6.7050	38.5223
24.6400	-6.7040	38.4754
24.6600	-6.7030	38.4679
24.6800	-6.6980	38.5366
24.7000	-6.6960	38.6213
24.7200	-6.6980	38.6820
24.7400	-6.6940	38.7210
24.7600	-6.6930	38.7234
24.7800	-6.6890	38.3958
24.8000	-6.6910	38.5790
24.8200	-6.6890	38.7728
24.8400	-6.6870	38.8589
24.8600	-6.6860	38.8938
24.8800	-6.6840	38.9306
24.9000	-6.6850	38.9903
24.9200	-6.6780	39.0575
24.9400	-6.6780	39.0862
24.9600	-6.6780	38.8869
24.9800	-6.6720	38.7461
25.0000	-6.6740	38.6702
25.0200	-6.6720	38.5777
25.0400	-6.6690	38.7089
25.0600	-6.6680	38.8057
25.0800	-6.6650	38.8077
25.1000	-6.6650	38.8950
25.1200	-6.6650	38.9142
25.1400	-6.6610	38.8828
25.1600	-6.6590	38.9274
25.1800	-6.6600	38.9826
25.2000	-6.6550	39.0378
25.2200	-6.6540	39.0979
25.2400	-6.6520	39.1091
25.2600	-6.6510	39.0892
25.2800	-6.6500	39.0664
25.3000	-6.6510	39.1413
25.3200	-6.6480	39.2327
25.3400	-6.6450	39.3526
25.3600	-6.6450	39.3849
25.3800	-6.6420	39.4189
25.4000	-6.6390	39.4257
25.4200	-6.6370	39.4313
25.4400	-6.6370	39.5159
25.4600	-6.6330	39.5676
25.4800	-6.6330	39.5953
25.5000	-6.6330	39.5603
25.5200	-6.6320	39.5131
25.5400	-6.6280	39.5273
25.5600	-6.6280	39.6047
25.5800	-6.6260	39.6515
25.6000	-6.6230	39.7131
25.6200	-6.6220	39.7757
25.6400	-6.6200	39.7519
25.6600	-6.6200	39.7983
25.6800	-6.6170	39.8190
25.7000	-6.6140	39.8407
25.7200	-6.6130	39.8778
25.7400	-6.6110	39.9279
25.7600	-6.6120	39.9861
25.7800	-6.6070	40.0194
25.8000	-6.6090	39.9755
25.8200	-6.6040	39.9341
25.8400	-6.6030	39.9598
25.8600	-6.6030	40.0163
25.8800	-6.6020	40.0542
25.9000	-6.5970	40.0826
25.9200	-6.5970	40.1451
25.9400	-6.5970	40.1624
25.9600	-6.5930	40.1755
25.9800	-6.5930	40.2016
26.0000	-6.5880	40.3791
26.0200	-6.5860	40.4104
26.0400	-6.5840	40.4138
26.0600	-6.5880	40.4810
26.0800	-6.5820	40.5280
26.1000	-6.5830	40.5717
26.1200	-6.5800	40.6081
26.1400	-6.5760	40.6454
26.1600	-6.5780	40.6859
26.1800	-6.5730	40.7270
26.2000	-6.5750	40.7711
26.2200	-6.5700	40.7627
26.2400	-6.5690	40.7928
26.2600	-6.5670	40.8820
26.2800	-6.5690	40.9834
26.3000	-6.5650	40.9809
26.3200	-6.5640	41.0103
26.3400	-6.5610	41.0727
26.3600	-6.5590	41.1097
26.3800	-6.5580	41.1380
26.4000	-6.5550	41.2014
26.4200	-6.5570	41.2559
26.4400	-6.5550	41.4209
26.4600	-6.5490	41.5370
26.4800	-6.5480	41.5437
26.5000	-6.5490	41.3677
26.5200	-6.5480	41.3306
26.5400	-6.5480	41.3988
26.5600	-6.5420	41.3996
26.5800	-6.5410	41.5014
26.6000	-6.5430	41.5609
26.6200	-6.5390	41.5843
26.6400	-6.5360	41.6609
26.6600	-6.5340	41.7043
26.6800	-6.5320	41.7967
26.7000	-6.5310	41.8842
26.7200	-6.5290	41.9360
26.7400	-6.5300	41.9770
26.7600	-6.5260	42.0050
26.7800	-6.5250	42.0433
26.8000	-6.5240	42.2196
26.8200	-6.5220	42.2605
26.8400	-6.5180	42.2738
26.8600	-6.5180	42.2039
26.8800	-6.5170	42.2639
26.9000	-6.5170	42.3337
26.9200	-6.5150	42.3839
26.9400	-6.5100	42.4339
26.9600	-6.5090	42.5018
26.9800	-6.5070	42.5541
27.0000	-6.5060	42.5820
27.0200	-6.5060	42.6144
27.0400	-6.5020	42.6635
27.0600	-6.5000	42.7097
27.0800	-6.5020	42.6571
27.1000	-6.4960	42.7314
27.1200	-6.4940	42.8231
27.1400	-6.4970	42.8966
27.1600	-6.4940	42.9466
27.1800	-6.4910	42.9513
27.2000	-6.4910	43.1505
27.2200	-6.4880	43.1363
27.2400	-6.4840	43.0742
27.2600	-6.4850	43.1273
27.2800	-6.4860	43.1772
27.3000	-6.4790	43.2066
27.3200	-6.4820	43.2386
27.3400	-6.4770	43.2661
27.3600	-6.4780	43.3162
27.3800	-6.4760	43.3597
27.4000	-6.4730	43.3770
27.4200	-6.4720	43.3992
27.4400	-6.4720	43.4897
27.4600	-6.4690	43.6525
27.4800	-6.4650	43.7517
27.5000	-6.4670	43.8695
27.5200	-6.4630	44.0364
27.5400	-6.4640	43.9803
27.5600	-6.4580	43.8173
27.5800	-6.4570	43.7557
27.6000	-6.4560	43.5429
27.6200	-6.4570	43.6054
27.6400	-6.4560	43.6996
27.6600	-6.4510	43.8002
27.6800	-6.4530	43.8014
27.7000	-6.4500	43.8071
27.7200	-6.4470	43.7532
27.7400	-6.4450	43.6549
27.7600	-6.4440	43.7479
27.7800	-6.4400	43.8078
27.8000	-6.4420	43.8589
27.8200	-6.4390	43.8926
27.8400	-6.4350	43.9385
27.8600	-6.4330	43.9454
27.8800	-6.4340	43.9332
27.9000	-6.4310	43.9492
27.9200	-6.4320	44.1565
27.9400	-6.4280	44.1312
27.9600	-6.4280	44.1154
27.9800	-6.4280	44.1212
28.0000	-6.4260	44.1029
28.0200	-6.4200	44.1004
28.0400	-6.4190	44.1438
28.0600	-6.4180	44.2034
28.0800	-6.4170	44.2349
28.1000	-6.4130	44.2587
28.1200	-6.4110	44.2649
28.1400	-6.4120	44.2480
28.1600	-6.4090	44.3111
28.1800	-6.4090	44.4645
28.2000	-6.4060	44.5944
28.2200	-6.4050	44.5208
28.2400	-6.4040	44.4963
28.2600	-6.4010	44.5188
28.2800	-6.3990	44.6619
28.3000	-6.3980	44.7250
28.3200	-6.3950	44.7025
28.3400	-6.3950	44.5174
28.3600	-6.3930	44.5842
28.3800	-6.3920	44.7341
28.4000	-6.3910	44.8311
28.4200	-6.3880	44.9026
28.4400	-6.3890	44.9769
28.4600	-6.3820	45.0546
28.4800	-6.3820	45.1399
28.5000	-6.3820	45.2084
28.5200	-6.3810	45.1840
28.5400	-6.3820	45.2687
28.5600	-6.3760	45.3629
28.5800	-6.3740	45.5004
28.6000	-6.3720	45.6678
28.6200	-6.3740	45.5746
28.6400	-6.3700	45.5186
28.6600	-6.3700	45.5365
28.6800	-6.3660	45.5839
28.7000	-6.3650	45.5562
28.7200	-6.3630	45.6029
28.7400	-6.3600	45.6618
28.7600	-6.3600	45.6914
28.7800	-6.3590	45.7066
28.8000	-6.3540	45.6886
28.8200	-6.3580	45.6700
28.8400	-6.3510	45.7466
28.8600	-6.3510	46.0284
28.8800	-6.3500	46.0162
28.9000	-6.3490	45.9420
28.9200	-6.3450	45.9335
28.9400	-6.3440	45.5504
28.9600	-6.3410	45.1373
28.9800	-6.3400	45.0296
29.0000	-6.3390	45.0323
29.0200	-6.3390	45.0513
29.0400	-6.3370	45.0471
29.0600	-6.3340	45.0313
29.0800	-6.3330	44.9641
29.1000	-6.3300	44.9722
29.1200	-6.3290	45.1301
29.1400	-6.3280	45.2422
29.1600	-6.3270	45.2816
29.1800	-6.3230	45.2183
29.2000	-6.3250	45.2754
29.2200	-6.3220	45.3741
29.2400	-6.3210	45.6070
29.2600	-6.3190	45.6056
29.2800	-6.3150	45.5306
29.3000	-6.3150	45.4373
29.3200	-6.3130	45.3431
29.3400	-6.3130	44.9383
29.3600	-6.3110	44.4345
29.3800	-6.3070	44.4743
29.4000	-6.3060	44.6544
29.4200	-6.3050	44.7327
29.4400	-6.3020	44.6819
29.4600	-6.3040	44.7271
29.4800	-6.2990	44.7876
29.5000	-6.2980	44.8303
29.5200	-6.2960	44.7763
29.5400	-6.2950	44.8788
29.5600	-6.2940	44.9257
29.5800	-6.2940	44.8782
29.6000	-6.2880	44.8896
29.6200	-6.2910	44.9421
29.6400	-6.2860	44.9872
29.6600	-6.2830	45.0167
29.6800	-6.2820	45.0434
29.7000	-6.2800	45.0770
29.7200	-6.2780	45.0930
29.7400	-6.2810	45.1069
29.7600	-6.2780	45.1159
29.7800	-6.2780	45.1477
29.8000	-6.2760	45.2097
29.8200	-6.2700	45.2923
29.8400	-6.2680	45.1451
29.8600	-6.2700	45.0774
29.8800	-6.2700	45.1146
29.9000	-6.2650	44.8170
29.9200	-6.2650	44.8918
29.9400	-6.2650	45.1111
29.9600	-6.2590	45.2318
29.9800	-6.2580	45.2960
30.0000	-6.2570	45.3518
30.0200	-6.2570	45.3881
30.0400	-6.2510	45.3173
30.0600	-6.2520	45.2448
30.0800	-6.2500	45.4169
30.1000	-6.2480	45.5396
30.1200	-6.2460	45.5927
30.1400	-6.2460	45.6640
30.1600	-6.2440	45.6923
30.1800	-6.2410	45.6957
30.2000	-6.2380	45.4714
30.2200	-6.2390	45.5661
30.2400	-6.2360	45.7602
30.2600	-6.2350	45.8904
30.2800	-6.2330	45.9053
30.3000	-6.2320	45.9418
30.3200	-6.2300	45.9853
30.3400	-6.2300	46.1997
30.3600	-6.2270	46.2196
30.3800	-6.2280	46.2467
30.4000	-6.2230	46.2564
30.4200	-6.2210	46.3548
30.4400	-6.2190	46.3910
30.4600	-6.2190	46.3955
30.4800	-6.2170	46.4044
30.5000	-6.2170	46.4524
30.5200	-6.2130	46.5069
30.5400	-6.2140	46.5492
30.5600	-6.2130	46.5896
30.5800	-6.2070	46.6565
30.6000	-6.2040	46.7346
30.6200	-6.2080	46.6942
30.6400	-6.2050	46.7390
30.6600	-6.2010	46.8293
30.6800	-6.1980	46.8354
30.7000	-6.2010	46.8469
30.7200	-6.1960	46.6952
30.7400	-6.1920	46.8402
30.7600	-6.1920	46.9859
30.7800	-6.1920	47.0572
30.8000	-6.1900	47.2418
30.8200	-6.1880	47.3480
30.8400	-6.1900	47.3821
30.8600	-6.1860	47.2688
30.8800	-6.1840	47.2470
30.9000	-6.1830	47.3308
30.9200	-6.1810	47.3664
30.9400	-6.1790	47.2746
30.9600	-6.1760	47.4097
30.9800	-6.1750	47.3619
31.0000	-6.1740	47.3510
31.0200	-6.1710	47.3895
31.0400	-6.1700	47.4331
31.0600	-6.1680	47.4542
31.0800	-6.1660	47.4960
31.1000	-6.1650	47.5034
31.1200	-6.1630	47.6636
31.1400	-6.1630	47.6630
31.1600	-6.1590	47.6329
31.1800	-6.1580	47.6545
31.2000	-6.1580	47.7146
31.2200	-6.1540	47.8556
31.2400	-6.1520	47.8971
31.2600	-6.1510	47.8936
31.2800	-6.1510	47.8092
31.3000	-6.1490	47.8336
31.3200	-6.1470	47.9418
31.3400	-6.1480	48.0290
31.3600	-6.1410	48.0924
31.3800	-6.1440	48.0703
31.4000	-6.1380	48.1247
31.4200	-6.1410	48.1931
31.4400	-6.1390	48.2520
31.4600	-6.1370	48.2719
31.4800	-6.1320	48.2746
31.5000	-6.1310	48.3160
31.5200	-6.1320	48.2396
31.5400	-6.1280	48.1042
31.5600	-6.1250	48.0704
31.5800	-6.1270	48.0024
31.6000	-6.1250	48.0155
31.6200	-6.1200	48.0568
31.6400	-6.1210	48.0814
31.6600	-6.1140	48.0603
31.6800	-6.1110	48.0149
31.7000	-6.1110	47.9536
31.7200	-6.1120	47.8692
31.7400	-6.1090	47.7868
31.7600	-6.1120	47.4303
31.7800	-6.1060	47.3883
31.8000	-6.1040	47.5750
31.8200	-6.1050	47.7079
31.8400	-6.1030	47.7745
31.8600	-6.1020	47.9238
31.8800	-6.1020	47.9113
31.9000	-6.0990	47.8368
31.9200	-6.0960	47.8841
31.9400	-6.0950	47.9550
31.9600	-6.0920	47.9966
31.9800	-6.0920	47.9218
32.0000	-6.0880	48.0747
32.0200	-6.0890	48.2279
32.0400	-6.0890	48.2405
32.0600	-6.0860	48.2742
32.0800	-6.0830	48.4274
32.1000	-6.0830	48.5415
32.1200	-6.0790	48.6227
32.1400	-6.0780	48.6697
32.1600	-6.0760	48.6816
32.1800	-6.0750	48.7779
32.2000	-6.0750	48.8691
32.2200	-6.0720	48.8285
32.2400	-6.0710	48.9637
32.2600	-6.0710	48.9834
32.2800	-6.0660	48.8908
32.3000	-6.0660	48.6576
32.3200	-6.0630	48.7984
32.3400	-6.0600	49.0299
32.3600	-6.0580	48.9133
32.3800	-6.0600	48.9768
32.4000	-6.0550	49.2451
32.4200	-6.0570	49.2602
32.4400	-6.0520	49.1695
32.4600	-6.0510	49.1746
32.4800	-6.0490	49.1516
32.5000	-6.0490	49.2533
32.5200	-6.0460	49.3664
32.5400	-6.0440	49.4486
32.5600	-6.0430	49.6250
32.5800	-6.0420	49.6544
32.6000	-6.0410	49.6024
32.6200	-6.0380	49.5859
32.6400	-6.0360	49.5415
32.6600	-6.0350	49.5253
32.6800	-6.0330	49.5554
32.7000	-6.0340	49.6051
32.7200	-6.0290	49.6667
32.7400	-6.0300	49.7349
32.7600	-6.0250	49.7979
32.7800	-6.0270	49.8561
32.8000	-6.0220	49.8888
32.8200	-6.0220	49.9173
32.8400	-6.0170	49.9479
32.8600	-6.0210	49.9841
32.8800	-6.0180	49.9579
32.9000	-6.0120	49.8060
32.9200	-6.0140	49.6947
32.9400	-6.0100	49.5874
32.9600	-6.0090	49.6550
32.9800	-6.0110	49.7168
33.0000	-6.0050	49.7652
33.0200	-6.0060	49.7857
33.0400	-6.0020	49.8040
33.0600	-6.0010	49.8186
33.0800	-6.0020	49.8318
33.1000	-5.9970	49.8576
33.1200	-5.9970	49.9050
33.1400	-5.9950	50.0715
33.1600	-5.9930	50.1206
33.1800	-5.9910	50.0724
33.2000	-5.9880	49.9719
33.2200	-5.9900	49.9690
33.2400	-5.9890	50.0716
33.2600	-5.9860	50.1153
33.2800	-5.9830	50.1322
33.3000	-5.9820	50.1823
33.3200	-5.9830	50.2600
33.3400	-5.9790	50.2997
33.3600	-5.9780	50.3228
33.3800	-5.9750	50.3780
33.4000	-5.9720	50.4477
33.4200	-5.9700	50.6487
33.4400	-5.9720	50.7253
33.4600	-5.9700	50.6436
33.4800	-5.9660	50.5909
33.5000	-5.9650	50.5432
33.5200	-5.9650	50.5143
33.5400	-5.9620	50.5421
33.5600	-5.9600	50.5650
33.5800	-5.9560	50.6048
33.6000	-5.9570	50.6377
33.6200	-5.9540	50.6606
33.6400	-5.9560	50.6634
33.6600	-5.9510	50.6775
33.6800	-5.9500	50.6226
33.7000	-5.9470	50.6451
33.7200	-5.9490	50.6964
33.7400	-5.9450	50.6135
33.7600	-5.9420	50.5283
33.7800	-5.9380	50.5076
33.8000	-5.9400	50.5192
33.8200	-5.9410	50.5404
33.8400	-5.9350	50.5292
33.8600	-5.9350	50.5149
33.8800	-5.9340	50.5327
33.9000	-5.9320	50.5755
33.9200	-5.9300	50.5991
33.9400	-5.9290	50.6267
33.9600	-5.9260	50.6584
33.9800	-5.9260	50.6971
34.0000	-5.9250	50.7460
34.0200	-5.9240	50.8210
34.0400	-5.9170	50.7807
34.0600	-5.9200	50.7364
34.0800	-5.9160	50.7822
34.1000	-5.9120	50.8079
34.1200	-5.9140	50.8925
34.1400	-5.9110	51.0554
34.1600	-5.9090	51.0233
34.1800	-5.9100	51.0207
34.2000	-5.9080	51.0599
34.2200	-5.9050	51.1014
34.2400	-5.9050	51.1451
34.2600	-5.9050	51.2051
34.2800	-5.9000	51.2131
34.3000	-5.8960	51.2656
34.3200	-5.8970	51.3889
34.3400	-5.8930	51.4680
34.3600	-5.8920	51.4972
34.3800	-5.8890	51.3486
34.4000	-5.8930	51.4441
34.4200	-5.8890	51.5592
34.4400	-5.8890	51.5683
34.4600	-5.8850	51.6001
34.4800	-5.8820	51.6516
34.5000	-5.8800	51.6899
34.5200	-5.8790	51.7081
34.5400	-5.8780	51.6341
34.5600	-5.8760	51.6332
34.5800	-5.8760	51.7293
34.6000	-5.8710	51.8093
34.6200	-5.8730	51.8531
34.6400	-5.8680	51.8932
34.6600	-5.8700	51.9014
34.6800	-5.8660	51.7344
34.7000	-5.8670	51.8409
34.7200	-5.8620	51.9584
34.7400	-5.8610	52.0237
34.7600	-5.8600	52.0678
34.7800	-5.8590	52.0241
34.8000	-5.8560	52.0838
34.8200	-5.8530	52.2652
34.8400	-5.8540	52.3733
34.8600	-5.8520	52.3257
34.8800	-5.8500	52.3047
34.9000	-5.8490	52.3434
34.9200	-5.8490	52.4021
34.9400	-5.8450	52.4640
34.9600	-5.8440	52.4894
34.9800	-5.8430	52.4799
35.0000	-5.8410	52.4948
35.0200	-5.8360	52.5290
35.0400	-5.8360	52.5893
35.0600	-5.8370	52.6200
35.0800	-5.8340	52.7724
35.1000	-5.8320	52.9608
35.1200	-5.8280	52.8757
35.1400	-5.8290	52.7908
35.1600	-5.8240	52.7769
35.1800	-5.8270	52.7990
35.2000	-5.8260	52.8306
35.2200	-5.8220	52.7882
35.2400	-5.8220	52.8601
35.2600	-5.8160	52.9447
35.2800	-5.8180	52.9796
35.3000	-5.8140	53.0036
35.3200	-5.8140	53.0360
35.3400	-5.8100	53.0844
35.3600	-5.8100	53.2652
35.3800	-5.8090	53.1793
35.4000	-5.8070	53.2377
35.4200	-5.8070	53.1215
35.4400	-5.8040	53.2163
35.4600	-5.8020	53.3589
35.4800	-5.7990	53.4279
35.5000	-5.8000	53.4458
35.5200	-5.7990	53.4520
35.5400	-5.7960	53.4014
35.5600	-5.7990	53.3700
35.5800	-5.7910	53.0394
35.6000	-5.7890	52.8355
35.6200	-5.7890	52.7688
35.6400	-5.7850	52.7527
35.6600	-5.7850	52.8415
35.6800	-5.7850	52.7651
35.7000	-5.7800	52.6720
35.7200	-5.7800	52.6311
35.7400	-5.7790	52.6233
35.7600	-5.7760	52.9080
35.7800	-5.7760	52.8005
35.8000	-5.7730	52.6579
35.8200	-5.7700	52.6099
35.8400	-5.7730	52.6387
35.8600	-5.7680	52.6289
35.8800	-5.7660	52.6262
35.9000	-5.7650	52.5954
35.9200	-5.7630	52.5907
35.9400	-5.7600	52.5062
35.9600	-5.7620	52.4406
35.9800	-5.7580	52.4122
36.0000	-5.7550	52.5694
36.0200	-5.7560	52.5735
36.0400	-5.7560	52.4833
36.0600	-5.7540	52.2122
36.0800	-5.7530	52.2559
36.1000	-5.7480	52.0875
36.1200	-5.7450	52.0063
36.1400	-5.7450	52.0199
36.1600	-5.7440	52.0112
36.1800	-5.7400	52.0020
36.2000	-5.7410	51.9672
36.2200	-5.7370	51.8900
36.2400	-5.7360	51.9103
36.2600	-5.7350	51.9242
36.2800	-5.7350	51.9363
36.3000	-5.7310	51.9474
36.3200	-5.7310	51.9879
36.3400	-5.7320	52.0219
36.3600	-5.7280	52.0577
36.3800	-5.7250	52.1064
36.4000	-5.7250	52.0786
36.4200	-5.7200	52.1218
36.4400	-5.7210	52.1756
36.4600	-5.7190	52.1979
36.4800	-5.7160	52.2825
36.5000	-5.7110	52.3231
36.5200	-5.7100	52.3020
36.5400	-5.7110	52.2555
36.5600	-5.7080	52.2988
36.5800	-5.7100	52.3415
36.6000	-5.7080	52.3650
36.6200	-5.7050	52.3900
36.6400	-5.7050	52.4294
36.6600	-5.7010	52.4672
36.6800	-5.7010	52.4914
36.7000	-5.7000	52.5129
36.7200	-5.7000	52.5961
36.7400	-5.6920	52.6873
36.7600	-5.6950	52.7227
36.7800	-5.6900	52.7533
36.8000	-5.6880	52.7630
36.8200	-5.6890	52.7837
36.8400	-5.6850	52.8117
36.8600	-5.6840	53.0514
36.8800	-5.6830	52.9727
36.9000	-5.6840	52.8645
36.9200	-5.6800	52.7319
36.9400	-5.6780	52.7039
36.9600	-5.6760	52.7045
36.9800	-5.6750	52.8160
37.0000	-5.6750	52.7922
37.0200	-5.6710	52.8695
37.0400	-5.6720	52.9326
37.0600	-5.6680	52.8398
37.0800	-5.6680	52.8775
37.1000	-5.6630	52.9125
37.1200	-5.6650	52.9415
37.1400	-5.6620	52.9153
37.1600	-5.6580	52.7880
37.1800	-5.6590	52.7110
37.2000	-5.6540	52.6559
37.2200	-5.6540	52.7251
37.2400	-5.6520	52.8239
37.2600	-5.6530	52.8842
37.2800	-5.6510	52.8697
37.3000	-5.6470	52.8850
37.3200	-5.6490	52.8714
37.3400	-5.6440	52.9176
37.3600	-5.6430	53.0092
37.3800	-5.6410	53.0662
37.4000	-5.6400	53.0786
37.4200	-5.6420	53.0757
37.4400	-5.6370	52.8997
37.4600	-5.6360	52.7680
37.4800	-5.6320	52.7697
37.5000	-5.6300	52.8045
37.5200	-5.6290	52.8026
37.5400	-5.6280	52.7201
37.5600	-5.6260	52.7619
37.5800	-5.6280	52.7475
37.6000	-5.6240	52.7936
37.6200	-5.6210	52.7959
37.6400	-5.6180	52.7127
37.6600	-5.6190	52.8126
37.6800	-5.6140	52.8794
37.7000	-5.6150	52.8727
37.7200	-5.6130	52.8671
37.7400	-5.6110	52.8595
37.7600	-5.6120	52.7949
37.7800	-5.6080	52.7256
37.8000	-5.6080	52.8574
37.8200	-5.6030	52.9901
37.8400	-5.6040	53.0188
37.8600	-5.6020	53.0020
37.8800	-5.6010	52.7678
37.9000	-5.5990	52.7667
37.9200	-5.5970	52.8128
37.9400	-5.5950	52.8651
37.9600	-5.5950	52.8764
37.9800	-5.5910	53.0052
38.0000	-5.5890	52.9560
38.0200	-5.5900	52.8688
38.0400	-5.5900	52.8559
38.0600	-5.5850	52.8726
38.0800	-5.5850	52.7811
38.1000	-5.5800	52.9220
38.1200	-5.5820	52.8720
38.1400	-5.5760	52.7819
38.1600	-5.5780	52.6581
38.1800	-5.5760	52.6628
38.2000	-5.5730	52.7257
38.2200	-5.5730	52.7826
38.2400	-5.5700	52.9563
38.2600	-5.5700	52.8770
38.2800	-5.5700	52.7898
38.3000	-5.5630	52.6176
38.3200	-5.5650	52.5159
38.3400	-5.5610	52.5068
38.3600	-5.5590	52.4811
38.3800	-5.5560	52.3940
38.4000	-5.5580	52.3655
38.4200	-5.5530	52.3897
38.4400	-5.5540	52.3656
38.4600	-5.5510	52.2869
38.4800	-5.5520	52.3289
38.5000	-5.5500	52.2223
38.5200	-5.5490	52.2129
38.5400	-5.5450	52.2882
38.5600	-5.5420	52.4148
38.5800	-5.5400	52.4608
38.6000	-5.5370	52.4596
38.6200	-5.5360	52.4357
38.6400	-5.5360	52.4259
38.6600	-5.5350	52.3267
38.6800	-5.5330	52.2722
38.7000	-5.5330	52.2588
38.7200	-5.5300	52.2593
38.7400	-5.5290	52.2640
38.7600	-5.5280	52.2920
38.7800	-5.5270	52.2639
38.8000	-5.5220	52.2877
38.8200	-5.5200	52.3353
38.8400	-5.5230	52.3239
38.8600	-5.5200	52.3085
38.8800	-5.5160	52.3153
38.9000	-5.5130	52.3650
38.9200	-5.5130	52.3770
38.9400	-5.5100	52.3226
38.9600	-5.5120	52.5051
38.9800	-5.5070	52.5019
39.0000	-5.5060	52.4532
39.0200	-5.5060	52.4551
39.0400	-5.5040	52.4641
39.0600	-5.5020	52.4528
39.0800	-5.5000	52.4388
39.1000	-5.4990	52.4446
39.1200	-5.4980	52.4978
39.1400	-5.4950	52.5014
39.1600	-5.4930	52.5112
39.1800	-5.4950	52.5290
39.2000	-5.4920	52.5522
39.2200	-5.4880	52.5897
39.2400	-5.4870	52.7107
39.2600	-5.4840	52.5663
39.2800	-5.4840	52.4482
39.3000	-5.4830	52.5561
39.3200	-5.4800	52.6556
39.3400	-5.4800	52.7060
39.3600	-5.4770	52.7337
39.3800	-5.4740	52.7387
39.4000	-5.4720	52.7530
39.4200	-5.4710	52.7692
39.4400	-5.4700	52.7972
39.4600	-5.4690	52.8077
39.4800	-5.4670	52.7869
39.5000	-5.4650	52.7189
39.5200	-5.4640	52.7859
39.5400	-5.4620	52.8802
39.5600	-5.4610	52.8574
39.5800	-5.4590	52.8181
39.6000	-5.4570	52.7975
39.6200	-5.4540	52.8875
39.6400	-5.4540	52.8599
39.6600	-5.4510	52.6431
39.6800	-5.4490	52.4633
39.7000	-5.4470	52.4144
39.7200	-5.4460	52.3769
39.7400	-5.4450	52.3645
39.7600	-5.4420	52.3790
39.7800	-5.4420	52.2757
39.8000	-5.4420	52.1576
39.8200	-5.4370	52.0936
39.8400	-5.4360	52.0676
39.8600	-5.4370	52.0503
39.8800	-5.4330	52.0301
39.9000	-5.4320	52.0319
39.9200	-5.4320	52.0274
39.9400	-5.4290	52.0274
[truncated: 1,919 more rows]
