# Supplementary material for: Design and fabrication of carbon fiber lattices using 3D weaving
Source: Sci Rep. 2023 Sep 10;13:14919. doi: 10.1038/s41598-023-40962-4 (PMC10493227; doi:10.1038/s41598-023-40962-4)
Supplement: Supplementary file 4 — Supplementary Information 1. [file 41598_2023_40962_MOESM4_ESM.zip › Paper data/thick_62_53g_1.csv]

Time	Displacement	Force
(s)	(mm)	(kN)
0.0000	-0.0030	0.3306
0.0200	-0.0020	0.2857
0.0400	-0.0030	0.2639
0.0600	-0.0040	0.2695
0.0800	-0.0030	0.2968
0.1000	0.0000	0.3948
0.1200	0.0000	0.3582
0.1400	0.0030	0.3804
0.1600	0.0020	0.3649
0.1800	0.0070	0.2929
0.2000	0.0100	0.2161
0.2200	0.0110	0.2480
0.2400	0.0110	0.3087
0.2600	0.0150	0.2223
0.2800	0.0160	0.2725
0.3000	0.0160	0.3529
0.3200	0.0200	0.4006
0.3400	0.0190	0.4021
0.3600	0.0200	0.3942
0.3800	0.0240	0.4056
0.4000	0.0260	0.4324
0.4200	0.0250	0.4379
0.4400	0.0300	0.4781
0.4600	0.0340	0.4994
0.4800	0.0340	0.4745
0.5000	0.0340	0.4616
0.5200	0.0360	0.4765
0.5400	0.0370	0.4745
0.5600	0.0400	0.3136
0.5800	0.0420	0.2845
0.6000	0.0430	0.4146
0.6200	0.0470	0.4458
0.6400	0.0470	0.4699
0.6600	0.0470	0.5002
0.6800	0.0490	0.4753
0.7000	0.0530	0.4842
0.7200	0.0520	0.4785
0.7400	0.0540	0.5340
0.7600	0.0590	0.5734
0.7800	0.0590	0.5751
0.8000	0.0600	0.5586
0.8200	0.0620	0.5502
0.8400	0.0660	0.5724
0.8600	0.0650	0.5723
0.8800	0.0670	0.5827
0.9000	0.0700	0.5989
0.9200	0.0720	0.6828
0.9400	0.0750	0.6755
0.9600	0.0730	0.6442
0.9800	0.0790	0.6312
1.0000	0.0800	0.6382
1.0200	0.0830	0.6486
1.0400	0.0790	0.7273
1.0600	0.0830	0.7183
1.0800	0.0860	0.6834
1.1000	0.0860	0.6298
1.1200	0.0900	0.5889
1.1400	0.0930	0.6472
1.1600	0.0940	0.6594
1.1800	0.0970	0.6778
1.2000	0.0960	0.7162
1.2200	0.0980	0.6750
1.2400	0.0970	0.6857
1.2600	0.1010	0.7381
1.2800	0.1050	0.7486
1.3000	0.1050	0.7311
1.3200	0.1070	0.7646
1.3400	0.1090	0.8607
1.3600	0.1090	0.8608
1.3800	0.1130	0.8161
1.4000	0.1110	0.7615
1.4200	0.1160	0.7878
1.4400	0.1150	0.8246
1.4600	0.1190	0.8544
1.4800	0.1190	0.8696
1.5000	0.1200	0.8747
1.5200	0.1240	0.9305
1.5400	0.1260	0.9375
1.5600	0.1240	0.9197
1.5800	0.1290	0.8688
1.6000	0.1310	0.8344
1.6200	0.1310	0.8800
1.6400	0.1350	0.8892
1.6600	0.1330	0.9168
1.6800	0.1360	0.9251
1.7000	0.1380	0.9407
1.7200	0.1370	0.9740
1.7400	0.1430	0.9952
1.7600	0.1450	1.0352
1.7800	0.1450	1.0313
1.8000	0.1480	1.0276
1.8200	0.1500	0.9682
1.8400	0.1500	1.0121
1.8600	0.1530	1.0535
1.8800	0.1540	0.9529
1.9000	0.1550	0.8103
1.9200	0.1580	0.9592
1.9400	0.1590	1.0765
1.9600	0.1590	1.1261
1.9800	0.1610	1.1404
2.0000	0.1640	1.1263
2.0200	0.1660	1.1370
2.0400	0.1690	1.1358
2.0600	0.1690	1.1541
2.0800	0.1700	1.1909
2.1000	0.1700	1.2674
2.1200	0.1750	1.2957
2.1400	0.1760	1.2710
2.1600	0.1750	1.2569
2.1800	0.1780	1.1883
2.2000	0.1790	1.2002
2.2200	0.1810	1.2669
2.2400	0.1850	1.3812
2.2600	0.1850	1.4066
2.2800	0.1870	1.3627
2.3000	0.1900	1.2982
2.3200	0.1930	1.3155
2.3400	0.1920	1.3607
2.3600	0.1960	1.4745
2.3800	0.1950	1.4417
2.4000	0.1960	1.4193
2.4200	0.2000	1.4924
2.4400	0.2020	1.4908
2.4600	0.2020	1.4190
2.4800	0.2030	1.3933
2.5000	0.2070	1.3953
2.5200	0.2060	1.3891
2.5400	0.2110	1.3040
2.5600	0.2120	1.3455
2.5800	0.2150	1.4135
2.6000	0.2130	1.4471
2.6200	0.2150	1.4161
2.6400	0.2170	1.4510
2.6600	0.2200	1.5836
2.6800	0.2220	1.6141
2.7000	0.2220	1.5731
2.7200	0.2260	1.5513
2.7400	0.2290	1.5487
2.7600	0.2280	1.5422
2.7800	0.2310	1.5297
2.8000	0.2300	1.5670
2.8200	0.2330	1.5766
2.8400	0.2330	1.5721
2.8600	0.2370	1.5550
2.8800	0.2370	1.6037
2.9000	0.2380	1.6459
2.9200	0.2380	1.6885
2.9400	0.2430	1.7080
2.9600	0.2460	1.7551
2.9800	0.2460	1.7691
3.0000	0.2460	1.7635
3.0200	0.2490	1.7222
3.0400	0.2510	1.7029
3.0600	0.2530	1.7491
3.0800	0.2540	1.7856
3.1000	0.2550	1.8045
3.1200	0.2560	1.8194
3.1400	0.2570	1.8328
3.1600	0.2610	1.8700
3.1800	0.2640	1.9727
3.2000	0.2660	1.9124
3.2200	0.2680	1.8934
3.2400	0.2660	1.9002
3.2600	0.2690	1.8695
3.2800	0.2730	1.8881
3.3000	0.2690	1.9209
3.3200	0.2760	1.9069
3.3400	0.2780	1.9095
3.3600	0.2760	1.9731
3.3800	0.2770	2.0826
3.4000	0.2840	2.0462
3.4200	0.2820	2.0372
3.4400	0.2840	2.0485
3.4600	0.2850	2.0850
3.4800	0.2890	2.0975
3.5000	0.2920	2.0969
3.5200	0.2910	2.1135
3.5400	0.2910	2.1324
3.5600	0.2930	2.1317
3.5800	0.2960	2.1559
3.6000	0.3000	2.1882
3.6200	0.2990	2.2388
3.6400	0.3020	2.2745
3.6600	0.3000	2.2542
3.6800	0.3030	2.2502
3.7000	0.3070	2.2838
3.7200	0.3100	2.2760
3.7400	0.3100	2.2816
3.7600	0.3110	2.3012
3.7800	0.3130	2.4299
3.8000	0.3150	2.4193
3.8200	0.3190	2.4305
3.8400	0.3180	2.3615
3.8600	0.3180	2.3589
3.8800	0.3210	2.4015
3.9000	0.3240	2.4353
3.9200	0.3250	2.4101
3.9400	0.3260	2.4312
3.9600	0.3310	2.4816
3.9800	0.3280	2.5158
4.0000	0.3300	2.5331
4.0200	0.3330	2.5386
4.0400	0.3340	2.4715
4.0600	0.3360	2.5236
4.0800	0.3390	2.5878
4.1000	0.3400	2.5773
4.1200	0.3400	2.5937
4.1400	0.3450	2.6909
4.1600	0.3440	2.8271
4.1800	0.3470	2.8622
4.2000	0.3490	2.7997
4.2200	0.3500	2.8222
4.2400	0.3510	2.8477
4.2600	0.3530	2.8476
4.2800	0.3530	2.7970
4.3000	0.3580	2.8133
4.3200	0.3580	2.8212
4.3400	0.3580	2.8657
4.3600	0.3620	2.9165
4.3800	0.3650	2.9520
4.4000	0.3610	2.9429
4.4200	0.3650	2.9971
4.4400	0.3690	3.0638
4.4600	0.3710	3.0495
4.4800	0.3720	3.0675
4.5000	0.3740	3.1015
4.5200	0.3750	3.0973
4.5400	0.3730	3.1584
4.5600	0.3780	3.2136
4.5800	0.3770	3.1529
4.6000	0.3800	3.1886
4.6200	0.3820	3.2961
4.6400	0.3840	3.3053
4.6600	0.3880	3.3370
4.6800	0.3860	3.3664
4.7000	0.3880	3.4370
4.7200	0.3900	3.3697
4.7400	0.3910	3.4480
4.7600	0.3930	3.5275
4.7800	0.3960	3.5825
4.8000	0.4000	3.5993
4.8200	0.4000	3.6200
4.8400	0.4030	3.6459
4.8600	0.4030	3.6787
4.8800	0.4070	3.7119
4.9000	0.4070	3.6994
4.9200	0.4100	3.7590
4.9400	0.4100	3.8094
4.9600	0.4120	3.8498
4.9800	0.4130	3.8362
5.0000	0.4140	3.8737
5.0200	0.4170	3.9374
5.0400	0.4190	4.0090
5.0600	0.4180	4.0630
5.0800	0.4220	4.0726
5.1000	0.4210	4.0465
5.1200	0.4260	4.1042
5.1400	0.4240	4.1408
5.1600	0.4280	4.1783
5.1800	0.4310	4.2320
5.2000	0.4320	4.2360
5.2200	0.4300	4.3709
5.2400	0.4360	4.4347
5.2600	0.4360	4.4524
5.2800	0.4370	4.4675
5.3000	0.4400	4.4923
5.3200	0.4410	4.5187
5.3400	0.4430	4.5845
5.3600	0.4410	4.7038
5.3800	0.4470	4.7336
5.4000	0.4460	4.7217
5.4200	0.4510	4.7326
5.4400	0.4500	4.7763
5.4600	0.4550	4.8273
5.4800	0.4570	4.8978
5.5000	0.4570	4.9100
5.5200	0.4600	4.9641
5.5400	0.4610	5.0172
5.5600	0.4610	5.0584
5.5800	0.4620	5.0466
5.6000	0.4660	5.1025
5.6200	0.4660	5.1899
5.6400	0.4690	5.2453
5.6600	0.4680	5.2416
5.6800	0.4720	5.2814
5.7000	0.4730	5.3784
5.7200	0.4730	5.5470
5.7400	0.4770	5.6081
5.7600	0.4760	5.5717
5.7800	0.4770	5.5498
5.8000	0.4860	5.5940
5.8200	0.4840	5.7081
5.8400	0.4840	5.7055
5.8600	0.4890	5.7268
5.8800	0.4890	5.8064
5.9000	0.4900	5.8549
5.9200	0.4900	5.9004
5.9400	0.4950	5.9390
5.9600	0.4940	5.9670
5.9800	0.4950	6.0591
6.0000	0.4990	6.1207
6.0200	0.4990	6.1282
6.0400	0.5020	6.1796
6.0600	0.5000	6.2520
6.0800	0.5050	6.3411
6.1000	0.5070	6.4351
6.1200	0.5070	6.4523
6.1400	0.5060	6.4791
6.1600	0.5100	6.5444
6.1800	0.5120	6.6048
6.2000	0.5150	6.6484
6.2200	0.5180	6.7020
6.2400	0.5200	6.7719
6.2600	0.5190	6.7841
6.2800	0.5190	6.8244
6.3000	0.5220	6.8895
6.3200	0.5260	6.9536
6.3400	0.5270	7.0064
6.3600	0.5280	7.0015
6.3800	0.5300	7.0540
6.4000	0.5300	7.1100
6.4200	0.5340	7.1867
6.4400	0.5360	7.2626
6.4600	0.5350	7.3375
6.4800	0.5400	7.3808
6.5000	0.5390	7.4099
6.5200	0.5420	7.4526
6.5400	0.5470	7.5606
6.5600	0.5450	7.5843
6.5800	0.5460	7.6613
6.6000	0.5480	7.7378
6.6200	0.5480	7.8111
6.6400	0.5510	7.8824
6.6600	0.5530	7.8897
6.6800	0.5560	8.0259
6.7000	0.5560	8.1066
6.7200	0.5600	8.1372
6.7400	0.5610	8.1637
6.7600	0.5620	8.2112
6.7800	0.5630	8.2721
6.8000	0.5640	8.3201
6.8200	0.5630	8.3620
6.8400	0.5680	8.4326
6.8600	0.5670	8.6047
6.8800	0.5740	8.6169
6.9000	0.5720	8.6470
6.9200	0.5740	8.7940
6.9400	0.5780	8.8475
6.9600	0.5760	8.8971
6.9800	0.5770	8.9137
7.0000	0.5790	8.9778
7.0200	0.5860	9.0707
7.0400	0.5870	9.1361
7.0600	0.5860	9.1891
7.0800	0.5900	9.2707
7.1000	0.5880	9.3381
7.1200	0.5920	9.3458
7.1400	0.5930	9.3379
7.1600	0.5950	9.4200
7.1800	0.5970	9.5305
7.2000	0.5980	9.6346
7.2200	0.6010	9.6850
7.2400	0.5990	9.7402
7.2600	0.6030	9.8225
7.2800	0.6050	9.8486
7.3000	0.6050	9.9075
7.3200	0.6090	10.0096
7.3400	0.6110	10.0897
7.3600	0.6130	10.1182
7.3800	0.6130	10.1973
7.4000	0.6150	10.2240
7.4200	0.6150	10.2416
7.4400	0.6150	10.3135
7.4600	0.6230	10.5308
7.4800	0.6210	10.6325
7.5000	0.6230	10.6441
7.5200	0.6240	10.6325
7.5400	0.6280	10.7087
7.5600	0.6280	10.8489
7.5800	0.6310	10.9355
7.6000	0.6310	10.9715
7.6200	0.6340	10.9296
7.6400	0.6370	10.9324
7.6600	0.6330	11.0319
7.6800	0.6350	11.1347
7.7000	0.6390	11.2551
7.7200	0.6430	11.3713
7.7400	0.6420	11.4404
7.7600	0.6470	11.4979
7.7800	0.6460	11.5025
7.8000	0.6460	11.5841
7.8200	0.6510	11.7118
7.8400	0.6530	11.7320
7.8600	0.6540	11.7456
7.8800	0.6540	11.8165
7.9000	0.6560	11.8985
7.9200	0.6560	11.9549
7.9400	0.6600	11.9615
7.9600	0.6620	11.9855
7.9800	0.6600	12.0197
8.0000	0.6630	12.1439
8.0200	0.6680	12.2901
8.0400	0.6660	12.4252
8.0600	0.6710	12.4773
8.0800	0.6730	12.5390
8.1000	0.6750	12.5573
8.1200	0.6760	12.6345
8.1400	0.6760	12.6757
8.1600	0.6770	12.7440
8.1800	0.6800	12.9018
8.2000	0.6800	12.9610
8.2200	0.6830	12.9841
8.2400	0.6850	13.0133
8.2600	0.6870	13.0944
8.2800	0.6900	13.1862
8.3000	0.6910	13.2585
8.3200	0.6930	13.3237
8.3400	0.6940	13.3335
8.3600	0.6950	13.2798
8.3800	0.6940	13.3468
8.4000	0.6970	13.4699
8.4200	0.6980	13.5315
8.4400	0.7010	13.6274
8.4600	0.7000	13.7749
8.4800	0.7030	13.7796
8.5000	0.7070	13.8160
8.5200	0.7090	13.9209
8.5400	0.7090	14.0141
8.5600	0.7100	14.0708
8.5800	0.7120	14.1258
8.6000	0.7130	14.1377
8.6200	0.7180	14.2210
8.6400	0.7180	14.3319
8.6600	0.7190	14.4207
8.6800	0.7210	14.4989
8.7000	0.7210	14.6464
8.7200	0.7280	14.6616
8.7400	0.7240	14.6224
8.7600	0.7280	14.7812
8.7800	0.7310	14.8707
8.8000	0.7330	14.8968
8.8200	0.7350	14.9278
8.8400	0.7360	14.9439
8.8600	0.7370	15.0041
8.8800	0.7380	15.0348
8.9000	0.7390	15.0597
8.9200	0.7410	15.2061
8.9400	0.7430	15.3829
8.9600	0.7430	15.5390
8.9800	0.7440	15.5733
9.0000	0.7500	15.5595
9.0200	0.7500	15.6191
9.0400	0.7530	15.7105
9.0600	0.7520	15.7442
9.0800	0.7560	15.9360
9.1000	0.7550	16.0563
9.1200	0.7610	16.0293
9.1400	0.7600	16.0292
9.1600	0.7630	15.9960
9.1800	0.7620	16.0072
9.2000	0.7640	16.0570
9.2200	0.7680	16.0467
9.2400	0.7700	16.0889
9.2600	0.7710	16.1603
9.2800	0.7710	16.2836
9.3000	0.7740	16.2915
9.3200	0.7750	16.2350
9.3400	0.7780	16.1852
9.3600	0.7790	16.1142
9.3800	0.7800	16.0638
9.4000	0.7800	16.1288
9.4200	0.7820	16.2381
9.4400	0.7840	16.4255
9.4600	0.7860	16.4690
9.4800	0.7860	16.4743
9.5000	0.7910	16.5491
9.5200	0.7910	16.6632
9.5400	0.7920	16.8387
9.5600	0.7950	16.7648
9.5800	0.7960	16.7031
9.6000	0.8000	16.7890
9.6200	0.8000	16.8532
9.6400	0.8020	16.8896
9.6600	0.8020	16.9698
9.6800	0.8010	16.9847
9.7000	0.8070	17.0151
9.7200	0.8100	17.0524
9.7400	0.8080	17.1001
9.7600	0.8090	17.1864
9.7800	0.8150	16.9369
9.8000	0.8160	17.1282
9.8200	0.8160	17.3743
9.8400	0.8190	17.5016
9.8600	0.8180	17.4955
9.8800	0.8210	17.5392
9.9000	0.8230	17.6394
9.9200	0.8250	17.8272
9.9400	0.8260	17.8394
9.9600	0.8280	17.8876
9.9800	0.8290	18.0162
10.0000	0.8330	18.1051
10.0200	0.8320	18.1567
10.0400	0.8360	18.1495
10.0600	0.8350	18.2387
10.0800	0.8380	18.3419
10.1000	0.8400	18.3206
10.1200	0.8410	18.3797
10.1400	0.8410	18.5739
10.1600	0.8450	18.6928
10.1800	0.8490	18.7129
10.2000	0.8480	18.7974
10.2200	0.8500	18.8371
10.2400	0.8500	18.9033
10.2600	0.8530	18.9547
10.2800	0.8550	19.0629
10.3000	0.8540	19.1634
10.3200	0.8590	19.1923
10.3400	0.8580	19.2728
10.3600	0.8600	19.3840
10.3800	0.8650	19.4359
10.4000	0.8650	19.5394
10.4200	0.8670	19.6575
10.4400	0.8660	19.6901
10.4600	0.8680	19.7430
10.4800	0.8700	19.8431
10.5000	0.8750	19.9349
10.5200	0.8740	19.9648
10.5400	0.8770	20.0605
10.5600	0.8790	20.1665
10.5800	0.8810	20.2621
10.6000	0.8800	20.3477
10.6200	0.8850	20.4415
10.6400	0.8860	20.4695
10.6600	0.8870	20.5354
10.6800	0.8870	20.6618
10.7000	0.8900	20.7616
10.7200	0.8900	20.8389
10.7400	0.8960	20.9257
10.7600	0.8910	20.9233
10.7800	0.8970	20.9949
10.8000	0.8980	21.0653
10.8200	0.8990	21.1125
10.8400	0.9010	21.2313
10.8600	0.9030	21.3607
10.8800	0.9050	21.4901
10.9000	0.9060	21.6293
10.9200	0.9090	21.6132
10.9400	0.9080	21.6687
10.9600	0.9090	21.7509
10.9800	0.9130	21.9086
11.0000	0.9130	21.9150
11.0200	0.9180	21.9396
11.0400	0.9190	22.0042
11.0600	0.9190	22.0643
11.0800	0.9210	22.1530
11.1000	0.9240	22.2131
11.1200	0.9230	22.2391
11.1400	0.9240	22.3146
11.1600	0.9290	22.4506
11.1800	0.9300	22.5497
11.2000	0.9320	22.5583
11.2200	0.9330	22.5920
11.2400	0.9330	22.7032
11.2600	0.9370	22.7317
11.2800	0.9360	22.7834
11.3000	0.9370	22.8762
11.3200	0.9410	22.9387
11.3400	0.9400	23.0388
11.3600	0.9450	23.3150
11.3800	0.9460	23.4444
11.4000	0.9500	23.4642
11.4200	0.9500	23.4998
11.4400	0.9530	23.5648
11.4600	0.9530	23.6701
11.4800	0.9590	23.7195
11.5000	0.9570	23.7338
11.5200	0.9580	23.8344
11.5400	0.9580	23.9172
11.5600	0.9620	23.9859
11.5800	0.9610	24.1150
11.6000	0.9660	24.1760
11.6200	0.9640	24.2942
11.6400	0.9690	24.4049
11.6600	0.9710	24.4977
11.6800	0.9720	24.5675
11.7000	0.9710	24.5758
11.7200	0.9730	24.6740
11.7400	0.9790	24.8185
11.7600	0.9760	24.9414
11.7800	0.9790	25.0095
11.8000	0.9790	25.1445
11.8200	0.9800	25.0878
11.8400	0.9840	25.0769
11.8600	0.9880	25.1664
11.8800	0.9870	25.3141
11.9000	0.9920	25.4787
11.9200	0.9880	25.6005
11.9400	0.9910	25.6746
11.9600	0.9930	25.7708
11.9800	0.9980	25.8807
12.0000	0.9990	26.1025
12.0200	0.9980	26.1281
12.0400	1.0010	26.1280
12.0600	1.0020	26.2126
12.0800	1.0060	26.2085
12.1000	1.0060	26.3401
12.1200	1.0070	26.3144
12.1400	1.0080	26.3527
12.1600	1.0120	26.4855
12.1800	1.0150	26.6059
12.2000	1.0160	26.6912
12.2200	1.0170	26.7927
12.2400	1.0170	26.8971
12.2600	1.0210	26.9532
12.2800	1.0230	27.0221
12.3000	1.0220	27.1174
12.3200	1.0260	27.1794
12.3400	1.0280	27.3230
12.3600	1.0290	27.3685
12.3800	1.0290	27.5532
12.4000	1.0320	27.7241
12.4200	1.0310	27.6929
12.4400	1.0370	27.6498
12.4600	1.0390	27.6575
12.4800	1.0380	27.7746
12.5000	1.0410	27.8370
12.5200	1.0420	27.8943
12.5400	1.0430	28.0022
12.5600	1.0440	28.1445
12.5800	1.0480	28.2917
12.6000	1.0480	28.3518
12.6200	1.0490	28.4020
12.6400	1.0520	28.4632
12.6600	1.0540	28.5405
12.6800	1.0540	28.7432
12.7000	1.0580	28.8079
12.7200	1.0560	28.7545
12.7400	1.0570	28.8004
12.7600	1.0580	28.9151
12.7800	1.0610	29.0167
12.8000	1.0620	29.1207
12.8200	1.0670	29.2053
12.8400	1.0670	29.2261
12.8600	1.0700	29.3255
12.8800	1.0740	29.4228
12.9000	1.0720	29.5054
12.9200	1.0750	29.5974
12.9400	1.0740	29.6720
12.9600	1.0770	29.7539
12.9800	1.0790	29.8131
13.0000	1.0820	29.7912
13.0200	1.0840	29.8757
13.0400	1.0860	30.1177
13.0600	1.0860	30.2298
13.0800	1.0900	30.2657
13.1000	1.0890	30.3074
13.1200	1.0930	30.2964
13.1400	1.0920	30.3759
13.1600	1.0950	30.4655
13.1800	1.0940	30.5644
13.2000	1.0990	30.6721
13.2200	1.0990	30.7579
13.2400	1.1010	30.8350
13.2600	1.1050	30.8923
13.2800	1.1050	30.9503
13.3000	1.1070	31.0501
13.3200	1.1080	31.0885
13.3400	1.1100	31.1350
13.3600	1.1120	31.1802
13.3800	1.1150	31.2488
13.4000	1.1120	31.2557
13.4200	1.1150	31.2917
13.4400	1.1160	31.4256
13.4600	1.1190	31.5462
13.4800	1.1240	31.6354
13.5000	1.1220	31.8679
13.5200	1.1240	31.8953
13.5400	1.1270	31.8391
13.5600	1.1290	31.8632
13.5800	1.1280	31.9547
13.6000	1.1310	32.0430
13.6200	1.1340	32.1364
13.6400	1.1330	32.1731
13.6600	1.1350	32.2252
13.6800	1.1360	32.2923
13.7000	1.1420	32.1888
13.7200	1.1400	32.1469
13.7400	1.1440	32.4916
13.7600	1.1460	32.6298
13.7800	1.1460	32.7194
13.8000	1.1480	32.7032
13.8200	1.1470	32.7429
13.8400	1.1520	32.8764
13.8600	1.1500	33.0477
13.8800	1.1540	33.0379
13.9000	1.1580	33.0364
13.9200	1.1560	33.0654
13.9400	1.1590	33.1396
13.9600	1.1610	33.2046
13.9800	1.1610	33.2553
14.0000	1.1660	33.3211
14.0200	1.1650	33.3984
14.0400	1.1680	33.5001
14.0600	1.1680	33.4928
14.0800	1.1710	33.5340
14.1000	1.1750	33.4554
14.1200	1.1720	33.4274
14.1400	1.1780	33.5053
14.1600	1.1750	33.5395
14.1800	1.1790	33.5977
14.2000	1.1820	33.6797
14.2200	1.1860	33.7862
14.2400	1.1820	33.8901
14.2600	1.1850	33.9613
14.2800	1.1900	33.9978
14.3000	1.1900	33.9746
14.3200	1.1900	34.0179
14.3400	1.1930	34.1538
14.3600	1.1910	34.2986
14.3800	1.1990	34.3957
14.4000	1.1960	34.4699
14.4200	1.1970	34.5605
14.4400	1.2040	34.6669
14.4600	1.2020	34.7791
14.4800	1.2050	34.8192
14.5000	1.2060	34.8570
14.5200	1.2080	34.9296
14.5400	1.2100	35.0585
14.5600	1.2090	35.1583
14.5800	1.2130	35.2136
14.6000	1.2150	35.2006
14.6200	1.2160	35.2695
14.6400	1.2200	35.3684
14.6600	1.2200	35.4929
14.6800	1.2180	35.5970
14.7000	1.2250	35.6993
14.7200	1.2250	35.6989
14.7400	1.2250	35.7607
14.7600	1.2260	35.8541
14.7800	1.2310	35.8799
14.8000	1.2330	35.9350
14.8200	1.2320	36.0844
14.8400	1.2320	36.2250
14.8600	1.2370	36.3165
14.8800	1.2400	36.0631
14.9000	1.2410	36.1938
14.9200	1.2410	36.3108
14.9400	1.2430	36.2767
14.9600	1.2450	36.1962
14.9800	1.2450	36.2084
15.0000	1.2480	36.2339
15.0200	1.2520	36.2717
15.0400	1.2510	36.3374
15.0600	1.2520	36.2792
15.0800	1.2550	36.3775
15.1000	1.2560	36.5353
15.1200	1.2580	36.5893
15.1400	1.2590	36.6854
15.1600	1.2620	36.7738
15.1800	1.2650	36.8452
15.2000	1.2660	36.8934
15.2200	1.2660	36.9263
15.2400	1.2700	36.9708
15.2600	1.2700	37.0585
15.2800	1.2730	37.1393
15.3000	1.2710	37.1952
15.3200	1.2750	37.2639
15.3400	1.2770	37.2697
15.3600	1.2800	37.3909
15.3800	1.2790	37.5366
15.4000	1.2830	37.6442
15.4200	1.2850	37.7004
15.4400	1.2880	37.7114
15.4600	1.2880	37.7226
15.4800	1.2880	37.7904
15.5000	1.2900	38.0163
15.5200	1.2910	38.1139
15.5400	1.2930	38.1344
15.5600	1.2950	38.1842
15.5800	1.2980	38.2737
15.6000	1.3000	38.3765
15.6200	1.3000	38.4498
15.6400	1.3010	38.3685
15.6600	1.3030	38.4498
15.6800	1.3030	38.5729
15.7000	1.3070	38.7281
15.7200	1.3100	38.8734
15.7400	1.3080	38.7234
15.7600	1.3080	38.7914
15.7800	1.3130	39.0229
15.8000	1.3160	39.2080
15.8200	1.3180	39.3463
15.8400	1.3200	39.4514
15.8600	1.3180	39.4346
15.8800	1.3220	39.5174
15.9000	1.3230	39.7555
15.9200	1.3260	39.7395
15.9400	1.3280	39.8236
15.9600	1.3260	39.9271
15.9800	1.3290	40.0283
16.0000	1.3300	40.1172
16.0200	1.3320	40.3699
16.0400	1.3340	40.4156
16.0600	1.3350	40.4031
16.0800	1.3370	40.4173
16.1000	1.3400	40.4316
16.1200	1.3390	40.5184
16.1400	1.3420	40.6639
16.1600	1.3450	40.8096
16.1800	1.3470	40.9628
16.2000	1.3480	41.0211
16.2200	1.3510	41.0937
16.2400	1.3510	41.1596
16.2600	1.3540	41.1927
16.2800	1.3530	41.1530
16.3000	1.3570	41.2171
16.3200	1.3580	41.3467
16.3400	1.3580	41.4153
16.3600	1.3620	41.5206
16.3800	1.3640	41.5672
16.4000	1.3660	41.6628
16.4200	1.3680	41.7491
16.4400	1.3670	41.8097
16.4600	1.3690	41.8432
16.4800	1.3720	41.9224
16.5000	1.3710	42.0025
16.5200	1.3750	42.0926
16.5400	1.3730	42.1892
16.5600	1.3780	42.2107
16.5800	1.3790	42.3075
16.6000	1.3790	42.4156
16.6200	1.3800	42.3922
16.6400	1.3890	42.4419
16.6600	1.3870	42.5714
16.6800	1.3890	42.6866
16.7000	1.3910	42.7631
16.7200	1.3910	42.8327
16.7400	1.3940	42.9026
16.7600	1.3920	42.9657
16.7800	1.3970	43.0367
16.8000	1.3980	43.0529
16.8200	1.4000	43.1367
16.8400	1.4000	43.2594
16.8600	1.4020	43.3862
16.8800	1.4050	43.4425
16.9000	1.4090	43.5042
16.9200	1.4110	43.5575
16.9400	1.4080	43.5939
16.9600	1.4120	43.6444
16.9800	1.4100	43.7175
17.0000	1.4150	43.7206
17.0200	1.4150	43.8020
17.0400	1.4200	43.9016
17.0600	1.4210	44.0557
17.0800	1.4200	44.1480
17.1000	1.4210	44.1607
17.1200	1.4240	44.1739
17.1400	1.4260	44.1983
17.1600	1.4290	44.2607
17.1800	1.4260	44.4313
17.2000	1.4330	44.5412
17.2200	1.4320	44.5888
17.2400	1.4310	44.5869
17.2600	1.4360	44.6805
17.2800	1.4360	44.7796
17.3000	1.4400	44.8757
17.3200	1.4450	44.9719
17.3400	1.4420	45.0025
17.3600	1.4470	45.0422
17.3800	1.4490	45.0963
17.4000	1.4470	45.1332
17.4200	1.4510	45.1326
17.4400	1.4510	45.2363
17.4600	1.4520	45.4893
17.4800	1.4550	45.5342
17.5000	1.4560	45.5709
17.5200	1.4560	45.5721
17.5400	1.4600	45.7616
17.5600	1.4620	45.9031
17.5800	1.4660	45.9766
17.6000	1.4620	46.0102
17.6200	1.4680	46.1281
17.6400	1.4710	46.1875
17.6600	1.4690	46.2139
17.6800	1.4710	46.2766
17.7000	1.4720	46.3775
17.7200	1.4760	46.4688
17.7400	1.4760	46.5563
17.7600	1.4800	46.6277
17.7800	1.4820	46.3936
17.8000	1.4820	46.4269
17.8200	1.4830	46.7645
17.8400	1.4820	46.8321
17.8600	1.4850	46.8735
17.8800	1.4870	46.9819
17.9000	1.4900	47.0573
17.9200	1.4900	47.1147
17.9400	1.4940	47.1682
17.9600	1.4960	47.2414
17.9800	1.4950	47.3187
18.0000	1.4960	47.5813
18.0200	1.5030	47.6339
18.0400	1.5030	47.6027
18.0600	1.4980	47.6270
18.0800	1.5050	47.7208
18.1000	1.5060	47.8158
18.1200	1.5090	47.8041
18.1400	1.5110	47.7806
18.1600	1.5080	47.9276
18.1800	1.5150	47.9435
18.2000	1.5140	48.0398
18.2200	1.5200	48.1984
18.2400	1.5170	48.4211
18.2600	1.5200	48.4077
18.2800	1.5220	48.3854
18.3000	1.5200	48.3168
18.3200	1.5250	48.0553
18.3400	1.5260	47.9554
18.3600	1.5260	47.5955
18.3800	1.5310	47.8093
18.4000	1.5290	48.0957
18.4200	1.5330	48.1728
18.4400	1.5310	48.2537
18.4600	1.5340	48.5066
18.4800	1.5360	48.6161
18.5000	1.5390	48.6581
18.5200	1.5430	48.8267
18.5400	1.5450	48.7904
18.5600	1.5440	48.7944
18.5800	1.5450	48.8667
18.6000	1.5460	49.1011
18.6200	1.5510	49.0469
18.6400	1.5520	49.0662
18.6600	1.5520	49.1842
18.6800	1.5560	49.2305
18.7000	1.5560	49.2527
18.7200	1.5580	49.4562
18.7400	1.5570	49.4466
18.7600	1.5640	49.4328
18.7800	1.5600	49.5410
18.8000	1.5650	49.6379
18.8200	1.5670	49.8155
18.8400	1.5720	50.0055
18.8600	1.5670	50.1073
18.8800	1.5720	50.1558
18.9000	1.5720	50.1905
18.9200	1.5750	50.2895
18.9400	1.5750	50.4396
18.9600	1.5800	50.4098
18.9800	1.5810	50.4164
19.0000	1.5800	50.4865
19.0200	1.5850	50.5332
19.0400	1.5850	50.5785
19.0600	1.5840	50.6690
19.0800	1.5860	50.7645
19.1000	1.5890	50.9065
19.1200	1.5910	50.9774
19.1400	1.5920	51.1005
19.1600	1.5980	51.2600
19.1800	1.5960	51.3664
19.2000	1.5990	51.3689
19.2200	1.6000	51.4357
19.2400	1.6020	51.5676
19.2600	1.6030	51.6809
19.2800	1.6030	51.7365
19.3000	1.6050	51.8726
19.3200	1.6080	51.9032
19.3400	1.6070	51.8454
19.3600	1.6120	52.0984
19.3800	1.6160	52.0440
19.4000	1.6160	52.1087
19.4200	1.6150	52.1973
19.4400	1.6170	52.2667
19.4600	1.6200	52.3478
19.4800	1.6230	52.3773
19.5000	1.6250	52.4467
19.5200	1.6250	52.5145
19.5400	1.6270	52.5234
19.5600	1.6270	52.6026
19.5800	1.6320	52.7071
19.6000	1.6320	52.8227
19.6200	1.6350	52.9064
19.6400	1.6360	52.9869
19.6600	1.6380	53.0827
19.6800	1.6370	53.1400
19.7000	1.6410	53.2526
19.7200	1.6440	53.3629
19.7400	1.6430	53.4325
19.7600	1.6440	53.3901
19.7800	1.6470	53.4564
19.8000	1.6500	53.5129
19.8200	1.6490	53.6049
19.8400	1.6520	53.6472
19.8600	1.6530	53.5904
19.8800	1.6560	53.5832
19.9000	1.6590	53.5564
19.9200	1.6600	53.6088
19.9400	1.6590	53.7235
19.9600	1.6610	53.8019
19.9800	1.6660	54.0958
20.0000	1.6660	54.2095
20.0200	1.6670	54.1049
20.0400	1.6700	53.9427
20.0600	1.6710	53.9477
20.0800	1.6710	54.0493
20.1000	1.6700	54.1710
20.1200	1.6770	54.2564
20.1400	1.6780	54.4016
20.1600	1.6790	54.5196
20.1800	1.6800	54.6164
20.2000	1.6790	54.6976
20.2200	1.6850	54.8443
20.2400	1.6850	54.9686
20.2600	1.6870	55.0981
20.2800	1.6900	55.1157
20.3000	1.6890	55.1768
20.3200	1.6920	55.2750
20.3400	1.6960	55.3707
20.3600	1.6960	55.4527
20.3800	1.7000	55.5205
20.4000	1.6990	55.6138
20.4200	1.7010	55.6872
20.4400	1.7020	55.7392
20.4600	1.7020	55.7888
20.4800	1.7040	55.9270
20.5000	1.7090	56.0075
20.5200	1.7070	56.0344
20.5400	1.7090	56.0796
20.5600	1.7140	56.1631
20.5800	1.7150	56.2344
20.6000	1.7160	56.4029
20.6200	1.7160	56.5175
20.6400	1.7170	56.5315
20.6600	1.7170	56.4946
20.6800	1.7220	56.4230
20.7000	1.7250	56.4297
20.7200	1.7260	56.5083
20.7400	1.7290	56.6312
20.7600	1.7290	56.7518
20.7800	1.7310	56.7207
20.8000	1.7340	56.8031
20.8200	1.7350	57.1318
20.8400	1.7360	56.9417
20.8600	1.7360	56.9421
20.8800	1.7400	56.9640
20.9000	1.7400	57.0298
20.9200	1.7440	57.0126
20.9400	1.7440	57.0961
20.9600	1.7460	57.2322
20.9800	1.7480	57.3414
21.0000	1.7520	57.3752
21.0200	1.7510	57.3832
21.0400	1.7490	57.4151
21.0600	1.7550	57.3538
21.0800	1.7570	56.9793
21.1000	1.7580	57.1223
21.1200	1.7580	57.3353
21.1400	1.7610	57.3146
21.1600	1.7600	57.4700
21.1800	1.7650	57.6753
21.2000	1.7670	57.8324
21.2200	1.7650	57.9627
21.2400	1.7710	58.0454
21.2600	1.7690	57.8098
21.2800	1.7700	57.8867
21.3000	1.7720	58.0946
21.3200	1.7760	58.1151
21.3400	1.7780	58.0744
21.3600	1.7810	58.3629
21.3800	1.7810	58.6046
21.4000	1.7810	58.7232
21.4200	1.7830	58.8637
21.4400	1.7840	58.8359
21.4600	1.7870	58.8961
21.4800	1.7910	58.8593
21.5000	1.7920	58.8945
21.5200	1.7930	59.0546
21.5400	1.7920	59.1018
21.5600	1.7940	59.1169
21.5800	1.7950	59.2225
21.6000	1.7990	59.3378
21.6200	1.7990	59.0981
21.6400	1.8020	59.1797
21.6600	1.8030	59.3240
21.6800	1.8050	59.5315
21.7000	1.8050	59.8098
21.7200	1.8070	59.9530
21.7400	1.8100	59.9455
21.7600	1.8120	59.8851
21.7800	1.8120	60.0330
21.8000	1.8130	60.2243
21.8200	1.8170	60.3835
21.8400	1.8190	60.4906
21.8600	1.8210	60.5637
21.8800	1.8230	60.6011
21.9000	1.8240	60.7650
21.9200	1.8250	60.8224
21.9400	1.8290	60.8607
21.9600	1.8270	60.9922
21.9800	1.8270	61.1627
22.0000	1.8330	61.3259
22.0200	1.8340	61.5169
22.0400	1.8360	61.6554
22.0600	1.8370	61.7668
22.0800	1.8370	61.8241
22.1000	1.8390	61.7960
22.1200	1.8410	61.9545
22.1400	1.8440	62.1451
22.1600	1.8410	62.2574
22.1800	1.8440	62.3767
22.2000	1.8470	62.4793
22.2200	1.8520	62.6073
22.2400	1.8510	62.7289
22.2600	1.8540	62.7816
22.2800	1.8550	62.8449
22.3000	1.8560	62.9331
22.3200	1.8570	62.9751
22.3400	1.8600	62.7520
22.3600	1.8600	62.8645
22.3800	1.8650	63.1886
22.4000	1.8660	63.3261
22.4200	1.8640	63.4653
22.4400	1.8680	63.6111
22.4600	1.8660	63.7215
22.4800	1.8700	63.8234
22.5000	1.8730	63.9331
22.5200	1.8770	64.0459
22.5400	1.8760	64.1619
22.5600	1.8800	64.2748
22.5800	1.8820	64.3904
22.6000	1.8830	64.5149
22.6200	1.8830	64.6295
22.6400	1.8850	64.7372
22.6600	1.8880	64.8905
22.6800	1.8870	64.9806
22.7000	1.8920	65.0922
22.7200	1.8920	65.1880
22.7400	1.8940	65.2649
22.7600	1.8930	65.3770
22.7800	1.8960	65.5063
22.8000	1.8980	65.6384
22.8200	1.9030	65.6504
22.8400	1.9020	65.8293
22.8600	1.9040	66.0121
22.8800	1.9050	66.1310
22.9000	1.9060	66.2446
22.9200	1.9080	66.3504
22.9400	1.9090	66.3726
22.9600	1.9110	66.4661
22.9800	1.9140	66.5183
23.0000	1.9160	66.6996
23.0200	1.9160	66.9150
23.0400	1.9210	67.0537
23.0600	1.9210	67.1282
23.0800	1.9240	67.2760
23.1000	1.9240	67.5501
23.1200	1.9270	67.5683
23.1400	1.9270	67.6156
23.1600	1.9290	67.8124
23.1800	1.9280	67.8546
23.2000	1.9320	67.9008
23.2200	1.9330	67.9803
23.2400	1.9360	67.7711
23.2600	1.9330	67.8591
23.2800	1.9390	68.1839
23.3000	1.9390	68.4292
23.3200	1.9400	68.6008
23.3400	1.9460	68.6310
23.3600	1.9430	68.5356
23.3800	1.9470	68.5667
23.4000	1.9500	68.7972
23.4200	1.9480	68.9780
23.4400	1.9490	69.0973
23.4600	1.9530	69.1553
23.4800	1.9540	69.1845
23.5000	1.9540	69.2290
23.5200	1.9580	69.2635
23.5400	1.9590	69.3307
23.5600	1.9630	69.2997
23.5800	1.9630	69.2893
23.6000	1.9650	69.4237
23.6200	1.9670	69.5381
23.6400	1.9680	69.6465
23.6600	1.9720	69.7594
23.6800	1.9730	69.8504
23.7000	1.9710	69.9409
23.7200	1.9740	70.0294
23.7400	1.9750	70.0996
23.7600	1.9790	70.1779
23.7800	1.9830	70.2084
23.8000	1.9810	70.3633
23.8200	1.9850	70.4912
23.8400	1.9860	70.6069
23.8600	1.9870	70.6892
23.8800	1.9910	70.7845
23.9000	1.9880	70.9097
23.9200	1.9900	70.9062
23.9400	1.9910	70.9591
23.9600	1.9940	71.1250
23.9800	1.9920	71.2710
24.0000	2.0020	71.3318
24.0200	2.0000	71.3946
24.0400	2.0020	71.4793
24.0600	2.0050	71.6002
24.0800	2.0060	71.6639
24.1000	2.0110	71.7313
24.1200	2.0070	71.7896
24.1400	2.0130	71.8937
24.1600	2.0120	71.9787
24.1800	2.0120	72.0703
24.2000	2.0140	72.1137
24.2200	2.0180	72.1795
24.2400	2.0170	72.3075
24.2600	2.0190	72.3423
24.2800	2.0220	72.4592
24.3000	2.0240	72.6242
24.3200	2.0260	72.7024
24.3400	2.0280	72.7643
24.3600	2.0260	73.0209
24.3800	2.0300	73.0308
24.4000	2.0310	73.0264
24.4200	2.0320	73.2947
24.4400	2.0350	73.3708
24.4600	2.0340	73.3555
24.4800	2.0390	73.4667
24.5000	2.0400	73.5918
24.5200	2.0410	73.6895
24.5400	2.0430	73.8505
24.5600	2.0410	73.9934
24.5800	2.0460	74.0631
24.6000	2.0490	74.1100
24.6200	2.0470	74.1507
24.6400	2.0550	74.2302
24.6600	2.0520	73.9707
24.6800	2.0560	73.7534
24.7000	2.0550	73.6730
24.7200	2.0580	73.7190
24.7400	2.0590	73.7725
24.7600	2.0620	73.8806
24.7800	2.0630	73.9790
24.8000	2.0670	74.0175
24.8200	2.0640	74.0333
24.8400	2.0700	74.0859
24.8600	2.0700	74.1223
24.8800	2.0690	74.2370
24.9000	2.0750	74.3342
24.9200	2.0760	74.1049
24.9400	2.0780	74.1548
24.9600	2.0760	74.4895
24.9800	2.0810	74.6421
25.0000	2.0790	74.8000
25.0200	2.0840	74.8493
25.0400	2.0860	74.9162
25.0600	2.0880	75.0280
25.0800	2.0890	75.1066
25.1000	2.0890	75.1276
25.1200	2.0920	75.1937
25.1400	2.0900	75.3276
25.1600	2.0950	75.4279
25.1800	2.0960	75.5211
25.2000	2.0980	75.4671
25.2200	2.1020	75.6247
25.2400	2.1020	75.8853
25.2600	2.1020	75.8830
25.2800	2.1050	75.8285
25.3000	2.1080	75.6863
25.3200	2.1070	75.6343
25.3400	2.1100	75.6444
25.3600	2.1130	75.7308
25.3800	2.1160	75.9835
25.4000	2.1150	75.9947
25.4200	2.1150	75.9045
25.4400	2.1190	76.0403
25.4600	2.1200	76.2782
25.4800	2.1220	76.4731
25.5000	2.1230	76.5024
25.5200	2.1230	76.4982
25.5400	2.1260	76.5574
25.5600	2.1310	76.6609
25.5800	2.1310	76.7658
25.6000	2.1330	76.8703
25.6200	2.1330	76.9297
25.6400	2.1360	77.0482
25.6600	2.1380	77.1524
25.6800	2.1380	77.2393
25.7000	2.1400	77.2374
25.7200	2.1420	77.3636
25.7400	2.1450	77.6086
25.7600	2.1450	77.6854
25.7800	2.1430	77.7213
25.8000	2.1480	77.8630
25.8200	2.1500	77.7143
25.8400	2.1540	77.7777
25.8600	2.1550	78.0565
25.8800	2.1530	78.2355
25.9000	2.1560	78.3405
25.9200	2.1610	78.4126
25.9400	2.1570	78.4206
25.9600	2.1640	78.5904
25.9800	2.1650	78.8161
26.0000	2.1650	78.6711
26.0200	2.1670	78.6775
26.0400	2.1660	78.8790
26.0600	2.1690	79.0621
26.0800	2.1720	79.1992
26.1000	2.1710	79.3454
26.1200	2.1730	79.0971
26.1400	2.1740	79.1405
26.1600	2.1760	79.5013
26.1800	2.1780	79.7899
26.2000	2.1800	80.0166
26.2200	2.1830	80.0872
26.2400	2.1840	79.7872
26.2600	2.1870	79.7991
26.2800	2.1880	80.1373
26.3000	2.1910	80.3765
26.3200	2.1920	80.5145
26.3400	2.1950	80.6049
26.3600	2.1940	80.7229
26.3800	2.1980	80.8285
26.4000	2.2010	80.8875
26.4200	2.2010	80.9876
26.4400	2.2030	81.0506
26.4600	2.2030	80.9492
26.4800	2.2060	80.8989
26.5000	2.2080	80.9694
26.5200	2.2070	81.0874
26.5400	2.2110	80.8022
26.5600	2.2110	80.8776
26.5800	2.2150	81.2002
26.6000	2.2160	81.4421
26.6200	2.2170	81.5943
26.6400	2.2200	81.5933
26.6600	2.2230	81.6312
26.6800	2.2200	81.7798
26.7000	2.2260	81.9325
26.7200	2.2230	81.9817
26.7400	2.2280	82.0197
26.7600	2.2290	81.9776
26.7800	2.2300	81.8583
26.8000	2.2320	81.8545
26.8200	2.2330	81.8221
26.8400	2.2340	81.8990
26.8600	2.2380	82.0233
26.8800	2.2410	82.1162
26.9000	2.2400	82.1969
26.9200	2.2430	82.2526
26.9400	2.2420	82.3375
26.9600	2.2440	82.3701
26.9800	2.2450	82.3701
27.0000	2.2490	82.4960
27.0200	2.2480	82.6854
27.0400	2.2500	82.8236
27.0600	2.2550	82.8868
27.0800	2.2530	82.7587
27.1000	2.2570	82.6204
27.1200	2.2590	82.5925
27.1400	2.2620	82.5518
27.1600	2.2630	82.6565
27.1800	2.2630	82.6624
27.2000	2.2670	82.5738
27.2200	2.2680	82.4871
27.2400	2.2680	82.6180
27.2600	2.2710	82.7794
27.2800	2.2740	82.8463
27.3000	2.2740	82.8820
27.3200	2.2740	82.8375
27.3400	2.2750	82.7774
27.3600	2.2780	83.1132
27.3800	2.2820	83.1763
27.4000	2.2830	83.1321
27.4200	2.2830	83.1339
27.4400	2.2830	82.9608
27.4600	2.2880	83.0526
27.4800	2.2890	83.2809
27.5000	2.2900	83.3596
27.5200	2.2910	83.4194
27.5400	2.2910	83.0702
27.5600	2.2980	83.3273
27.5800	2.2960	83.5319
27.6000	2.2980	83.6854
27.6200	2.2980	83.8814
27.6400	2.3020	83.8816
27.6600	2.3060	83.6525
27.6800	2.3050	83.6499
27.7000	2.3080	83.6951
27.7200	2.3050	83.8035
27.7400	2.3100	83.9047
27.7600	2.3120	84.0155
27.7800	2.3110	84.1118
27.8000	2.3140	83.8532
27.8200	2.3180	83.9085
27.8400	2.3190	84.3155
27.8600	2.3200	84.3212
27.8800	2.3230	84.3127
27.9000	2.3240	84.4163
27.9200	2.3210	84.5231
27.9400	2.3260	84.5988
27.9600	2.3290	84.6960
27.9800	2.3320	84.8053
28.0000	2.3300	84.9076
28.0200	2.3340	85.0069
28.0400	2.3320	84.9580
28.0600	2.3360	84.8268
28.0800	2.3380	84.9211
28.1000	2.3390	84.9894
28.1200	2.3420	85.1909
28.1400	2.3420	85.3590
28.1600	2.3460	85.3644
28.1800	2.3460	85.3829
28.2000	2.3490	85.4664
28.2200	2.3510	85.4725
28.2400	2.3530	85.3851
28.2600	2.3560	85.3462
28.2800	2.3560	85.3453
28.3000	2.3580	85.3625
28.3200	2.3580	85.5551
28.3400	2.3570	85.5034
28.3600	2.3620	85.3479
28.3800	2.3630	85.3457
28.4000	2.3650	85.5470
28.4200	2.3670	85.7128
28.4400	2.3650	85.8585
28.4600	2.3670	85.9261
28.4800	2.3720	85.9405
28.5000	2.3730	86.1121
28.5200	2.3730	86.1898
28.5400	2.3740	86.1943
28.5600	2.3770	86.2577
28.5800	2.3800	86.3737
28.6000	2.3840	86.5494
28.6200	2.3850	86.6324
28.6400	2.3860	86.7653
28.6600	2.3860	86.8948
28.6800	2.3880	87.0538
28.7000	2.3890	87.0169
28.7200	2.3910	87.0893
28.7400	2.3950	86.6784
28.7600	2.3900	86.9260
28.7800	2.3960	87.2669
28.8000	2.4000	87.4699
28.8200	2.4010	87.2297
28.8400	2.4030	87.1869
28.8600	2.4020	87.6061
28.8800	2.4040	87.9254
28.9000	2.4080	88.0766
28.9200	2.4060	88.1620
28.9400	2.4110	88.2467
28.9600	2.4120	88.3372
28.9800	2.4120	88.4073
29.0000	2.4180	88.4261
29.0200	2.4160	88.4292
29.0400	2.4170	88.4500
29.0600	2.4210	88.5052
29.0800	2.4210	88.6201
29.1000	2.4240	88.6933
29.1200	2.4260	88.6436
29.1400	2.4260	88.6890
29.1600	2.4260	88.8332
29.1800	2.4300	88.9041
29.2000	2.4320	88.9619
29.2200	2.4340	88.9928
29.2400	2.4360	89.0474
29.2600	2.4350	89.0839
29.2800	2.4390	89.1414
29.3000	2.4380	89.2391
29.3200	2.4390	89.2827
29.3400	2.4430	89.3550
29.3600	2.4480	89.5047
29.3800	2.4470	89.6499
29.4000	2.4470	89.7651
29.4200	2.4500	89.4497
29.4400	2.4530	89.4579
29.4600	2.4540	89.7755
29.4800	2.4560	89.8333
29.5000	2.4590	89.8427
29.5200	2.4570	89.9631
29.5400	2.4610	90.0692
29.5600	2.4620	90.1433
29.5800	2.4620	90.2180
29.6000	2.4660	90.1904
29.6200	2.4650	90.3381
29.6400	2.4700	90.4978
29.6600	2.4710	90.4762
29.6800	2.4730	90.4628
29.7000	2.4740	90.5537
29.7200	2.4740	90.6674
29.7400	2.4770	90.7811
29.7600	2.4770	90.9011
29.7800	2.4810	91.0527
29.8000	2.4810	91.2120
29.8200	2.4830	91.4194
29.8400	2.4840	91.3209
29.8600	2.4890	91.3180
29.8800	2.4890	91.6985
29.9000	2.4900	91.7884
29.9200	2.4920	91.7502
29.9400	2.4930	91.6243
29.9600	2.4930	91.7403
29.9800	2.4970	91.9077
30.0000	2.4980	92.0933
30.0200	2.5000	92.1851
30.0400	2.5030	92.2355
30.0600	2.5030	92.2831
30.0800	2.5090	92.3462
30.1000	2.5070	92.3226
30.1200	2.5100	92.5707
30.1400	2.5110	92.4298
30.1600	2.5120	92.0944
30.1800	2.5160	92.4469
30.2000	2.5160	92.7508
30.2200	2.5170	92.9107
30.2400	2.5170	93.0011
30.2600	2.5180	93.1258
30.2800	2.5240	93.1761
30.3000	2.5240	93.2105
30.3200	2.5260	93.2554
30.3400	2.5270	93.2566
30.3600	2.5270	93.3132
30.3800	2.5310	93.4133
30.4000	2.5320	93.5157
30.4200	2.5320	93.6071
30.4400	2.5340	93.6882
30.4600	2.5370	93.7785
30.4800	2.5360	93.7881
30.5000	2.5380	93.8595
30.5200	2.5440	94.0366
30.5400	2.5440	94.0952
30.5600	2.5460	94.1533
30.5800	2.5460	94.2954
30.6000	2.5490	94.4628
30.6200	2.5480	94.5909
30.6400	2.5510	94.7031
30.6600	2.5540	95.0014
30.6800	2.5560	95.0965
30.7000	2.5580	95.0908
30.7200	2.5590	95.0944
30.7400	2.5620	95.1244
30.7600	2.5620	95.1751
30.7800	2.5650	95.2272
30.8000	2.5650	95.2452
30.8200	2.5650	95.2595
30.8400	2.5680	95.4085
30.8600	2.5700	95.5550
30.8800	2.5710	95.6780
30.9000	2.5720	95.8346
30.9200	2.5750	95.9560
30.9400	2.5740	96.0376
30.9600	2.5780	96.1511
30.9800	2.5790	96.2947
31.0000	2.5820	96.3551
31.0200	2.5820	96.3863
31.0400	2.5860	96.4650
31.0600	2.5850	96.5903
31.0800	2.5890	96.6951
31.1000	2.5910	96.7833
31.1200	2.5910	96.7752
31.1400	2.5950	96.8954
31.1600	2.5930	97.0264
31.1800	2.5940	97.1346
31.2000	2.5960	97.2740
31.2200	2.5980	97.3004
31.2400	2.6010	97.3767
31.2600	2.6010	97.6147
31.2800	2.6050	97.7040
31.3000	2.6060	97.7547
31.3200	2.6080	97.8849
31.3400	2.6110	97.9383
31.3600	2.6140	98.1115
31.3800	2.6160	98.1281
31.4000	2.6170	98.1377
31.4200	2.6130	98.1753
31.4400	2.6190	98.2121
31.4600	2.6200	98.3267
31.4800	2.6220	98.4428
31.5000	2.6230	98.4426
31.5200	2.6230	98.4980
31.5400	2.6260	98.6379
31.5600	2.6270	98.8291
31.5800	2.6290	98.7844
31.6000	2.6350	98.6095
31.6200	2.6380	98.9717
31.6400	2.6390	99.1799
31.6600	2.6410	99.0459
31.6800	2.6430	98.9727
31.7000	2.6390	98.9148
31.7200	2.6440	98.9001
31.7400	2.6470	98.9684
31.7600	2.6450	99.0328
31.7800	2.6470	99.0227
31.8000	2.6490	99.0366
31.8200	2.6490	99.1135
31.8400	2.6510	99.1916
31.8600	2.6530	99.3201
31.8800	2.6550	99.0512
31.9000	2.6550	99.0239
31.9200	2.6560	99.5201
31.9400	2.6600	99.6953
31.9600	2.6610	99.7704
31.9800	2.6630	99.8162
32.0000	2.6650	99.9130
32.0200	2.6650	100.0069
32.0400	2.6690	100.0847
32.0600	2.6700	100.1404
32.0800	2.6700	100.1880
32.1000	2.6710	100.3236
32.1200	2.6740	100.2842
32.1400	2.6770	100.0819
32.1600	2.6760	100.3161
32.1800	2.6790	100.7577
32.2000	2.6790	101.0097
32.2200	2.6830	101.0210
32.2400	2.6850	100.9646
32.2600	2.6860	101.0318
32.2800	2.6860	101.1373
32.3000	2.6860	101.2272
32.3200	2.6920	101.3116
32.3400	2.6910	101.3381
32.3600	2.6950	101.4570
32.3800	2.6960	101.6021
32.4000	2.6990	101.8834
32.4200	2.6980	101.8560
32.4400	2.7000	101.8404
32.4600	2.7010	101.8171
32.4800	2.7050	101.9592
32.5000	2.7080	101.9796
32.5200	2.7080	101.9612
32.5400	2.7100	101.9861
32.5600	2.7140	102.0316
32.5800	2.7140	102.0859
32.6000	2.7160	102.1238
32.6200	2.7170	102.1813
32.6400	2.7180	102.2464
32.6600	2.7190	102.3063
32.6800	2.7190	102.3772
32.7000	2.7250	102.5120
32.7200	2.7260	102.1902
32.7400	2.7260	102.1025
32.7600	2.7260	102.3365
32.7800	2.7290	102.5479
32.8000	2.7340	102.5489
32.8200	2.7340	102.4862
32.8400	2.7350	102.3643
32.8600	2.7360	102.4566
32.8800	2.7390	102.5321
32.9000	2.7410	102.6101
32.9200	2.7420	102.6333
32.9400	2.7420	102.6437
32.9600	2.7420	102.7066
32.9800	2.7480	102.7879
33.0000	2.7490	102.8655
33.0200	2.7510	102.5543
33.0400	2.7500	102.5711
33.0600	2.7520	102.8397
33.0800	2.7560	102.8072
33.1000	2.7540	102.9434
33.1200	2.7560	102.9405
33.1400	2.7600	102.9997
33.1600	2.7600	103.0661
33.1800	2.7650	103.1219
33.2000	2.7640	103.2306
33.2200	2.7640	103.3069
33.2400	2.7680	103.4026
33.2600	2.7690	103.3216
33.2800	2.7730	103.3305
33.3000	2.7720	103.4194
33.3200	2.7760	103.4818
33.3400	2.7770	103.4408
33.3600	2.7770	103.4372
33.3800	2.7820	103.5191
33.4000	2.7800	103.5959
33.4200	2.7830	103.6153
33.4400	2.7850	103.5790
33.4600	2.7850	103.5988
33.4800	2.7890	103.6725
33.5000	2.7880	103.7489
33.5200	2.7930	103.7396
33.5400	2.7930	103.6791
33.5600	2.7960	103.7093
33.5800	2.7970	103.7325
33.6000	2.7970	103.6794
33.6200	2.8010	103.6592
33.6400	2.8000	103.6818
33.6600	2.8030	103.6807
33.6800	2.8060	103.7096
33.7000	2.8070	103.8300
33.7200	2.8070	104.0048
33.7400	2.8080	103.9200
33.7600	2.8140	103.9125
33.7800	2.8090	103.8757
33.8000	2.8120	103.7124
33.8200	2.8190	103.7553
33.8400	2.8200	103.8787
33.8600	2.8190	103.8572
33.8800	2.8200	104.0297
33.9000	2.8230	104.1210
33.9200	2.8230	104.1670
33.9400	2.8260	104.2092
33.9600	2.8290	104.2878
33.9800	2.8310	104.2673
34.0000	2.8300	104.2725
34.0200	2.8330	104.0926
34.0400	2.8360	103.8824
34.0600	2.8380	103.6311
34.0800	2.8400	103.4450
34.1000	2.8400	103.1865
34.1200	2.8420	103.1061
34.1400	2.8450	103.1879
34.1600	2.8450	102.7734
34.1800	2.8490	102.6852
34.2000	2.8490	103.0221
34.2200	2.8480	103.1386
34.2400	2.8540	103.1858
34.2600	2.8490	103.2022
34.2800	2.8560	103.1976
34.3000	2.8560	103.0571
34.3200	2.8570	103.1184
34.3400	2.8610	103.2117
34.3600	2.8610	103.2341
34.3800	2.8650	103.2276
34.4000	2.8650	103.2728
34.4200	2.8670	103.2656
34.4400	2.8690	103.2927
34.4600	2.8670	103.3558
34.4800	2.8730	103.4418
34.5000	2.8740	103.5207
34.5200	2.8730	103.5956
34.5400	2.8790	103.6758
34.5600	2.8780	103.6979
34.5800	2.8790	103.2540
34.6000	2.8830	103.2934
34.6200	2.8840	103.3624
34.6400	2.8850	103.2071
34.6600	2.8850	103.1029
34.6800	2.8880	102.8636
34.7000	2.8880	102.6851
34.7200	2.8910	102.4443
34.7400	2.8940	102.3283
34.7600	2.8940	102.2476
34.7800	2.8980	102.1904
34.8000	2.8970	102.2919
34.8200	2.8990	102.1957
34.8400	2.9010	102.1747
34.8600	2.9020	102.1466
34.8800	2.9060	102.1366
34.9000	2.9090	102.1158
34.9200	2.9100	102.1201
34.9400	2.9120	102.0192
34.9600	2.9120	102.0637
34.9800	2.9130	102.1039
35.0000	2.9160	102.0897
35.0200	2.9180	102.0596
35.0400	2.9190	102.3168
35.0600	2.9220	102.2407
35.0800	2.9210	102.1673
35.1000	2.9220	102.1766
35.1200	2.9250	102.1492
35.1400	2.9270	102.2419
35.1600	2.9270	102.3608
35.1800	2.9290	102.1187
35.2000	2.9310	102.0949
35.2200	2.9340	102.3633
35.2400	2.9360	102.4904
35.2600	2.9370	102.3765
35.2800	2.9370	102.3846
35.3000	2.9410	102.2941
35.3200	2.9410	102.3746
35.3400	2.9420	102.4651
35.3600	2.9440	102.5111
35.3800	2.9490	102.4527
35.4000	2.9450	102.4916
35.4200	2.9530	102.4341
35.4400	2.9520	102.3431
35.4600	2.9550	102.2738
35.4800	2.9560	102.2307
35.5000	2.9570	102.1211
35.5200	2.9610	101.8136
35.5400	2.9610	101.5749
35.5600	2.9620	101.5062
35.5800	2.9630	101.3937
35.6000	2.9660	101.0350
35.6200	2.9660	100.9209
35.6400	2.9690	100.8118
35.6600	2.9690	100.6744
35.6800	2.9710	100.7575
35.7000	2.9730	100.8138
35.7200	2.9760	100.7700
35.7400	2.9750	100.5446
35.7600	2.9780	100.6302
35.7800	2.9810	100.7361
35.8000	2.9800	100.5748
35.8200	2.9840	100.6210
35.8400	2.9850	100.6828
35.8600	2.9860	100.7951
35.8800	2.9880	100.7484
35.9000	2.9900	100.7013
35.9200	2.9880	100.7346
35.9400	2.9940	100.7557
35.9600	2.9960	100.7771
35.9800	2.9970	100.8259
36.0000	3.0000	100.8612
36.0200	3.0010	100.8917
36.0400	3.0020	100.8727
36.0600	3.0020	100.8858
36.0800	3.0050	101.1127
36.1000	3.0080	101.0992
36.1200	3.0070	100.9768
36.1400	3.0080	100.9753
36.1600	3.0120	101.0328
36.1800	3.0130	100.9466
36.2000	3.0130	100.8276
36.2200	3.0150	100.8413
36.2400	3.0200	100.8982
36.2600	3.0210	100.9706
36.2800	3.0220	100.8593
36.3000	3.0230	100.9347
36.3200	3.0240	100.8922
36.3400	3.0290	100.7304
36.3600	3.0300	100.8733
36.3800	3.0310	100.8797
36.4000	3.0310	100.8185
36.4200	3.0360	100.9568
36.4400	3.0350	100.9257
36.4600	3.0340	100.8396
36.4800	3.0400	100.8973
36.5000	3.0400	101.0396
36.5200	3.0430	100.9793
36.5400	3.0420	101.0092
36.5600	3.0460	101.0837
36.5800	3.0470	101.1019
36.6000	3.0490	101.1498
36.6200	3.0510	101.1908
36.6400	3.0500	101.1683
36.6600	3.0540	101.1970
36.6800	3.0530	101.2290
36.7000	3.0540	101.2091
36.7200	3.0580	101.3537
36.7400	3.0580	101.3266
36.7600	3.0620	101.4810
36.7800	3.0650	101.5989
36.8000	3.0660	101.6513
36.8200	3.0660	101.6829
36.8400	3.0660	101.7249
36.8600	3.0690	101.7725
36.8800	3.0730	101.6501
36.9000	3.0750	101.5930
36.9200	3.0730	101.5752
36.9400	3.0740	101.6110
36.9600	3.0780	101.6505
36.9800	3.0780	101.7335
37.0000	3.0820	101.7218
37.0200	3.0850	101.7489
37.0400	3.0870	101.7937
37.0600	3.0880	101.7943
37.0800	3.0900	101.7921
37.1000	3.0880	101.6891
37.1200	3.0910	101.6857
37.1400	3.0950	101.7694
37.1600	3.0960	101.8862
37.1800	3.0970	101.7909
37.2000	3.0960	101.8453
37.2200	3.1010	101.9377
37.2400	3.1020	101.9902
37.2600	3.1030	102.0363
37.2800	3.1050	101.9668
37.3000	3.1090	101.8453
37.3200	3.1090	101.9674
37.3400	3.1070	102.0002
37.3600	3.1110	102.0464
37.3800	3.1140	102.1052
37.4000	3.1160	102.0944
37.4200	3.1160	102.1308
37.4400	3.1180	102.0696
37.4600	3.1180	102.0698
37.4800	3.1230	102.0471
37.5000	3.1220	102.2202
37.5200	3.1250	102.1611
37.5400	3.1270	102.2139
37.5600	3.1290	102.2367
37.5800	3.1290	102.2012
37.6000	3.1310	102.1890
37.6200	3.1300	102.2356
37.6400	3.1350	102.3002
37.6600	3.1380	102.3646
37.6800	3.1380	102.4146
37.7000	3.1420	102.3198
37.7200	3.1430	102.4015
37.7400	3.1440	102.4660
37.7600	3.1440	102.4726
37.7800	3.1470	102.4734
37.8000	3.1470	102.5920
37.8200	3.1510	102.5798
37.8400	3.1530	102.5773
37.8600	3.1530	102.6029
37.8800	3.1560	102.6298
37.9000	3.1560	102.6405
37.9200	3.1570	102.6168
37.9400	3.1630	102.6576
37.9600	3.1620	102.5832
37.9800	3.1610	102.5778
38.0000	3.1660	102.5356
38.0200	3.1680	102.6090
38.0400	3.1700	102.6262
38.0600	3.1700	102.5512
38.0800	3.1730	102.5181
38.1000	3.1730	102.5452
38.1200	3.1750	102.5271
38.1400	3.1790	102.5733
38.1600	3.1780	102.6161
38.1800	3.1790	102.6669
38.2000	3.1830	102.6271
38.2200	3.1860	102.6060
38.2400	3.1870	102.6675
38.2600	3.1860	102.7826
38.2800	3.1870	102.8050
38.3000	3.1920	102.8215
38.3200	3.1920	102.8395
38.3400	3.1950	102.8201
38.3600	3.1950	102.6824
38.3800	3.1950	102.8032
38.4000	3.2000	102.8071
38.4200	3.2010	102.9009
38.4400	3.2000	102.6878
38.4600	3.2010	102.7305
38.4800	3.2060	102.8600
38.5000	3.2060	102.9108
38.5200	3.2070	102.9850
38.5400	3.2100	103.3199
38.5600	3.2130	103.1136
38.5800	3.2120	102.9553
38.6000	3.2160	102.8148
38.6200	3.2190	102.7234
38.6400	3.2170	102.7879
38.6600	3.2190	102.8641
38.6800	3.2240	102.9322
38.7000	3.2250	103.0856
38.7200	3.2250	102.9838
38.7400	3.2290	102.8444
38.7600	3.2260	102.8257
38.7800	3.2310	102.8343
38.8000	3.2310	102.7436
38.8200	3.2330	102.7746
38.8400	3.2320	102.7869
38.8600	3.2380	102.8256
38.8800	3.2410	102.9197
38.9000	3.2370	102.7897
38.9200	3.2390	102.7782
38.9400	3.2420	102.8415
38.9600	3.2460	102.9023
38.9800	3.2480	102.8823
39.0000	3.2480	102.8434
39.0200	3.2500	102.8382
39.0400	3.2480	102.7688
39.0600	3.2520	102.7284
39.0800	3.2540	102.7634
39.1000	3.2540	102.7986
39.1200	3.2580	102.8486
39.1400	3.2600	102.8789
39.1600	3.2620	102.7569
39.1800	3.2610	102.8869
39.2000	3.2660	103.0013
39.2200	3.2650	103.0459
39.2400	3.2680	103.0805
39.2600	3.2700	102.8086
39.2800	3.2740	102.7260
39.3000	3.2720	102.7618
39.3200	3.2740	102.8107
39.3400	3.2760	102.8243
39.3600	3.2770	102.7790
39.3800	3.2810	102.7809
39.4000	3.2810	102.8104
39.4200	3.2820	103.0056
39.4400	3.2860	102.8914
39.4600	3.2850	102.7705
39.4800	3.2860	102.7332
39.5000	3.2860	102.7473
39.5200	3.2910	102.6161
39.5400	3.2920	102.6555
39.5600	3.2940	102.7720
39.5800	3.2980	102.8217
39.6000	3.2970	102.8288
39.6200	3.3000	102.8308
39.6400	3.3000	102.7753
39.6600	3.3050	102.7962
39.6800	3.3060	102.8760
39.7000	3.3040	102.9054
39.7200	3.3100	102.9250
39.7400	3.3100	102.9231
39.7600	3.3100	102.9323
39.7800	3.3140	102.8732
39.8000	3.3120	102.8481
39.8200	3.3170	102.8894
39.8400	3.3180	102.8954
39.8600	3.3220	102.8955
39.8800	3.3200	102.9877
39.9000	3.3230	102.9949
39.9200	3.3230	102.9709
39.9400	3.3290	103.0092
[truncated: 3,317 more rows]
