# Supplementary material for: Design and fabrication of carbon fiber lattices using 3D weaving
Source: Sci Rep. 2023 Sep 10;13:14919. doi: 10.1038/s41598-023-40962-4 (PMC10493227; doi:10.1038/s41598-023-40962-4)
Supplement: Supplementary file 4 — Supplementary Information 1. [file 41598_2023_40962_MOESM4_ESM.zip › Paper data/thick_tube_85_108_30mm_44_85g_1.csv]

Time	Displacement	Force
(s)	(mm)	(kN)
0.0000	-0.0010	2.6201
0.0200	0.0010	2.5379
0.0400	0.0010	2.4694
0.0600	-0.0040	2.6251
0.0800	0.0030	2.6033
0.1000	0.0050	2.5837
0.1200	0.0030	2.6360
0.1400	0.0040	2.6619
0.1600	0.0020	2.6719
0.1800	0.0070	2.7749
0.2000	0.0120	2.8703
0.2200	0.0130	2.8157
0.2400	0.0150	2.8073
0.2600	0.0130	2.8736
0.2800	0.0160	3.0060
0.3000	0.0180	3.0092
0.3200	0.0230	2.9750
0.3400	0.0240	2.9878
0.3600	0.0250	3.1260
0.3800	0.0250	3.2021
0.4000	0.0290	3.3367
0.4200	0.0300	3.2999
0.4400	0.0350	3.2586
0.4600	0.0340	3.3061
0.4800	0.0370	3.3990
0.5000	0.0370	3.4005
0.5200	0.0370	3.4712
0.5400	0.0410	3.4254
0.5600	0.0440	3.4702
0.5800	0.0440	3.5391
0.6000	0.0420	3.7420
0.6200	0.0470	3.7860
0.6400	0.0490	3.8301
0.6600	0.0510	3.8376
0.6800	0.0520	3.6410
0.7000	0.0550	3.7209
0.7200	0.0550	3.8779
0.7400	0.0580	3.9466
0.7600	0.0570	4.0206
0.7800	0.0580	3.9531
0.8000	0.0620	3.8825
0.8200	0.0660	4.0393
0.8400	0.0670	4.0343
0.8600	0.0690	3.9631
0.8800	0.0700	3.9831
0.9000	0.0710	4.0616
0.9200	0.0720	4.1298
0.9400	0.0750	4.1380
0.9600	0.0780	4.1633
0.9800	0.0790	4.2198
1.0000	0.0820	4.2710
1.0200	0.0830	4.2773
1.0400	0.0830	4.2337
1.0600	0.0860	4.1361
1.0800	0.0840	4.1939
1.1000	0.0850	4.3237
1.1200	0.0900	4.3600
1.1400	0.0920	4.5735
1.1600	0.0960	4.6195
1.1800	0.0970	4.5738
1.2000	0.0980	4.4865
1.2200	0.0960	4.5151
1.2400	0.0990	4.5684
1.2600	0.1020	4.5931
1.2800	0.1050	4.6829
1.3000	0.1060	4.6393
1.3200	0.1080	4.7546
1.3400	0.1080	4.7967
1.3600	0.1110	4.7337
1.3800	0.1130	4.7128
1.4000	0.1130	4.7681
1.4200	0.1170	4.6886
1.4400	0.1190	4.7574
1.4600	0.1190	4.8511
1.4800	0.1220	4.7301
1.5000	0.1230	4.6715
1.5200	0.1240	4.8617
1.5400	0.1240	5.0599
1.5600	0.1280	4.9847
1.5800	0.1300	4.9479
1.6000	0.1320	5.0022
1.6200	0.1320	4.8794
1.6400	0.1320	4.8868
1.6600	0.1340	5.0125
1.6800	0.1360	5.0564
1.7000	0.1410	5.1039
1.7200	0.1420	5.2240
1.7400	0.1410	5.2507
1.7600	0.1430	5.2065
1.7800	0.1460	5.1402
1.8000	0.1460	5.2370
1.8200	0.1510	5.2693
1.8400	0.1560	5.2177
1.8600	0.1530	5.2330
1.8800	0.1560	5.2637
1.9000	0.1540	5.0900
1.9200	0.1560	5.2326
1.9400	0.1610	5.3074
1.9600	0.1640	5.3504
1.9800	0.1620	5.3834
2.0000	0.1660	5.3552
2.0200	0.1680	5.3143
2.0400	0.1690	5.5173
2.0600	0.1720	5.6013
2.0800	0.1720	5.4730
2.1000	0.1700	5.5342
2.1200	0.1760	5.5932
2.1400	0.1780	5.6393
2.1600	0.1790	5.6671
2.1800	0.1790	5.6634
2.2000	0.1810	5.6985
2.2200	0.1800	5.7344
2.2400	0.1860	5.7595
2.2600	0.1850	5.8613
2.2800	0.1890	5.8763
2.3000	0.1900	5.9817
2.3200	0.1910	5.9492
2.3400	0.1920	5.9176
2.3600	0.1930	6.0213
2.3800	0.1980	5.9336
2.4000	0.1990	5.8366
2.4200	0.2000	5.9525
2.4400	0.2030	5.8619
2.4600	0.2020	5.8976
2.4800	0.2060	5.8492
2.5000	0.2080	6.1525
2.5200	0.2080	6.3311
2.5400	0.2120	6.2972
2.5600	0.2090	5.9635
2.5800	0.2150	5.8196
2.6000	0.2170	5.9393
2.6200	0.2170	6.0281
2.6400	0.2170	6.1530
2.6600	0.2200	6.2152
2.6800	0.2220	6.3025
2.7000	0.2210	6.2500
2.7200	0.2220	6.3131
2.7400	0.2290	6.3547
2.7600	0.2270	6.3772
2.7800	0.2300	6.3847
2.8000	0.2300	6.3958
2.8200	0.2310	6.4160
2.8400	0.2370	6.3859
2.8600	0.2370	6.4290
2.8800	0.2430	6.5066
2.9000	0.2380	6.5267
2.9200	0.2430	6.5352
2.9400	0.2410	6.4937
2.9600	0.2440	6.5086
2.9800	0.2480	6.6142
3.0000	0.2520	6.6661
3.0200	0.2500	6.6157
3.0400	0.2560	6.3528
3.0600	0.2540	6.3923
3.0800	0.2550	6.5695
3.1000	0.2560	6.7302
3.1200	0.2600	6.7026
3.1400	0.2580	6.7277
3.1600	0.2640	6.7526
3.1800	0.2680	6.8390
3.2000	0.2660	6.8714
3.2200	0.2690	6.8691
3.2400	0.2700	6.6917
3.2600	0.2720	6.6939
3.2800	0.2700	6.7876
3.3000	0.2750	6.9911
3.3200	0.2750	7.0747
3.3400	0.2750	7.0781
3.3600	0.2800	7.0057
3.3800	0.2800	7.0490
3.4000	0.2810	7.1508
3.4200	0.2840	7.1713
3.4400	0.2880	7.1718
3.4600	0.2870	7.2229
3.4800	0.2900	7.2625
3.5000	0.2910	7.2552
3.5200	0.2940	7.2830
3.5400	0.2920	7.3346
3.5600	0.2950	7.3587
3.5800	0.2940	7.3349
3.6000	0.2990	7.3325
3.6200	0.3010	7.3085
3.6400	0.3050	7.3545
3.6600	0.3030	7.5134
3.6800	0.3050	7.5790
3.7000	0.3070	7.5678
3.7200	0.3080	7.4921
3.7400	0.3130	7.4837
3.7600	0.3130	7.6251
3.7800	0.3130	7.5522
3.8000	0.3130	7.4724
3.8200	0.3160	7.5795
3.8400	0.3170	7.7612
3.8600	0.3180	7.7306
3.8800	0.3210	7.6505
3.9000	0.3240	7.8160
3.9200	0.3280	7.8076
3.9400	0.3250	7.7981
3.9600	0.3300	7.8846
3.9800	0.3320	7.8363
4.0000	0.3300	7.8572
4.0200	0.3350	7.7749
4.0400	0.3380	7.8059
4.0600	0.3360	7.8718
4.0800	0.3370	7.9505
4.1000	0.3420	8.0168
4.1200	0.3410	7.9780
4.1400	0.3450	7.8413
4.1600	0.3450	7.8447
4.1800	0.3460	8.0952
4.2000	0.3500	8.1600
4.2200	0.3540	8.2279
4.2400	0.3560	8.0463
4.2600	0.3560	8.0735
4.2800	0.3550	8.1604
4.3000	0.3560	8.1638
4.3200	0.3590	8.2344
4.3400	0.3610	8.2934
4.3600	0.3640	8.3754
4.3800	0.3620	8.3850
4.4000	0.3640	8.3791
4.4200	0.3680	8.4246
4.4400	0.3690	8.3853
4.4600	0.3750	8.4045
4.4800	0.3720	8.4453
4.5000	0.3760	8.6096
4.5200	0.3750	8.5606
4.5400	0.3780	8.4374
4.5600	0.3800	8.4885
4.5800	0.3830	8.5423
4.6000	0.3830	8.6125
4.6200	0.3840	8.7429
4.6400	0.3850	8.7819
4.6600	0.3890	8.7639
4.6800	0.3880	8.4967
4.7000	0.3920	8.5830
4.7200	0.3930	8.7458
4.7400	0.3930	8.7977
4.7600	0.3960	8.7986
4.7800	0.3940	8.8728
4.8000	0.4010	8.9338
4.8200	0.4020	8.9580
4.8400	0.4040	8.9965
4.8600	0.4060	8.9628
4.8800	0.4050	9.0377
4.9000	0.4050	9.0861
4.9200	0.4070	9.0725
4.9400	0.4120	9.1206
4.9600	0.4120	9.0216
4.9800	0.4120	9.0723
5.0000	0.4130	9.2414
5.0200	0.4200	9.2992
5.0400	0.4210	9.2972
5.0600	0.4190	9.3075
5.0800	0.4220	9.3733
5.1000	0.4220	9.4064
5.1200	0.4290	9.4008
5.1400	0.4270	9.3873
5.1600	0.4300	9.2674
5.1800	0.4290	9.3802
5.2000	0.4320	9.5353
5.2200	0.4370	9.5318
5.2400	0.4340	9.4025
5.2600	0.4350	9.6116
5.2800	0.4380	9.6375
5.3000	0.4410	9.6316
5.3200	0.4410	9.6391
5.3400	0.4460	9.6624
5.3600	0.4440	9.7016
5.3800	0.4440	9.7270
5.4000	0.4500	9.8430
5.4200	0.4520	9.9007
5.4400	0.4530	9.6093
5.4600	0.4540	9.6843
5.4800	0.4540	9.9424
5.5000	0.4560	9.9895
5.5200	0.4600	9.9208
5.5400	0.4620	9.9391
5.5600	0.4650	9.9206
5.5800	0.4610	9.9657
5.6000	0.4650	9.8911
5.6200	0.4680	10.0525
5.6400	0.4720	10.1431
5.6600	0.4730	10.2546
5.6800	0.4720	10.2132
5.7000	0.4730	10.2852
5.7200	0.4750	10.2414
5.7400	0.4790	10.2535
5.7600	0.4800	10.2712
5.7800	0.4820	10.2741
5.8000	0.4790	10.3368
5.8200	0.4840	10.3702
5.8400	0.4870	10.4015
5.8600	0.4860	10.3719
5.8800	0.4890	10.4221
5.9000	0.4910	10.4198
5.9200	0.4920	10.4197
5.9400	0.4960	10.5775
5.9600	0.4970	10.7173
5.9800	0.5010	10.7494
6.0000	0.5010	10.7277
6.0200	0.5000	10.6900
6.0400	0.5030	10.8325
6.0600	0.5030	10.7740
6.0800	0.5040	10.7193
6.1000	0.5090	10.7357
6.1200	0.5080	10.7665
6.1400	0.5120	10.7568
6.1600	0.5140	10.7580
6.1800	0.5120	10.8201
6.2000	0.5150	10.8523
6.2200	0.5190	10.8287
6.2400	0.5210	10.8665
6.2600	0.5220	10.9533
6.2800	0.5220	11.0589
6.3000	0.5240	11.1095
6.3200	0.5250	11.1155
6.3400	0.5290	11.1144
6.3600	0.5320	11.1180
6.3800	0.5330	11.1823
6.4000	0.5360	11.2840
6.4200	0.5330	11.2789
6.4400	0.5350	11.2559
6.4600	0.5380	11.2887
6.4800	0.5390	11.3411
6.5000	0.5420	11.3940
6.5200	0.5440	11.4469
6.5400	0.5430	11.5518
6.5600	0.5450	11.5035
6.5800	0.5480	11.5169
6.6000	0.5510	11.5221
6.6200	0.5490	11.6244
6.6400	0.5530	11.8568
6.6600	0.5530	11.7497
6.6800	0.5550	11.6400
6.7000	0.5530	11.5824
6.7200	0.5600	11.6471
6.7400	0.5630	11.6367
6.7600	0.5640	11.5045
6.7800	0.5630	11.5337
6.8000	0.5680	11.6777
6.8200	0.5680	11.7724
6.8400	0.5700	11.7923
6.8600	0.5700	11.8506
6.8800	0.5710	11.9191
6.9000	0.5740	12.0729
6.9200	0.5720	12.1175
6.9400	0.5780	12.0745
6.9600	0.5810	11.9381
6.9800	0.5810	12.0145
7.0000	0.5850	12.3086
7.0200	0.5850	12.3810
7.0400	0.5860	12.3876
7.0600	0.5900	12.3128
7.0800	0.5900	12.2068
7.1000	0.5890	12.2858
7.1200	0.5890	12.3456
7.1400	0.5940	12.1977
7.1600	0.5970	12.2118
7.1800	0.5980	12.2884
7.2000	0.5990	12.4950
7.2200	0.5990	12.4145
7.2400	0.6020	12.1938
7.2600	0.6030	12.0948
7.2800	0.6080	12.1758
7.3000	0.6080	12.2453
7.3200	0.6070	12.1376
7.3400	0.6110	12.2129
7.3600	0.6130	12.2798
7.3800	0.6130	12.2321
7.4000	0.6180	12.2852
7.4200	0.6170	12.3373
7.4400	0.6200	12.4019
7.4600	0.6200	12.4394
7.4800	0.6210	12.5958
7.5000	0.6260	12.6448
7.5200	0.6240	12.7263
7.5400	0.6290	12.7582
7.5600	0.6310	12.7583
7.5800	0.6310	12.7417
7.6000	0.6330	12.7665
7.6200	0.6320	12.7572
7.6400	0.6360	12.7365
7.6600	0.6400	12.8404
7.6800	0.6380	12.8741
7.7000	0.6400	12.9077
7.7200	0.6410	12.8873
7.7400	0.6440	12.9112
7.7600	0.6450	12.8874
7.7800	0.6470	13.0055
7.8000	0.6500	13.1604
7.8200	0.6520	13.1817
7.8400	0.6540	13.2007
7.8600	0.6550	13.2451
7.8800	0.6570	13.1033
7.9000	0.6560	12.9277
7.9200	0.6560	12.8074
7.9400	0.6610	12.7684
7.9600	0.6640	12.7764
7.9800	0.6650	12.8977
8.0000	0.6680	13.0512
8.0200	0.6670	13.1605
8.0400	0.6700	13.2066
8.0600	0.6710	13.2455
8.0800	0.6710	13.3928
8.1000	0.6730	13.5583
8.1200	0.6750	13.5066
8.1400	0.6800	13.3598
8.1600	0.6780	13.3000
8.1800	0.6810	13.3692
8.2000	0.6820	13.4790
8.2200	0.6840	13.5587
8.2400	0.6850	13.6511
8.2600	0.6880	13.5659
8.2800	0.6920	13.5868
8.3000	0.6920	13.5729
8.3200	0.6940	13.7078
8.3400	0.6950	13.7825
8.3600	0.6970	13.9109
8.3800	0.6950	13.9940
8.4000	0.7020	13.9963
8.4200	0.7010	14.0188
8.4400	0.7030	14.0360
8.4600	0.7050	14.1842
8.4800	0.7060	14.2246
8.5000	0.7080	14.3790
8.5200	0.7110	14.2763
8.5400	0.7120	14.2810
8.5600	0.7110	14.3872
8.5800	0.7120	14.3550
8.6000	0.7150	14.3723
8.6200	0.7190	14.2973
8.6400	0.7170	14.2060
8.6600	0.7230	14.3736
8.6800	0.7220	14.5206
8.7000	0.7250	14.5047
8.7200	0.7270	14.5724
8.7400	0.7290	14.5730
8.7600	0.7280	14.5538
8.7800	0.7290	14.7712
8.8000	0.7300	14.9004
8.8200	0.7340	14.9224
8.8400	0.7340	14.9499
8.8600	0.7410	14.8305
8.8800	0.7410	14.8729
8.9000	0.7390	15.0601
8.9200	0.7440	14.9542
8.9400	0.7430	15.0282
8.9600	0.7440	15.0486
8.9800	0.7480	15.1272
9.0000	0.7480	14.9906
9.0200	0.7510	15.1600
9.0400	0.7560	15.3345
9.0600	0.7560	15.4289
9.0800	0.7540	15.6064
9.1000	0.7560	15.6123
9.1200	0.7610	15.5502
9.1400	0.7600	15.5461
9.1600	0.7640	15.5755
9.1800	0.7650	15.5920
9.2000	0.7670	15.6648
9.2200	0.7660	15.8497
9.2400	0.7690	15.9383
9.2600	0.7720	15.9490
9.2800	0.7720	15.9178
9.3000	0.7750	15.9929
9.3200	0.7770	16.1553
9.3400	0.7810	16.1676
9.3600	0.7800	16.0762
9.3800	0.7810	16.0613
9.4000	0.7820	16.1977
9.4200	0.7860	16.3074
9.4400	0.7870	16.4360
9.4600	0.7880	16.2700
9.4800	0.7930	16.3214
9.5000	0.7920	16.3890
9.5200	0.7930	16.6655
9.5400	0.7950	16.5906
9.5600	0.7960	16.5769
9.5800	0.7990	16.6006
9.6000	0.8010	16.6368
9.6200	0.8030	16.7156
9.6400	0.8020	16.7471
9.6600	0.8070	16.7323
9.6800	0.8070	16.7094
9.7000	0.8070	16.7500
9.7200	0.8100	16.7859
9.7400	0.8100	16.7781
9.7600	0.8120	16.9068
9.7800	0.8130	16.8654
9.8000	0.8150	16.9449
9.8200	0.8170	17.0595
9.8400	0.8190	17.2029
9.8600	0.8200	17.1881
9.8800	0.8220	17.2263
9.9000	0.8260	17.2092
9.9200	0.8290	17.2421
9.9400	0.8300	17.2255
9.9600	0.8300	17.2982
9.9800	0.8300	17.4116
10.0000	0.8320	17.4242
10.0200	0.8320	17.3752
10.0400	0.8390	17.3969
10.0600	0.8410	17.5067
10.0800	0.8390	17.6606
10.1000	0.8400	17.7023
10.1200	0.8420	17.6496
10.1400	0.8430	17.4551
10.1600	0.8440	17.5464
10.1800	0.8490	17.7525
10.2000	0.8500	17.9463
10.2200	0.8500	17.9345
10.2400	0.8530	17.8757
10.2600	0.8530	17.8871
10.2800	0.8530	17.9143
10.3000	0.8570	17.8890
10.3200	0.8610	17.9690
10.3400	0.8620	17.9365
10.3600	0.8620	17.9689
10.3800	0.8640	18.1414
10.4000	0.8650	18.1116
10.4200	0.8650	17.9127
10.4400	0.8700	17.9013
10.4600	0.8690	17.9439
10.4800	0.8710	17.9370
10.5000	0.8750	17.8503
10.5200	0.8750	17.8604
10.5400	0.8770	17.9574
10.5600	0.8790	18.0445
10.5800	0.8820	18.1175
10.6000	0.8830	18.1242
10.6200	0.8850	18.2106
10.6400	0.8840	18.3028
10.6600	0.8880	18.3118
10.6800	0.8880	18.4105
10.7000	0.8880	18.4404
10.7200	0.8920	18.3931
10.7400	0.8910	18.4997
10.7600	0.8960	18.5810
10.7800	0.8980	18.7422
10.8000	0.8980	18.8920
10.8200	0.9010	18.8507
10.8400	0.9040	18.8796
10.8600	0.9050	19.0034
10.8800	0.9090	19.0707
10.9000	0.9060	19.0719
10.9200	0.9110	19.0175
10.9400	0.9080	19.0159
10.9600	0.9120	19.0526
10.9800	0.9170	19.1159
11.0000	0.9150	19.3088
11.0200	0.9180	19.3868
11.0400	0.9220	19.3598
11.0600	0.9210	19.3425
11.0800	0.9220	19.5719
11.1000	0.9220	19.6204
11.1200	0.9230	19.5914
11.1400	0.9260	19.6792
11.1600	0.9290	19.7842
11.1800	0.9340	19.8435
11.2000	0.9350	19.8337
11.2200	0.9350	19.8267
11.2400	0.9340	19.8370
11.2600	0.9370	20.0067
11.2800	0.9370	20.0779
11.3000	0.9390	20.0902
11.3200	0.9430	19.9905
11.3400	0.9430	20.1731
11.3600	0.9460	20.2840
11.3800	0.9490	20.2866
11.4000	0.9500	20.2937
11.4200	0.9480	20.3538
11.4400	0.9520	20.4426
11.4600	0.9530	20.4147
11.4800	0.9570	20.5088
11.5000	0.9590	20.5928
11.5200	0.9590	20.6523
11.5400	0.9600	20.7174
11.5600	0.9630	20.8870
11.5800	0.9640	20.8995
11.6000	0.9670	20.8575
11.6200	0.9680	20.9007
11.6400	0.9690	20.9607
11.6600	0.9720	20.9423
11.6800	0.9720	21.0512
11.7000	0.9750	21.0329
11.7200	0.9770	21.1291
11.7400	0.9790	21.4807
11.7600	0.9790	21.4932
11.7800	0.9800	21.4113
11.8000	0.9840	21.4613
11.8200	0.9850	21.4217
11.8400	0.9830	21.3867
11.8600	0.9850	21.3939
11.8800	0.9850	21.4798
11.9000	0.9900	21.4532
11.9200	0.9930	21.7409
11.9400	0.9970	21.9708
11.9600	0.9950	21.8727
11.9800	0.9980	21.6919
12.0000	0.9970	21.5054
12.0200	0.9990	21.4568
12.0400	1.0030	21.4673
12.0600	1.0020	21.5327
12.0800	1.0070	21.6046
12.1000	1.0090	21.6690
12.1200	1.0100	21.7420
12.1400	1.0120	21.7740
12.1600	1.0100	21.7226
12.1800	1.0160	21.8099
12.2000	1.0160	21.9139
12.2200	1.0150	21.9558
12.2400	1.0170	22.0465
12.2600	1.0210	22.1170
12.2800	1.0210	22.1564
12.3000	1.0240	21.9892
12.3200	1.0260	22.0525
12.3400	1.0280	22.1704
12.3600	1.0310	22.3371
12.3800	1.0290	22.3952
12.4000	1.0320	22.2918
12.4200	1.0320	22.4812
12.4400	1.0370	22.4778
12.4600	1.0370	22.5776
12.4800	1.0390	22.7926
12.5000	1.0390	22.8080
12.5200	1.0410	22.7836
12.5400	1.0440	22.9621
12.5600	1.0470	23.0698
12.5800	1.0500	23.1201
12.6000	1.0480	23.1404
12.6200	1.0510	23.0978
12.6400	1.0530	22.8714
12.6600	1.0560	23.0711
12.6800	1.0570	23.2196
12.7000	1.0550	23.2445
12.7200	1.0610	23.1751
12.7400	1.0590	23.1182
12.7600	1.0620	23.2629
12.7800	1.0630	23.3578
12.8000	1.0660	23.3123
12.8200	1.0700	23.2621
12.8400	1.0700	23.3868
12.8600	1.0670	23.4447
12.8800	1.0710	23.2209
12.9000	1.0730	23.3584
12.9200	1.0780	23.5173
12.9400	1.0780	23.7009
12.9600	1.0770	23.7847
12.9800	1.0790	23.8599
13.0000	1.0840	24.1069
13.0200	1.0840	24.1539
13.0400	1.0860	24.1076
13.0600	1.0880	23.8136
13.0800	1.0900	23.8610
13.1000	1.0900	24.1820
13.1200	1.0930	24.1958
13.1400	1.0930	23.8667
13.1600	1.0960	23.9565
13.1800	1.0960	24.2873
13.2000	1.1020	24.2786
13.2200	1.1020	24.3793
13.2400	1.1010	24.6014
13.2600	1.1050	24.6971
13.2800	1.1070	24.6728
13.3000	1.1050	24.8424
13.3200	1.1100	24.8963
13.3400	1.1120	24.9063
13.3600	1.1100	24.9432
13.3800	1.1110	24.8570
13.4000	1.1150	24.7511
13.4200	1.1190	24.9981
13.4400	1.1210	25.0885
13.4600	1.1230	25.1667
13.4800	1.1220	25.3978
13.5000	1.1210	25.4077
13.5200	1.1240	25.2507
13.5400	1.1250	25.3499
13.5600	1.1300	25.4358
13.5800	1.1290	25.4846
13.6000	1.1310	25.2562
13.6200	1.1330	25.3534
13.6400	1.1380	25.5951
13.6600	1.1390	25.7318
13.6800	1.1390	25.7283
13.7000	1.1390	25.8028
13.7200	1.1420	25.3207
13.7400	1.1450	25.5643
13.7600	1.1460	25.8599
13.7800	1.1490	25.8168
13.8000	1.1490	25.9697
13.8200	1.1510	26.0535
13.8400	1.1510	26.0415
13.8600	1.1520	26.0835
13.8800	1.1570	26.1316
13.9000	1.1600	26.3054
13.9200	1.1590	26.4284
13.9400	1.1620	26.4013
13.9600	1.1640	26.2449
13.9800	1.1620	26.2685
14.0000	1.1680	26.3775
14.0200	1.1670	26.2436
14.0400	1.1700	26.3165
14.0600	1.1720	26.6206
14.0800	1.1710	26.7599
14.1000	1.1760	26.6951
14.1200	1.1770	26.6835
14.1400	1.1800	26.8169
14.1600	1.1780	26.8597
14.1800	1.1830	26.9048
14.2000	1.1830	26.9814
14.2200	1.1820	27.1426
14.2400	1.1830	27.0993
14.2600	1.1860	26.9324
14.2800	1.1910	27.0220
14.3000	1.1930	27.1624
14.3200	1.1940	27.2802
14.3400	1.1950	27.2455
14.3600	1.1940	27.2426
14.3800	1.1980	27.4597
14.4000	1.2000	27.4853
14.4200	1.2040	27.5577
14.4400	1.2050	27.5568
14.4600	1.2050	27.4774
14.4800	1.2070	27.4196
14.5000	1.2070	27.3636
14.5200	1.2100	27.5191
14.5400	1.2090	27.6961
14.5600	1.2130	27.7848
14.5800	1.2170	27.6794
14.6000	1.2160	27.6464
14.6200	1.2170	27.6409
14.6400	1.2200	27.8164
14.6600	1.2190	27.8530
14.6800	1.2210	27.9172
14.7000	1.2250	28.1136
14.7200	1.2260	28.1415
14.7400	1.2280	28.0980
14.7600	1.2290	28.2313
14.7800	1.2320	28.2303
14.8000	1.2340	28.2308
14.8200	1.2350	28.4344
14.8400	1.2360	28.4543
14.8600	1.2350	28.4539
14.8800	1.2380	28.2857
14.9000	1.2400	28.3422
14.9200	1.2400	28.5786
14.9400	1.2430	28.5959
14.9600	1.2440	28.6248
14.9800	1.2490	28.8025
15.0000	1.2470	28.8050
15.0200	1.2520	28.7828
15.0400	1.2520	28.7626
15.0600	1.2550	28.8924
15.0800	1.2560	28.8165
15.1000	1.2540	28.7731
15.1200	1.2580	28.9424
15.1400	1.2610	29.0715
15.1600	1.2620	28.9505
15.1800	1.2630	28.9838
15.2000	1.2650	29.1432
15.2200	1.2670	29.3942
15.2400	1.2680	29.4374
15.2600	1.2690	29.4267
15.2800	1.2730	29.5589
15.3000	1.2710	29.7649
15.3200	1.2750	29.8374
15.3400	1.2790	29.7825
15.3600	1.2800	29.6755
15.3800	1.2800	29.6479
15.4000	1.2850	29.6393
15.4200	1.2840	29.7796
15.4400	1.2850	29.9552
15.4600	1.2890	29.8652
15.4800	1.2870	29.9886
15.5000	1.2890	30.0545
15.5200	1.2910	30.1266
15.5400	1.2920	30.1756
15.5600	1.2990	30.1763
15.5800	1.2980	30.2695
15.6000	1.2970	30.2772
15.6200	1.2990	30.3022
15.6400	1.3000	30.4984
15.6600	1.3060	30.5121
15.6800	1.3100	30.3271
15.7000	1.3080	30.5077
15.7200	1.3080	30.6171
15.7400	1.3120	30.5004
15.7600	1.3130	30.3834
15.7800	1.3160	30.3373
15.8000	1.3180	30.3724
15.8200	1.3150	30.4625
15.8400	1.3200	30.5850
15.8600	1.3220	30.5574
15.8800	1.3200	30.3941
15.9000	1.3260	30.6056
15.9200	1.3250	30.7517
15.9400	1.3270	30.8249
15.9600	1.3310	30.7773
15.9800	1.3280	30.7425
16.0000	1.3330	30.8108
16.0200	1.3360	30.8917
16.0400	1.3340	30.9931
16.0600	1.3350	31.0308
16.0800	1.3380	30.8408
16.1000	1.3390	30.6363
16.1200	1.3410	30.9206
16.1400	1.3450	31.2311
16.1600	1.3430	31.3126
16.1800	1.3470	31.4300
16.2000	1.3510	31.3955
16.2200	1.3530	31.3398
16.2400	1.3530	31.2078
16.2600	1.3560	31.0752
16.2800	1.3540	31.1477
16.3000	1.3560	31.5167
16.3200	1.3580	31.6126
16.3400	1.3600	31.6381
16.3600	1.3630	31.3847
16.3800	1.3620	31.4603
16.4000	1.3680	31.6966
16.4200	1.3670	31.8701
16.4400	1.3690	31.9326
16.4600	1.3720	32.1176
16.4800	1.3730	32.1675
16.5000	1.3730	32.1677
16.5200	1.3760	31.8099
16.5400	1.3760	31.8179
16.5600	1.3770	32.1541
16.5800	1.3800	32.2307
16.6000	1.3830	32.1597
16.6200	1.3810	31.9738
16.6400	1.3880	31.9339
16.6600	1.3880	32.2045
16.6800	1.3910	32.1663
16.7000	1.3920	32.1309
16.7200	1.3940	32.2585
16.7400	1.3930	32.4263
16.7600	1.3950	32.5966
16.7800	1.3980	32.7637
16.8000	1.3970	32.7587
16.8200	1.3990	32.7423
16.8400	1.4030	32.3467
16.8600	1.4030	32.2890
16.8800	1.4080	32.5658
16.9000	1.4080	32.9342
16.9200	1.4090	33.0700
16.9400	1.4110	33.0655
16.9600	1.4140	33.0465
16.9800	1.4130	33.1452
17.0000	1.4140	33.2308
17.0200	1.4170	33.2385
17.0400	1.4200	33.1942
17.0600	1.4220	33.1974
17.0800	1.4220	33.1420
17.1000	1.4220	33.5944
17.1200	1.4230	33.7678
17.1400	1.4270	33.6456
17.1600	1.4300	33.5777
17.1800	1.4300	33.6082
17.2000	1.4350	33.6504
17.2200	1.4310	33.7623
17.2400	1.4360	33.8901
17.2600	1.4340	34.0054
17.2800	1.4410	33.9757
17.3000	1.4410	34.0229
17.3200	1.4420	34.0113
17.3400	1.4450	34.2296
17.3600	1.4480	34.3302
17.3800	1.4480	34.3533
17.4000	1.4490	34.3339
17.4200	1.4520	34.3752
17.4400	1.4520	34.5871
17.4600	1.4530	34.5858
17.4800	1.4570	34.4990
17.5000	1.4530	34.4137
17.5200	1.4600	34.5188
17.5400	1.4600	34.6634
17.5600	1.4620	34.7814
17.5800	1.4650	34.9057
17.6000	1.4650	34.9819
17.6200	1.4690	35.0527
17.6400	1.4710	35.2706
17.6600	1.4720	35.2767
17.6800	1.4720	35.0575
17.7000	1.4720	34.7731
17.7200	1.4760	34.9061
17.7400	1.4780	35.0465
17.7600	1.4790	35.1512
17.7800	1.4800	35.3748
17.8000	1.4820	35.6000
17.8200	1.4860	35.6234
17.8400	1.4840	35.5496
17.8600	1.4860	35.4508
17.8800	1.4860	35.3783
17.9000	1.4890	35.4952
17.9200	1.4930	35.6149
17.9400	1.4950	35.5665
17.9600	1.4940	35.6298
17.9800	1.4950	35.6736
18.0000	1.5020	35.5998
18.0200	1.5000	35.6016
18.0400	1.5010	35.7000
18.0600	1.5050	35.6692
18.0800	1.5040	35.6821
18.1000	1.5060	35.7127
18.1200	1.5080	35.4977
18.1400	1.5090	35.3600
18.1600	1.5120	35.3820
18.1800	1.5130	35.4009
18.2000	1.5150	35.4860
18.2200	1.5180	35.5761
18.2400	1.5200	35.6669
18.2600	1.5220	35.7391
18.2800	1.5250	35.8289
18.3000	1.5240	35.7722
18.3200	1.5240	35.6906
18.3400	1.5290	35.8004
18.3600	1.5290	35.8562
18.3800	1.5340	35.8669
18.4000	1.5320	35.8924
18.4200	1.5350	35.9120
18.4400	1.5360	36.0398
18.4600	1.5370	36.1760
18.4800	1.5400	36.0636
18.5000	1.5410	36.0442
18.5200	1.5420	36.1982
18.5400	1.5450	36.3674
18.5600	1.5480	36.3729
18.5800	1.5490	36.2331
18.6000	1.5480	36.2317
18.6200	1.5520	36.3047
18.6400	1.5510	36.4003
18.6600	1.5500	36.2810
18.6800	1.5530	36.4226
18.7000	1.5590	36.4162
18.7200	1.5600	36.4958
18.7400	1.5610	36.6678
18.7600	1.5630	36.8804
18.7800	1.5630	36.8741
18.8000	1.5680	36.9583
18.8200	1.5680	36.9739
18.8400	1.5720	36.9151
18.8600	1.5720	36.8634
18.8800	1.5720	36.8560
18.9000	1.5740	36.9084
18.9200	1.5760	36.9786
18.9400	1.5770	37.1011
18.9600	1.5800	37.2853
18.9800	1.5800	37.5122
19.0000	1.5840	37.4032
19.0200	1.5820	37.3967
19.0400	1.5840	37.4471
19.0600	1.5890	37.4865
19.0800	1.5910	37.5639
19.1000	1.5920	37.6042
19.1200	1.5930	37.5787
19.1400	1.5950	37.5743
19.1600	1.5940	37.5305
19.1800	1.5970	37.7078
19.2000	1.6000	37.6799
19.2200	1.6000	37.5562
19.2400	1.6010	37.7112
19.2600	1.6060	37.7823
19.2800	1.6050	38.0831
19.3000	1.6070	38.2568
19.3200	1.6110	38.1569
19.3400	1.6100	38.0849
19.3600	1.6110	38.1865
19.3800	1.6150	38.3372
19.4000	1.6170	38.3943
19.4200	1.6200	38.3081
19.4400	1.6190	38.3243
19.4600	1.6220	38.3304
19.4800	1.6200	38.3701
19.5000	1.6230	38.4095
19.5200	1.6240	38.4042
19.5400	1.6260	38.5139
19.5600	1.6300	38.6573
19.5800	1.6310	38.7456
19.6000	1.6350	38.7174
19.6200	1.6360	38.7117
19.6400	1.6380	38.7508
19.6600	1.6360	38.8247
19.6800	1.6390	38.8321
19.7000	1.6390	38.7598
19.7200	1.6420	38.7415
19.7400	1.6450	38.8205
19.7600	1.6460	38.9444
19.7800	1.6470	38.9440
19.8000	1.6520	38.7045
19.8200	1.6510	38.6869
19.8400	1.6490	38.8524
19.8600	1.6550	38.4927
19.8800	1.6540	38.5981
19.9000	1.6590	38.9661
19.9200	1.6600	39.1242
19.9400	1.6620	39.2027
19.9600	1.6610	39.2553
19.9800	1.6650	39.2431
20.0000	1.6680	39.5566
20.0200	1.6700	39.4835
20.0400	1.6680	39.3904
20.0600	1.6700	39.4186
20.0800	1.6710	39.4638
20.1000	1.6730	39.4885
20.1200	1.6780	39.4835
20.1400	1.6790	39.6322
20.1600	1.6770	39.8943
20.1800	1.6830	39.8668
20.2000	1.6820	39.7552
20.2200	1.6820	39.4585
20.2400	1.6880	39.4724
20.2600	1.6890	39.6578
20.2800	1.6900	39.8772
20.3000	1.6920	40.0124
20.3200	1.6920	40.1532
20.3400	1.6950	40.0712
20.3600	1.6950	39.8407
20.3800	1.6980	39.9737
20.4000	1.7000	40.1511
20.4200	1.7000	40.3209
20.4400	1.7060	40.3764
20.4600	1.7050	40.3769
20.4800	1.7060	40.1965
20.5000	1.7040	40.1064
20.5200	1.7070	40.3046
20.5400	1.7090	40.5426
20.5600	1.7140	40.6673
20.5800	1.7120	40.7245
20.6000	1.7160	40.9091
20.6200	1.7200	40.9296
20.6400	1.7200	41.0256
20.6600	1.7170	40.9826
20.6800	1.7220	41.1169
20.7000	1.7250	41.1230
20.7200	1.7250	41.0096
20.7400	1.7270	40.9083
20.7600	1.7300	40.8993
20.7800	1.7310	41.0674
20.8000	1.7310	41.2003
20.8200	1.7370	41.3778
20.8400	1.7370	41.4631
20.8600	1.7370	41.4925
20.8800	1.7400	41.5408
20.9000	1.7410	41.5545
20.9200	1.7410	41.5284
20.9400	1.7430	41.6186
20.9600	1.7450	41.5558
20.9800	1.7510	41.5681
21.0000	1.7510	41.7209
21.0200	1.7480	41.8639
21.0400	1.7530	41.8753
21.0600	1.7530	41.8146
21.0800	1.7570	41.8715
21.1000	1.7590	41.8471
21.1200	1.7600	41.9323
21.1400	1.7610	41.9678
21.1600	1.7630	41.8467
21.1800	1.7650	41.9830
21.2000	1.7630	42.0930
21.2200	1.7700	41.7970
21.2400	1.7710	42.1330
21.2600	1.7720	42.5173
21.2800	1.7750	42.5430
21.3000	1.7750	42.5155
21.3200	1.7750	42.5119
21.3400	1.7780	42.5861
21.3600	1.7790	42.5274
21.3800	1.7810	42.7170
21.4000	1.7800	42.6814
21.4200	1.7850	42.6598
21.4400	1.7870	42.7193
21.4600	1.7880	42.8086
21.4800	1.7880	42.9584
21.5000	1.7920	42.9942
21.5200	1.7920	42.6163
21.5400	1.7930	42.7207
21.5600	1.7960	42.9030
21.5800	1.7940	42.7948
21.6000	1.8000	42.8563
21.6200	1.8030	43.0821
21.6400	1.8000	43.1832
21.6600	1.8060	43.2237
21.6800	1.8050	43.2172
21.7000	1.8060	43.0459
21.7200	1.8080	43.4226
21.7400	1.8100	43.4875
21.7600	1.8150	43.4411
21.7800	1.8150	43.5670
21.8000	1.8150	43.6491
21.8200	1.8150	43.7397
21.8400	1.8170	43.4923
21.8600	1.8220	43.3106
21.8800	1.8210	43.4730
21.9000	1.8240	43.7771
21.9200	1.8240	43.8667
21.9400	1.8280	43.5762
21.9600	1.8300	43.4954
21.9800	1.8320	43.6785
22.0000	1.8340	43.6049
22.0200	1.8330	43.4353
22.0400	1.8320	43.5023
22.0600	1.8380	43.8472
22.0800	1.8380	43.8649
22.1000	1.8410	43.6216
22.1200	1.8450	43.5903
22.1400	1.8430	43.7357
22.1600	1.8440	43.7942
22.1800	1.8470	43.7825
22.2000	1.8480	43.3195
22.2200	1.8500	43.3887
22.2400	1.8540	43.7829
22.2600	1.8570	43.9741
22.2800	1.8550	43.9687
22.3000	1.8570	43.8613
22.3200	1.8610	43.8079
22.3400	1.8580	43.7212
22.3600	1.8610	43.7481
22.3800	1.8620	44.0490
22.4000	1.8640	44.0429
22.4200	1.8680	43.8906
22.4400	1.8660	43.6152
22.4600	1.8720	43.5274
22.4800	1.8710	43.8438
22.5000	1.8750	44.0767
22.5200	1.8740	44.1199
22.5400	1.8780	44.2702
22.5600	1.8810	44.2387
22.5800	1.8810	44.1430
22.6000	1.8840	44.2512
22.6200	1.8840	44.2206
22.6400	1.8870	44.1970
22.6600	1.8880	44.3640
22.6800	1.8900	44.2153
22.7000	1.8900	43.8754
22.7200	1.8950	43.6982
22.7400	1.8930	43.6478
22.7600	1.8950	43.7652
22.7800	1.8990	43.8674
22.8000	1.8970	43.9634
22.8200	1.9040	44.0684
22.8400	1.9040	43.7736
22.8600	1.9060	43.5834
22.8800	1.9050	43.7749
22.9000	1.9090	43.8501
22.9200	1.9100	43.8681
22.9400	1.9090	43.9562
22.9600	1.9120	44.0267
22.9800	1.9150	44.0614
23.0000	1.9190	44.0056
23.0200	1.9170	44.0673
23.0400	1.9200	44.1625
23.0600	1.9200	44.1508
23.0800	1.9220	44.1181
23.1000	1.9230	44.2247
23.1200	1.9280	44.2357
23.1400	1.9290	44.2900
23.1600	1.9280	44.2222
23.1800	1.9310	44.1365
23.2000	1.9310	44.1619
23.2200	1.9350	44.1836
23.2400	1.9330	44.3624
23.2600	1.9370	44.5640
23.2800	1.9390	44.7266
23.3000	1.9440	44.8259
23.3200	1.9440	44.8858
23.3400	1.9450	44.8929
23.3600	1.9440	44.7601
23.3800	1.9500	44.9217
23.4000	1.9490	45.0543
23.4200	1.9490	45.0938
23.4400	1.9500	45.1484
23.4600	1.9550	45.0160
23.4800	1.9560	44.9133
23.5000	1.9570	45.1210
23.5200	1.9600	45.2314
23.5400	1.9630	45.2577
23.5600	1.9620	45.1715
23.5800	1.9630	45.2843
23.6000	1.9640	45.2371
23.6200	1.9660	45.1679
23.6400	1.9700	45.4533
23.6600	1.9730	45.6877
23.6800	1.9750	45.6020
23.7000	1.9750	45.6204
23.7200	1.9760	45.6704
23.7400	1.9780	45.6378
23.7600	1.9770	45.5885
23.7800	1.9790	45.5133
23.8000	1.9830	45.7212
23.8200	1.9840	45.9931
23.8400	1.9900	45.8786
23.8600	1.9880	45.6450
23.8800	1.9910	45.9284
23.9000	1.9900	46.0422
23.9200	1.9940	46.0324
23.9400	1.9960	45.9609
23.9600	1.9950	46.0437
23.9800	1.9980	46.1474
24.0000	2.0000	46.0784
24.0200	2.0020	46.1723
24.0400	2.0000	45.9881
24.0600	2.0030	46.1641
24.0800	2.0050	46.4180
24.1000	2.0090	46.7029
24.1200	2.0080	46.8949
24.1400	2.0130	46.6153
24.1600	2.0120	46.6382
24.1800	2.0110	46.8467
24.2000	2.0180	46.8572
24.2200	2.0180	47.0064
24.2400	2.0190	47.0030
24.2600	2.0200	47.0016
24.2800	2.0200	47.0319
24.3000	2.0240	47.0958
24.3200	2.0260	47.1774
24.3400	2.0280	47.3497
24.3600	2.0300	47.2649
24.3800	2.0290	47.2732
24.4000	2.0330	47.3851
24.4200	2.0350	47.4208
24.4400	2.0370	47.3811
24.4600	2.0390	47.5416
24.4800	2.0390	47.4621
24.5000	2.0410	47.5906
24.5200	2.0390	47.7064
24.5400	2.0460	47.8323
24.5600	2.0450	48.0373
24.5800	2.0480	48.3023
24.6000	2.0500	48.1201
24.6200	2.0510	47.9040
24.6400	2.0540	48.0027
24.6600	2.0550	48.1349
24.6800	2.0560	48.2029
24.7000	2.0580	48.3152
24.7200	2.0590	48.2726
24.7400	2.0640	48.1237
24.7600	2.0620	47.9269
24.7800	2.0650	48.3855
24.8000	2.0640	48.7224
24.8200	2.0680	48.7526
24.8400	2.0680	48.5238
24.8600	2.0710	48.3996
24.8800	2.0730	48.6779
24.9000	2.0750	48.9412
24.9200	2.0750	49.0064
24.9400	2.0780	48.9747
24.9600	2.0770	48.8734
24.9800	2.0820	48.8589
25.0000	2.0800	48.8487
25.0200	2.0850	49.0060
25.0400	2.0870	49.1204
25.0600	2.0870	49.1738
25.0800	2.0890	49.3109
25.1000	2.0920	49.4426
25.1200	2.0940	49.3987
25.1400	2.0970	49.3392
25.1600	2.0960	49.1897
25.1800	2.0970	49.2688
25.2000	2.0970	49.3341
25.2200	2.0980	49.3500
25.2400	2.1030	49.3748
25.2600	2.1060	49.5197
25.2800	2.1090	49.6733
25.3000	2.1050	49.7014
25.3200	2.1110	49.7197
25.3400	2.1100	49.7514
25.3600	2.1120	49.8037
25.3800	2.1140	49.7548
25.4000	2.1150	49.6879
25.4200	2.1190	49.8493
25.4400	2.1200	49.9518
25.4600	2.1230	49.9714
25.4800	2.1220	49.8013
25.5000	2.1230	50.0326
25.5200	2.1260	50.2255
25.5400	2.1250	50.3177
25.5600	2.1270	50.3211
25.5800	2.1290	50.4273
25.6000	2.1350	50.5180
25.6200	2.1330	50.4018
25.6400	2.1370	50.2247
25.6600	2.1360	50.4622
25.6800	2.1370	50.6595
25.7000	2.1410	50.6836
25.7200	2.1420	50.7021
25.7400	2.1450	50.7589
25.7600	2.1470	50.8255
25.7800	2.1470	50.7408
25.8000	2.1490	50.9481
25.8200	2.1520	51.0494
25.8400	2.1540	51.2170
25.8600	2.1520	51.1943
25.8800	2.1550	51.1062
25.9000	2.1590	51.1837
25.9200	2.1600	51.4754
25.9400	2.1620	51.6893
25.9600	2.1640	51.4877
25.9800	2.1610	51.4197
26.0000	2.1650	51.4289
26.0200	2.1660	51.4830
26.0400	2.1710	51.4630
26.0600	2.1720	51.6102
26.0800	2.1710	51.6761
26.1000	2.1770	51.5718
26.1200	2.1720	51.5341
26.1400	2.1770	51.7124
26.1600	2.1800	51.7955
26.1800	2.1810	51.7819
26.2000	2.1820	51.8952
26.2200	2.1820	51.8269
26.2400	2.1840	51.8573
26.2600	2.1890	51.8287
26.2800	2.1910	51.8956
26.3000	2.1930	52.0150
26.3200	2.1940	52.0299
26.3400	2.1940	51.9759
26.3600	2.1940	51.9475
26.3800	2.1980	52.0099
26.4000	2.2010	52.0802
26.4200	2.2060	52.0659
26.4400	2.2040	52.0370
26.4600	2.2050	52.0599
26.4800	2.2060	51.9990
26.5000	2.2080	51.8898
26.5200	2.2120	52.0509
26.5400	2.2090	51.8954
26.5600	2.2100	51.6695
26.5800	2.2150	51.9672
26.6000	2.2150	52.0665
26.6200	2.2190	52.0779
26.6400	2.2180	52.1142
26.6600	2.2220	52.3119
26.6800	2.2230	52.1593
26.7000	2.2240	52.0852
26.7200	2.2270	52.1209
26.7400	2.2250	52.3230
26.7600	2.2290	52.2682
26.7800	2.2320	52.1725
26.8000	2.2340	52.1663
26.8200	2.2340	51.9180
26.8400	2.2390	51.7713
26.8600	2.2340	51.8814
26.8800	2.2380	51.9961
26.9000	2.2410	52.0581
26.9200	2.2450	52.1979
26.9400	2.2460	52.2561
26.9600	2.2470	52.2091
26.9800	2.2450	52.3996
27.0000	2.2480	52.4667
27.0200	2.2490	52.2623
27.0400	2.2530	52.0689
27.0600	2.2550	52.0292
27.0800	2.2570	52.0964
27.1000	2.2560	52.1660
27.1200	2.2590	52.1037
27.1400	2.2620	52.0873
27.1600	2.2600	51.9644
27.1800	2.2660	51.5385
27.2000	2.2650	51.6755
27.2200	2.2680	51.6915
27.2400	2.2660	51.7946
27.2600	2.2730	51.9152
27.2800	2.2720	51.9871
27.3000	2.2760	51.9839
27.3200	2.2760	52.0736
27.3400	2.2780	51.9829
27.3600	2.2790	51.7656
27.3800	2.2830	51.6902
27.4000	2.2830	51.8492
27.4200	2.2870	51.9688
27.4400	2.2850	51.9542
27.4600	2.2840	52.0166
27.4800	2.2880	51.8787
27.5000	2.2900	51.7475
27.5200	2.2940	51.9429
27.5400	2.2950	52.0169
27.5600	2.2980	52.0369
27.5800	2.2990	52.1191
27.6000	2.3000	52.0977
27.6200	2.3000	51.8746
27.6400	2.3010	51.8991
27.6600	2.3050	52.0895
27.6800	2.3050	52.3140
27.7000	2.3060	52.2106
27.7200	2.3100	52.1521
27.7400	2.3120	52.1140
27.7600	2.3130	52.0960
27.7800	2.3150	52.1708
27.8000	2.3160	52.1897
27.8200	2.3200	52.2385
27.8400	2.3200	52.3072
27.8600	2.3210	52.2122
27.8800	2.3200	52.2573
27.9000	2.3220	52.1962
27.9200	2.3280	52.2441
27.9400	2.3270	52.2977
27.9600	2.3310	52.2816
27.9800	2.3290	52.2242
28.0000	2.3350	52.3703
28.0200	2.3320	52.6068
28.0400	2.3340	52.5529
28.0600	2.3370	52.6352
28.0800	2.3410	52.6421
28.1000	2.3400	52.5370
28.1200	2.3400	52.3777
28.1400	2.3440	52.6313
28.1600	2.3450	52.8752
28.1800	2.3490	53.0136
28.2000	2.3510	53.0881
28.2200	2.3520	53.0945
28.2400	2.3510	52.9863
28.2600	2.3520	52.9819
28.2800	2.3560	52.9962
28.3000	2.3600	53.0871
28.3200	2.3600	53.1565
28.3400	2.3580	53.2092
28.3600	2.3660	53.1885
28.3800	2.3650	53.2032
28.4000	2.3660	53.2378
28.4200	2.3650	53.4744
28.4400	2.3690	53.0892
28.4600	2.3720	53.1951
28.4800	2.3750	53.4681
28.5000	2.3730	53.6309
28.5200	2.3750	53.6881
28.5400	2.3780	53.8571
28.5600	2.3790	53.8035
28.5800	2.3830	53.6711
28.6000	2.3840	53.6273
28.6200	2.3840	53.6738
28.6400	2.3850	53.9375
28.6600	2.3870	54.2076
28.6800	2.3870	54.1739
28.7000	2.3890	54.0766
28.7200	2.3940	54.0658
28.7400	2.3950	54.1331
28.7600	2.3980	54.1817
28.7800	2.3980	54.4128
28.8000	2.3990	54.4069
28.8200	2.4010	54.3654
28.8400	2.4010	54.3550
28.8600	2.4050	54.4170
28.8800	2.4080	54.4339
28.9000	2.4080	54.6613
28.9200	2.4100	54.7900
28.9400	2.4110	54.6768
28.9600	2.4130	54.4559
28.9800	2.4140	54.4325
29.0000	2.4180	54.4972
29.0200	2.4160	54.8866
29.0400	2.4200	55.0899
29.0600	2.4220	55.1545
29.0800	2.4240	55.2697
29.1000	2.4220	55.1666
29.1200	2.4250	54.9851
29.1400	2.4260	54.9778
29.1600	2.4310	55.0904
29.1800	2.4300	55.1093
29.2000	2.4340	55.1862
29.2200	2.4340	55.1976
29.2400	2.4340	55.1800
29.2600	2.4390	55.5155
29.2800	2.4410	55.4288
29.3000	2.4430	55.4241
29.3200	2.4420	55.2797
29.3400	2.4440	55.4077
29.3600	2.4450	55.4867
29.3800	2.4480	55.7346
29.4000	2.4510	55.6959
29.4200	2.4510	55.5945
29.4400	2.4500	55.7334
29.4600	2.4550	55.8175
29.4800	2.4570	55.7162
29.5000	2.4560	55.7360
29.5200	2.4600	55.7847
29.5400	2.4610	55.8458
29.5600	2.4640	55.9790
29.5800	2.4650	55.9463
29.6000	2.4650	55.9333
29.6200	2.4650	55.9366
29.6400	2.4690	56.0013
29.6600	2.4690	56.0234
29.6800	2.4720	56.0287
29.7000	2.4760	56.0373
29.7200	2.4770	55.9911
29.7400	2.4750	56.0061
29.7600	2.4780	55.9947
29.7800	2.4790	56.0377
29.8000	2.4810	56.1018
29.8200	2.4830	56.1027
29.8400	2.4860	56.1817
29.8600	2.4890	56.1789
29.8800	2.4900	56.2493
29.9000	2.4890	56.4110
29.9200	2.4930	56.4740
29.9400	2.4950	56.4172
29.9600	2.4970	56.2198
29.9800	2.4960	56.3545
30.0000	2.5010	56.5363
30.0200	2.5000	56.6600
30.0400	2.5010	56.7385
30.0600	2.5040	56.7640
30.0800	2.5040	57.0602
30.1000	2.5080	57.0660
30.1200	2.5090	56.9349
30.1400	2.5090	56.7868
30.1600	2.5090	56.2939
30.1800	2.5140	56.5836
30.2000	2.5180	56.9518
30.2200	2.5180	57.2618
30.2400	2.5210	57.3268
30.2600	2.5240	57.2684
30.2800	2.5240	57.2346
30.3000	2.5250	57.1156
30.3200	2.5270	57.1795
30.3400	2.5280	57.1588
30.3600	2.5300	57.1023
30.3800	2.5310	57.2968
30.4000	2.5320	57.4694
30.4200	2.5360	57.6354
30.4400	2.5340	57.6524
30.4600	2.5390	57.6165
30.4800	2.5390	57.5828
30.5000	2.5380	57.5797
30.5200	2.5420	57.5698
30.5400	2.5420	57.5048
30.5600	2.5450	57.5519
30.5800	2.5510	57.7581
30.6000	2.5500	57.8401
30.6200	2.5510	57.9406
30.6400	2.5510	57.9651
30.6600	2.5520	57.9636
30.6800	2.5560	57.9014
30.7000	2.5570	57.9087
30.7200	2.5600	58.0511
30.7400	2.5610	58.1710
30.7600	2.5620	58.2744
30.7800	2.5670	58.2771
30.8000	2.5640	58.3066
30.8200	2.5660	58.2919
30.8400	2.5710	58.3034
30.8600	2.5750	58.3667
30.8800	2.5750	58.2519
30.9000	2.5750	58.1979
30.9200	2.5760	58.3886
30.9400	2.5770	58.6603
30.9600	2.5790	58.6500
30.9800	2.5790	58.5308
31.0000	2.5830	58.5009
31.0200	2.5830	58.6534
31.0400	2.5880	58.7659
31.0600	2.5900	58.6587
31.0800	2.5890	58.4414
31.1000	2.5900	58.6343
31.1200	2.5940	58.8195
31.1400	2.5930	58.9351
31.1600	2.5960	58.9893
31.1800	2.5970	58.9546
31.2000	2.5990	58.8780
31.2200	2.6010	59.0013
31.2400	2.6000	59.0292
31.2600	2.6050	58.8653
31.2800	2.6050	59.1153
31.3000	2.6110	59.2023
31.3200	2.6080	59.1401
31.3400	2.6090	59.2312
31.3600	2.6140	59.4575
31.3800	2.6140	59.4238
31.4000	2.6190	59.1489
31.4200	2.6200	59.1085
31.4400	2.6200	59.3861
31.4600	2.6190	59.2710
31.4800	2.6230	59.2483
31.5000	2.6260	59.3474
31.5200	2.6270	59.2717
31.5400	2.6290	59.0616
31.5600	2.6290	59.2044
31.5800	2.6290	59.4238
31.6000	2.6320	59.2316
31.6200	2.6350	59.3793
31.6400	2.6390	59.5961
31.6600	2.6400	59.7433
31.6800	2.6400	59.9349
31.7000	2.6420	59.9412
31.7200	2.6440	59.8742
31.7400	2.6450	59.8719
31.7600	2.6470	60.0361
31.7800	2.6460	60.3005
31.8000	2.6510	60.0069
31.8200	2.6500	59.8735
31.8400	2.6530	59.8964
31.8600	2.6560	59.8903
31.8800	2.6570	59.9117
31.9000	2.6570	59.7499
31.9200	2.6590	60.0110
31.9400	2.6620	60.0990
31.9600	2.6610	60.1875
31.9800	2.6660	59.8313
32.0000	2.6660	59.8425
32.0200	2.6680	60.2468
32.0400	2.6700	60.4162
32.0600	2.6730	60.4765
32.0800	2.6730	60.2941
32.1000	2.6740	60.1735
32.1200	2.6760	60.1315
32.1400	2.6750	60.4172
32.1600	2.6820	60.6645
32.1800	2.6800	60.6720
32.2000	2.6810	60.3172
32.2200	2.6820	60.0328
32.2400	2.6850	59.9487
32.2600	2.6860	60.3126
32.2800	2.6900	60.5530
32.3000	2.6920	60.2432
32.3200	2.6910	60.4557
32.3400	2.6960	60.5207
32.3600	2.6960	60.5414
32.3800	2.6980	60.8358
32.4000	2.6990	60.7868
32.4200	2.7010	60.7930
32.4400	2.7020	60.7424
32.4600	2.7070	60.7611
32.4800	2.7070	60.7651
32.5000	2.7070	60.9838
32.5200	2.7080	60.9241
32.5400	2.7100	60.7799
32.5600	2.7140	60.8190
32.5800	2.7150	60.9282
32.6000	2.7180	60.9240
32.6200	2.7190	60.8441
32.6400	2.7210	60.8863
32.6600	2.7220	60.9305
32.6800	2.7260	60.8748
32.7000	2.7250	60.8514
32.7200	2.7240	60.9342
32.7400	2.7250	60.9598
32.7600	2.7310	60.9624
32.7800	2.7330	60.7943
32.8000	2.7350	60.8111
32.8200	2.7330	60.9516
32.8400	2.7370	60.8736
32.8600	2.7390	60.8358
32.8800	2.7380	60.7774
32.9000	2.7390	60.4828
32.9200	2.7430	60.5058
32.9400	2.7450	60.9775
32.9600	2.7460	61.1761
32.9800	2.7470	61.3180
33.0000	2.7500	61.2885
33.0200	2.7500	61.3231
33.0400	2.7530	61.4530
33.0600	2.7520	61.3379
33.0800	2.7550	61.1136
33.1000	2.7600	61.2118
33.1200	2.7590	61.0577
33.1400	2.7590	60.9622
33.1600	2.7620	61.2204
33.1800	2.7640	61.3798
33.2000	2.7700	61.3314
33.2200	2.7680	61.5331
33.2400	2.7680	61.5475
33.2600	2.7700	61.2839
33.2800	2.7730	61.4313
33.3000	2.7740	61.5779
33.3200	2.7760	61.6012
33.3400	2.7760	61.4352
33.3600	2.7790	61.2540
33.3800	2.7770	61.4440
33.4000	2.7840	61.6089
33.4200	2.7830	61.8985
33.4400	2.7880	61.8853
33.4600	2.7840	61.7921
33.4800	2.7900	61.5864
33.5000	2.7890	61.6857
33.5200	2.7920	61.5004
33.5400	2.7950	61.6184
33.5600	2.7970	61.7717
33.5800	2.7980	61.8649
33.6000	2.7960	61.8940
33.6200	2.7990	61.8978
33.6400	2.8020	62.1198
33.6600	2.8030	62.0824
33.6800	2.8060	61.9928
33.7000	2.8100	62.0227
33.7200	2.8070	62.2630
33.7400	2.8080	62.0053
33.7600	2.8120	61.9966
33.7800	2.8100	62.0127
33.8000	2.8160	62.0887
33.8200	2.8180	62.1565
33.8400	2.8170	62.1233
33.8600	2.8230	61.9456
33.8800	2.8210	61.9309
33.9000	2.8240	61.9736
33.9200	2.8240	62.0811
33.9400	2.8280	62.3542
33.9600	2.8270	62.1338
33.9800	2.8280	62.0737
34.0000	2.8340	62.0659
34.0200	2.8350	62.1000
34.0400	2.8370	62.0084
34.0600	2.8360	62.1763
34.0800	2.8400	62.4730
34.1000	2.8420	62.5468
34.1200	2.8430	62.3915
34.1400	2.8460	62.4956
34.1600	2.8470	62.4993
34.1800	2.8480	62.4016
34.2000	2.8490	62.5945
34.2200	2.8520	62.5934
34.2400	2.8550	62.1648
34.2600	2.8560	62.2084
34.2800	2.8570	62.5298
34.3000	2.8580	62.4994
34.3200	2.8600	62.4781
34.3400	2.8610	62.4983
34.3600	2.8630	62.5540
34.3800	2.8650	62.6400
34.4000	2.8650	62.5711
34.4200	2.8670	62.8759
34.4400	2.8690	62.8573
34.4600	2.8740	62.7893
34.4800	2.8740	62.8401
34.5000	2.8770	62.7373
34.5200	2.8740	62.6837
34.5400	2.8760	62.6506
34.5600	2.8760	62.9209
34.5800	2.8800	62.8370
34.6000	2.8850	62.8400
34.6200	2.8850	62.9482
34.6400	2.8850	63.0213
34.6600	2.8860	63.0319
34.6800	2.8890	62.9521
34.7000	2.8900	63.1723
34.7200	2.8920	63.0733
34.7400	2.8930	62.9808
34.7600	2.8990	62.9054
34.7800	2.8980	62.8753
34.8000	2.9000	62.8584
34.8200	2.9010	62.7135
34.8400	2.9010	62.5451
34.8600	2.9030	62.4872
34.8800	2.9050	62.5453
34.9000	2.9070	62.6621
34.9200	2.9100	62.4559
34.9400	2.9090	62.2139
34.9600	2.9150	62.3197
34.9800	2.9130	62.4318
35.0000	2.9140	62.4198
35.0200	2.9200	62.5595
35.0400	2.9220	62.7305
35.0600	2.9230	62.6463
35.0800	2.9250	62.4729
35.1000	2.9210	62.5632
35.1200	2.9260	62.6297
35.1400	2.9280	62.7141
35.1600	2.9280	62.7565
35.1800	2.9320	62.8127
35.2000	2.9330	63.0048
35.2200	2.9330	62.8305
35.2400	2.9380	62.8105
35.2600	2.9390	62.9551
35.2800	2.9400	63.0159
35.3000	2.9410	62.9340
35.3200	2.9430	62.9659
35.3400	2.9450	63.1901
35.3600	2.9480	63.2119
35.3800	2.9490	63.1228
35.4000	2.9520	63.2560
35.4200	2.9520	63.2133
35.4400	2.9510	62.8416
35.4600	2.9540	62.9274
35.4800	2.9550	63.1078
35.5000	2.9590	63.3170
35.5200	2.9580	63.4012
35.5400	2.9590	63.4269
35.5600	2.9650	63.2537
35.5800	2.9620	62.9040
35.6000	2.9690	62.9983
35.6200	2.9690	63.6659
35.6400	2.9680	63.7831
35.6600	2.9680	63.7330
35.6800	2.9740	63.3584
35.7000	2.9730	63.3983
35.7200	2.9800	63.6921
35.7400	2.9780	63.8498
35.7600	2.9800	63.9251
35.7800	2.9840	63.8852
35.8000	2.9830	63.8535
35.8200	2.9840	63.9313
35.8400	2.9850	63.9953
35.8600	2.9890	64.0620
35.8800	2.9900	63.9474
35.9000	2.9910	63.7084
35.9200	2.9910	63.8615
35.9400	2.9950	64.1014
35.9600	2.9990	64.2050
35.9800	2.9950	64.2715
36.0000	3.0010	64.2353
36.0200	3.0030	64.0255
36.0400	3.0010	63.8260
36.0600	3.0060	63.8791
36.0800	3.0080	64.1171
36.1000	3.0050	64.2527
36.1200	3.0080	64.4824
36.1400	3.0120	64.6290
36.1600	3.0140	64.6516
36.1800	3.0160	64.6304
36.2000	3.0170	64.6124
36.2200	3.0180	64.8449
36.2400	3.0170	64.9544
36.2600	3.0220	64.9468
36.2800	3.0210	65.0573
36.3000	3.0260	64.9631
36.3200	3.0250	64.9071
36.3400	3.0270	64.8590
36.3600	3.0280	65.0615
36.3800	3.0300	65.1497
36.4000	3.0330	65.0770
36.4200	3.0370	64.8679
36.4400	3.0360	64.7084
36.4600	3.0360	64.8584
36.4800	3.0400	65.0615
36.5000	3.0410	65.0850
36.5200	3.0430	65.1084
36.5400	3.0450	65.2444
36.5600	3.0460	65.3340
36.5800	3.0470	65.1603
36.6000	3.0500	65.0511
36.6200	3.0530	65.1374
36.6400	3.0530	65.2511
36.6600	3.0560	65.3779
36.6800	3.0510	65.3763
36.7000	3.0590	65.2803
36.7200	3.0590	65.1877
36.7400	3.0600	65.4931
36.7600	3.0610	65.6436
36.7800	3.0670	65.7375
36.8000	3.0640	65.8238
36.8200	3.0670	65.7851
36.8400	3.0670	65.7604
36.8600	3.0730	65.8180
36.8800	3.0710	65.9645
36.9000	3.0730	65.7617
36.9200	3.0780	65.5712
36.9400	3.0800	65.8237
36.9600	3.0780	65.9722
36.9800	3.0790	65.8799
37.0000	3.0820	65.9643
37.0200	3.0840	66.1526
37.0400	3.0860	66.1603
37.0600	3.0870	65.9964
37.0800	3.0890	65.8497
37.1000	3.0920	65.8285
37.1200	3.0900	65.7891
37.1400	3.0950	65.7647
37.1600	3.0950	65.7285
37.1800	3.0970	65.9121
37.2000	3.0990	65.9566
37.2200	3.1020	65.9067
37.2400	3.1040	66.1943
37.2600	3.1040	66.2939
37.2800	3.1050	66.2567
37.3000	3.1060	66.1835
37.3200	3.1100	66.1784
37.3400	3.1130	66.1547
37.3600	3.1100	66.0578
37.3800	3.1160	65.8362
37.4000	3.1150	66.1200
37.4200	3.1150	66.1151
37.4400	3.1190	65.8505
37.4600	3.1210	65.9782
37.4800	3.1230	66.1149
37.5000	3.1260	66.2023
37.5200	3.1260	66.2095
37.5400	3.1280	66.0915
37.5600	3.1280	65.8169
37.5800	3.1280	65.8361
37.6000	3.1330	66.0578
37.6200	3.1340	66.2713
37.6400	3.1360	66.2627
37.6600	3.1390	66.2216
37.6800	3.1420	66.2342
37.7000	3.1410	66.2669
37.7200	3.1430	66.3148
37.7400	3.1430	66.1967
37.7600	3.1460	65.8842
37.7800	3.1490	65.6259
37.8000	3.1510	65.4900
37.8200	3.1520	65.4862
37.8400	3.1530	65.4371
37.8600	3.1550	65.5543
37.8800	3.1570	65.6359
37.9000	3.1550	65.5308
37.9200	3.1590	65.4557
37.9400	3.1620	65.4614
37.9600	3.1630	65.7196
37.9800	3.1660	65.7070
38.0000	3.1670	65.6657
38.0200	3.1650	65.5163
38.0400	3.1670	65.4172
38.0600	3.1680	65.5044
38.0800	3.1740	65.5965
38.1000	3.1740	65.3855
38.1200	3.1770	65.3961
38.1400	3.1790	65.4087
38.1600	3.1780	65.5269
38.1800	3.1800	65.5744
38.2000	3.1800	65.4658
38.2200	3.1850	65.4121
38.2400	3.1880	65.3936
38.2600	3.1890	65.3898
38.2800	3.1880	65.5733
38.3000	3.1880	65.5866
38.3200	3.1900	65.2401
38.3400	3.1910	65.3490
38.3600	3.1980	65.4841
38.3800	3.1960	65.4965
38.4000	3.2000	65.5552
38.4200	3.2030	65.5588
38.4400	3.2020	65.4115
38.4600	3.2070	65.4015
38.4800	3.2070	65.2185
38.5000	3.2080	65.1866
38.5200	3.2100	65.3113
38.5400	3.2100	65.5030
38.5600	3.2110	65.5549
38.5800	3.2140	65.4812
38.6000	3.2170	65.4994
38.6200	3.2160	65.5233
38.6400	3.2200	65.4872
38.6600	3.2180	65.4764
38.6800	3.2200	65.4489
38.7000	3.2220	65.6000
38.7200	3.2280	65.7164
38.7400	3.2280	65.6516
38.7600	3.2280	65.5974
38.7800	3.2280	65.5214
38.8000	3.2330	65.5638
38.8200	3.2380	65.6036
38.8400	3.2370	65.5572
38.8600	3.2390	65.4710
38.8800	3.2400	65.4202
38.9000	3.2400	65.2268
38.9200	3.2400	64.8528
38.9400	3.2480	65.0235
38.9600	3.2470	65.3035
38.9800	3.2460	65.3711
39.0000	3.2480	65.3796
39.0200	3.2510	65.4450
39.0400	3.2520	65.5658
39.0600	3.2550	65.5398
39.0800	3.2540	65.2674
39.1000	3.2570	65.4384
39.1200	3.2600	65.5005
39.1400	3.2630	65.4986
39.1600	3.2630	65.0845
39.1800	3.2670	65.2366
39.2000	3.2640	65.4280
39.2200	3.2660	65.4228
39.2400	3.2680	65.4804
39.2600	3.2730	65.6427
39.2800	3.2720	65.6737
39.3000	3.2760	65.3871
39.3200	3.2760	65.2650
39.3400	3.2760	65.2581
39.3600	3.2800	65.2754
39.3800	3.2790	65.2807
39.4000	3.2850	65.2918
39.4200	3.2840	65.3853
39.4400	3.2850	65.3300
39.4600	3.2880	64.9960
39.4800	3.2900	64.8023
39.5000	3.2910	64.6398
39.5200	3.2910	64.5235
39.5400	3.2950	64.3832
39.5600	3.2930	64.5394
39.5800	3.2970	64.7737
39.6000	3.2990	64.7524
39.6200	3.3020	64.6129
39.6400	3.3030	64.4879
39.6600	3.3020	64.5030
39.6800	3.3060	64.3327
39.7000	3.3080	64.3514
39.7200	3.3120	64.3082
39.7400	3.3120	63.9381
39.7600	3.3130	64.3833
39.7800	3.3130	64.6478
39.8000	3.3150	64.7326
39.8200	3.3160	64.7267
39.8400	3.3190	64.6195
39.8600	3.3210	64.5673
39.8800	3.3240	64.5383
39.9000	3.3230	64.5384
39.9200	3.3230	64.7397
39.9400	3.3270	64.5516
[truncated: 3,277 more rows]
