# Supplementary material for: Design and fabrication of carbon fiber lattices using 3D weaving
Source: Sci Rep. 2023 Sep 10;13:14919. doi: 10.1038/s41598-023-40962-4 (PMC10493227; doi:10.1038/s41598-023-40962-4)
Supplement: Supplementary file 4 — Supplementary Information 1. [file 41598_2023_40962_MOESM4_ESM.zip › Paper data/thick_tube_85_85_30mm_34_708g_1.csv]

Time	Displacement	Force
(s)	(mm)	(kN)
0.0000	-0.0020	2.2524
0.0200	-0.0010	1.9243
0.0400	-0.0030	1.9139
0.0600	-0.0020	2.0379
0.0800	-0.0010	2.1379
0.1000	0.0020	2.1883
0.1200	0.0040	2.2623
0.1400	0.0050	2.3374
0.1600	0.0040	2.3331
0.1800	0.0050	2.3815
0.2000	0.0110	2.3936
0.2200	0.0120	2.3831
0.2400	0.0130	2.4194
0.2600	0.0130	2.4413
0.2800	0.0140	2.5913
0.3000	0.0180	2.5933
0.3200	0.0200	2.5306
0.3400	0.0210	2.5995
0.3600	0.0240	2.5897
0.3800	0.0270	2.5563
0.4000	0.0240	2.7558
0.4200	0.0300	2.8350
0.4400	0.0290	2.7391
0.4600	0.0310	2.8109
0.4800	0.0370	2.8803
0.5000	0.0380	2.9106
0.5200	0.0380	2.9406
0.5400	0.0390	2.9118
0.5600	0.0420	2.9610
0.5800	0.0430	3.1367
0.6000	0.0460	3.1889
0.6200	0.0440	3.1705
0.6400	0.0470	3.0300
0.6600	0.0490	3.0490
0.6800	0.0540	3.0973
0.7000	0.0550	3.1170
0.7200	0.0570	3.1303
0.7400	0.0550	3.1737
0.7600	0.0580	3.1608
0.7800	0.0590	3.3029
0.8000	0.0630	3.2953
0.8200	0.0650	3.2875
0.8400	0.0650	3.2662
0.8600	0.0690	3.2970
0.8800	0.0710	3.3643
0.9000	0.0710	3.4000
0.9200	0.0740	3.4898
0.9400	0.0760	3.4312
0.9600	0.0760	3.4065
0.9800	0.0780	3.3793
1.0000	0.0780	3.4534
1.0200	0.0820	3.5137
1.0400	0.0800	3.5265
1.0600	0.0820	3.5490
1.0800	0.0870	3.5320
1.1000	0.0900	3.5383
1.1200	0.0900	3.5970
1.1400	0.0930	3.6351
1.1600	0.0950	3.6036
1.1800	0.0980	3.6132
1.2000	0.0970	3.7407
1.2200	0.0970	3.8066
1.2400	0.1020	3.7479
1.2600	0.1000	3.7424
1.2800	0.1020	3.7327
1.3000	0.1070	3.7110
1.3200	0.1050	3.7648
1.3400	0.1080	3.8721
1.3600	0.1100	3.9423
1.3800	0.1100	3.9736
1.4000	0.1150	3.9014
1.4200	0.1150	3.9119
1.4400	0.1170	3.8626
1.4600	0.1190	3.8270
1.4800	0.1200	3.9052
1.5000	0.1210	4.0240
1.5200	0.1250	3.9909
1.5400	0.1240	4.0544
1.5600	0.1260	3.9957
1.5800	0.1270	3.9477
1.6000	0.1310	4.0460
1.6200	0.1330	4.1493
1.6400	0.1360	4.0943
1.6600	0.1350	4.2371
1.6800	0.1350	4.1179
1.7000	0.1390	4.0670
1.7200	0.1420	4.1383
1.7400	0.1430	4.0829
1.7600	0.1460	4.2427
1.7800	0.1470	4.2803
1.8000	0.1490	4.2853
1.8200	0.1490	4.1961
1.8400	0.1540	4.2323
1.8600	0.1510	4.3065
1.8800	0.1540	4.3736
1.9000	0.1590	4.4704
1.9200	0.1590	4.3988
1.9400	0.1600	4.3116
1.9600	0.1580	4.2981
1.9800	0.1630	4.3567
2.0000	0.1650	4.3098
2.0200	0.1680	4.2446
2.0400	0.1690	4.3199
2.0600	0.1700	4.2136
2.0800	0.1700	4.2360
2.1000	0.1750	4.4527
2.1200	0.1720	4.5850
2.1400	0.1790	4.5428
2.1600	0.1760	4.5636
2.1800	0.1780	4.5946
2.2000	0.1810	4.6658
2.2200	0.1830	4.6432
2.2400	0.1830	4.7290
2.2600	0.1890	4.7212
2.2800	0.1880	4.7895
2.3000	0.1910	4.8334
2.3200	0.1890	4.7317
2.3400	0.1950	4.7924
2.3600	0.1960	4.8419
2.3800	0.1970	4.8160
2.4000	0.1980	4.8033
2.4200	0.1990	4.8315
2.4400	0.2010	4.8172
2.4600	0.2000	4.9299
2.4800	0.2050	4.9279
2.5000	0.2050	4.9233
2.5200	0.2080	4.9161
2.5400	0.2120	4.9500
2.5600	0.2100	5.0876
2.5800	0.2140	5.0745
2.6000	0.2170	5.0206
2.6200	0.2170	5.1059
2.6400	0.2170	5.1982
2.6600	0.2180	5.1791
2.6800	0.2230	5.0865
2.7000	0.2220	5.1074
2.7200	0.2290	5.2453
2.7400	0.2290	5.2508
2.7600	0.2290	5.2846
2.7800	0.2290	5.2189
2.8000	0.2310	5.1796
2.8200	0.2310	5.1522
2.8400	0.2340	5.2802
2.8600	0.2360	5.3729
2.8800	0.2370	5.4482
2.9000	0.2420	5.3902
2.9200	0.2430	5.4378
2.9400	0.2460	5.3754
2.9600	0.2430	5.4513
2.9800	0.2460	5.6908
3.0000	0.2470	5.6171
3.0200	0.2510	5.5595
3.0400	0.2490	5.5096
3.0600	0.2540	5.4997
3.0800	0.2530	5.5362
3.1000	0.2540	5.4961
3.1200	0.2590	5.4887
3.1400	0.2600	5.4551
3.1600	0.2630	5.4201
3.1800	0.2620	5.4929
3.2000	0.2640	5.5832
3.2200	0.2650	5.6538
3.2400	0.2660	5.8389
3.2600	0.2690	5.8079
3.2800	0.2730	5.7776
3.3000	0.2750	5.6952
3.3200	0.2730	5.6171
3.3400	0.2790	5.6740
3.3600	0.2780	5.7836
3.3800	0.2820	5.7590
3.4000	0.2810	5.6904
3.4200	0.2850	5.8749
3.4400	0.2840	5.9801
3.4600	0.2860	5.9705
3.4800	0.2880	6.1716
3.5000	0.2920	6.1315
3.5200	0.2940	6.0619
3.5400	0.2950	6.0421
3.5600	0.2950	6.0059
3.5800	0.2980	6.0333
3.6000	0.2970	6.0893
3.6200	0.3000	6.1530
3.6400	0.3010	6.0196
3.6600	0.3030	6.1670
3.6800	0.3060	6.2985
3.7000	0.3060	6.2535
3.7200	0.3100	6.2346
3.7400	0.3100	6.2559
3.7600	0.3120	6.2782
3.7800	0.3120	6.2859
3.8000	0.3160	6.2699
3.8200	0.3160	6.2724
3.8400	0.3170	6.4070
3.8600	0.3200	6.4626
3.8800	0.3250	6.4821
3.9000	0.3220	6.3823
3.9200	0.3230	6.3851
3.9400	0.3270	6.4880
3.9600	0.3270	6.1967
3.9800	0.3280	6.2185
4.0000	0.3340	6.4201
4.0200	0.3370	6.5614
4.0400	0.3330	6.5707
4.0600	0.3350	6.5653
4.0800	0.3400	6.6181
4.1000	0.3390	6.6823
4.1200	0.3430	6.7156
4.1400	0.3420	6.7383
4.1600	0.3430	6.7512
4.1800	0.3480	6.5985
4.2000	0.3500	6.5997
4.2200	0.3520	6.7341
4.2400	0.3490	6.8208
4.2600	0.3520	6.8428
4.2800	0.3560	6.9178
4.3000	0.3610	7.0080
4.3200	0.3600	7.0205
4.3400	0.3590	7.0091
4.3600	0.3590	7.0379
4.3800	0.3640	7.0194
4.4000	0.3650	7.1113
4.4200	0.3690	7.1961
4.4400	0.3710	7.0958
4.4600	0.3680	7.1537
4.4800	0.3710	7.1605
4.5000	0.3750	7.2247
4.5200	0.3710	7.2590
4.5400	0.3780	7.2672
4.5600	0.3810	7.4111
4.5800	0.3830	7.2660
4.6000	0.3820	7.1475
4.6200	0.3830	7.0800
4.6400	0.3840	7.0990
4.6600	0.3860	7.2243
4.6800	0.3860	7.3753
4.7000	0.3870	7.3434
4.7200	0.3890	7.3298
4.7400	0.3940	7.4862
4.7600	0.3960	7.5504
4.7800	0.3990	7.6177
4.8000	0.3990	7.6570
4.8200	0.3980	7.7158
4.8400	0.3990	7.6898
4.8600	0.4020	7.5934
4.8800	0.4050	7.5587
4.9000	0.4060	7.5646
4.9200	0.4080	7.5620
4.9400	0.4120	7.5211
4.9600	0.4130	7.5747
4.9800	0.4140	7.6831
5.0000	0.4160	7.6842
5.0200	0.4190	7.7057
5.0400	0.4190	7.5431
5.0600	0.4200	7.5654
5.0800	0.4240	7.6434
5.1000	0.4220	7.7737
5.1200	0.4250	8.0193
5.1400	0.4290	7.9591
5.1600	0.4310	7.8721
5.1800	0.4290	7.8355
5.2000	0.4310	7.7819
5.2200	0.4340	7.8265
5.2400	0.4330	7.7866
5.2600	0.4380	7.9017
5.2800	0.4360	7.9273
5.3000	0.4400	7.9514
5.3200	0.4410	7.9000
5.3400	0.4430	7.9137
5.3600	0.4460	7.9569
5.3800	0.4480	8.1278
5.4000	0.4470	8.1421
5.4200	0.4500	8.1388
5.4400	0.4540	8.1700
5.4600	0.4550	8.1462
5.4800	0.4560	8.1177
5.5000	0.4560	8.1687
5.5200	0.4570	8.2098
5.5400	0.4600	8.2490
5.5600	0.4610	8.1880
5.5800	0.4670	8.2211
5.6000	0.4610	8.1821
5.6200	0.4650	8.1161
5.6400	0.4700	8.2248
5.6600	0.4690	8.3013
5.6800	0.4700	8.3596
5.7000	0.4740	8.4073
5.7200	0.4780	8.4223
5.7400	0.4760	8.2433
5.7600	0.4800	8.3021
5.7800	0.4800	8.2612
5.8000	0.4800	8.2927
5.8200	0.4840	8.4626
5.8400	0.4860	8.5657
5.8600	0.4890	8.5544
5.8800	0.4900	8.5861
5.9000	0.4890	8.7002
5.9200	0.4920	8.6950
5.9400	0.4930	8.6889
5.9600	0.4980	8.7733
5.9800	0.4950	8.9211
6.0000	0.4990	8.5593
6.0200	0.5000	8.4786
6.0400	0.5010	8.5561
6.0600	0.5030	8.6415
6.0800	0.5050	8.8071
6.1000	0.5070	8.8457
6.1200	0.5100	8.8132
6.1400	0.5100	8.8942
6.1600	0.5110	9.0255
6.1800	0.5120	9.0894
6.2000	0.5150	9.0555
6.2200	0.5170	8.9529
6.2400	0.5200	9.0511
6.2600	0.5200	9.1079
6.2800	0.5200	9.0811
6.3000	0.5220	9.1041
6.3200	0.5270	9.1537
6.3400	0.5250	9.1768
6.3600	0.5300	9.1349
6.3800	0.5320	9.1624
6.4000	0.5320	9.2985
6.4200	0.5370	9.2844
6.4400	0.5350	9.2887
6.4600	0.5370	9.3085
6.4800	0.5380	9.3417
6.5000	0.5410	9.3151
6.5200	0.5400	9.3622
6.5400	0.5450	9.4208
6.5600	0.5450	9.3762
6.5800	0.5460	9.3978
6.6000	0.5490	9.3915
6.6200	0.5520	9.4888
6.6400	0.5520	9.3692
6.6600	0.5550	9.4354
6.6800	0.5550	9.5431
6.7000	0.5580	9.7351
6.7200	0.5600	9.7074
6.7400	0.5590	9.5894
6.7600	0.5610	9.3995
6.7800	0.5640	9.5189
6.8000	0.5630	9.6524
6.8200	0.5650	9.7273
6.8400	0.5640	9.7576
6.8600	0.5720	9.7804
6.8800	0.5690	9.8743
6.9000	0.5730	9.7612
6.9200	0.5730	9.7530
6.9400	0.5820	9.7892
6.9600	0.5810	9.8350
6.9800	0.5780	9.8938
7.0000	0.5790	9.8646
7.0200	0.5820	9.8949
7.0400	0.5850	9.9435
7.0600	0.5840	9.9529
7.0800	0.5910	10.0070
7.1000	0.5900	10.0664
7.1200	0.5910	10.1090
7.1400	0.5930	10.0861
7.1600	0.5960	9.9559
7.1800	0.5980	9.9218
7.2000	0.6000	10.1576
7.2200	0.6020	10.0731
7.2400	0.5990	10.0104
7.2600	0.6040	10.1038
7.2800	0.6050	10.1868
7.3000	0.6100	10.1626
7.3200	0.6090	10.1270
7.3400	0.6080	10.1850
7.3600	0.6140	10.1833
7.3800	0.6150	10.2023
7.4000	0.6130	10.4179
7.4200	0.6160	10.5443
7.4400	0.6180	10.3662
7.4600	0.6170	10.2932
7.4800	0.6230	10.3945
7.5000	0.6230	10.5003
7.5200	0.6260	10.5351
7.5400	0.6300	10.4894
7.5600	0.6290	10.4591
7.5800	0.6310	10.4595
7.6000	0.6330	10.4375
7.6200	0.6310	10.5603
7.6400	0.6330	10.6190
7.6600	0.6380	10.7395
7.6800	0.6400	10.7703
7.7000	0.6410	10.7340
7.7200	0.6430	10.5851
7.7400	0.6440	10.6882
7.7600	0.6470	10.8357
7.7800	0.6460	10.8762
7.8000	0.6480	11.0115
7.8200	0.6490	10.9305
7.8400	0.6500	10.9337
7.8600	0.6570	11.0214
7.8800	0.6570	11.1626
7.9000	0.6570	11.2678
7.9200	0.6580	11.2372
7.9400	0.6620	11.1905
7.9600	0.6620	11.0866
7.9800	0.6620	11.1380
8.0000	0.6640	11.2303
8.0200	0.6650	11.3885
8.0400	0.6690	11.3978
8.0600	0.6690	11.3707
8.0800	0.6710	11.3685
8.1000	0.6710	11.3884
8.1200	0.6770	11.3236
8.1400	0.6790	11.3266
8.1600	0.6810	11.4363
8.1800	0.6830	11.5346
8.2000	0.6830	11.4710
8.2200	0.6810	11.5840
8.2400	0.6830	11.7035
8.2600	0.6850	11.6544
8.2800	0.6910	11.6844
8.3000	0.6920	11.6407
8.3200	0.6910	11.6876
8.3400	0.6920	11.6731
8.3600	0.6950	11.6732
8.3800	0.6980	11.8044
8.4000	0.6990	11.8950
8.4200	0.7030	11.8051
8.4400	0.7030	11.8399
8.4600	0.7050	11.8940
8.4800	0.7040	11.9067
8.5000	0.7080	11.9594
8.5200	0.7110	12.0510
8.5400	0.7100	12.1417
8.5600	0.7100	11.9702
8.5800	0.7130	11.9977
8.6000	0.7140	12.1244
8.6200	0.7170	12.0552
8.6400	0.7210	12.2006
8.6600	0.7220	12.1399
8.6800	0.7240	12.1508
8.7000	0.7240	12.2953
8.7200	0.7240	12.3470
8.7400	0.7270	12.4560
8.7600	0.7290	12.3150
8.7800	0.7300	12.3163
8.8000	0.7330	12.4751
8.8200	0.7360	12.5451
8.8400	0.7340	12.4821
8.8600	0.7390	12.5891
8.8800	0.7390	12.5901
8.9000	0.7410	12.5211
8.9200	0.7400	12.4041
8.9400	0.7400	12.5141
8.9600	0.7450	12.5778
8.9800	0.7480	12.6981
9.0000	0.7510	12.6643
9.0200	0.7510	12.6289
9.0400	0.7520	12.8809
9.0600	0.7520	12.9287
9.0800	0.7570	12.9313
9.1000	0.7560	12.9793
9.1200	0.7610	13.1128
9.1400	0.7590	13.2301
9.1600	0.7650	13.0029
9.1800	0.7610	12.9357
9.2000	0.7650	13.0220
9.2200	0.7690	13.1500
9.2400	0.7700	13.1960
9.2600	0.7720	13.2080
9.2800	0.7720	13.2222
9.3000	0.7760	13.1861
9.3200	0.7750	13.1597
9.3400	0.7790	13.2520
9.3600	0.7800	13.1993
9.3800	0.7790	13.2909
9.4000	0.7820	13.4410
9.4200	0.7830	13.3757
9.4400	0.7850	13.4172
9.4600	0.7890	13.2614
9.4800	0.7880	13.3289
9.5000	0.7920	13.4043
9.5200	0.7920	13.5013
9.5400	0.7900	13.5368
9.5600	0.7940	13.7638
9.5800	0.7960	13.7701
9.6000	0.8000	13.6915
9.6200	0.8010	13.6434
9.6400	0.8060	13.6377
9.6600	0.8050	13.6502
9.6800	0.8070	13.7154
9.7000	0.8070	13.8340
9.7200	0.8080	13.7808
9.7400	0.8090	13.7877
9.7600	0.8130	13.8394
9.7800	0.8170	13.9463
9.8000	0.8190	13.9513
9.8200	0.8160	13.9436
9.8400	0.8180	14.0012
9.8600	0.8170	14.1671
9.8800	0.8220	14.2146
9.9000	0.8240	14.1324
9.9200	0.8270	14.0809
9.9400	0.8270	14.0145
9.9600	0.8300	13.9501
9.9800	0.8300	14.0144
10.0000	0.8320	14.1474
10.0200	0.8320	14.2125
10.0400	0.8370	14.2123
10.0600	0.8340	14.2727
10.0800	0.8370	14.3297
10.1000	0.8400	14.4755
10.1200	0.8420	14.4305
10.1400	0.8460	14.3908
10.1600	0.8450	14.3862
10.1800	0.8470	14.5408
10.2000	0.8490	14.4977
10.2200	0.8480	14.4731
10.2400	0.8520	14.5363
10.2600	0.8530	14.6184
10.2800	0.8530	14.5387
10.3000	0.8550	14.5112
10.3200	0.8600	14.6134
10.3400	0.8610	14.7104
10.3600	0.8600	14.6636
10.3800	0.8650	14.5503
10.4000	0.8650	14.6663
10.4200	0.8680	14.6519
10.4400	0.8670	14.8034
10.4600	0.8680	14.9469
10.4800	0.8710	15.0354
10.5000	0.8750	15.1529
10.5200	0.8760	15.1416
10.5400	0.8770	15.0243
10.5600	0.8790	14.9244
10.5800	0.8820	14.9345
10.6000	0.8840	14.8830
10.6200	0.8830	14.8264
10.6400	0.8850	14.7892
10.6600	0.8840	14.7830
10.6800	0.8900	14.8780
10.7000	0.8890	14.9541
10.7200	0.8930	15.0627
10.7400	0.8930	15.1696
10.7600	0.8950	15.1741
10.7800	0.8970	15.2200
10.8000	0.9000	15.2274
10.8200	0.9010	15.2140
10.8400	0.8980	15.1750
10.8600	0.9060	15.2738
10.8800	0.9050	15.2969
10.9000	0.9080	15.1986
10.9200	0.9080	15.3880
10.9400	0.9120	15.3988
10.9600	0.9120	15.3868
10.9800	0.9140	15.4685
11.0000	0.9130	15.4730
11.0200	0.9170	15.3878
11.0400	0.9180	15.4375
11.0600	0.9190	15.5815
11.0800	0.9210	15.6900
11.1000	0.9220	15.8457
11.1200	0.9280	15.8638
11.1400	0.9280	15.8503
11.1600	0.9270	15.9122
11.1800	0.9300	15.9489
11.2000	0.9340	16.0218
11.2200	0.9340	16.0152
11.2400	0.9350	15.9700
11.2600	0.9380	16.0517
11.2800	0.9380	16.0785
11.3000	0.9400	16.0715
11.3200	0.9420	16.0539
11.3400	0.9430	16.0401
11.3600	0.9440	16.0560
11.3800	0.9480	16.1237
11.4000	0.9510	16.2992
11.4200	0.9490	16.3648
11.4400	0.9500	16.3917
11.4600	0.9560	16.5285
11.4800	0.9580	16.4923
11.5000	0.9570	16.4546
11.5200	0.9570	16.3134
11.5400	0.9580	16.3529
11.5600	0.9610	16.3163
11.5800	0.9640	16.1907
11.6000	0.9650	16.3293
11.6200	0.9660	16.5436
11.6400	0.9670	16.6386
11.6600	0.9680	16.7326
11.6800	0.9730	16.8552
11.7000	0.9720	16.8216
11.7200	0.9760	16.6714
11.7400	0.9810	16.6058
11.7600	0.9850	16.3352
11.7800	0.9820	16.1237
11.8000	0.9840	15.9166
11.8200	0.9840	16.0946
11.8400	0.9860	16.2723
11.8600	0.9880	16.4865
11.8800	0.9870	16.4766
11.9000	0.9920	16.3686
11.9200	0.9920	16.4431
11.9400	0.9960	16.5454
11.9600	0.9980	16.5702
11.9800	0.9980	16.5723
12.0000	0.9990	16.5450
12.0200	1.0000	16.4672
12.0400	1.0040	16.5753
12.0600	1.0050	16.7943
12.0800	1.0040	16.8577
12.1000	1.0090	16.8623
12.1200	1.0100	16.9174
12.1400	1.0130	16.9518
12.1600	1.0130	16.9857
12.1800	1.0120	17.0193
12.2000	1.0160	17.1428
12.2200	1.0170	17.2926
12.2400	1.0210	17.2768
12.2600	1.0190	17.2786
12.2800	1.0250	17.2875
12.3000	1.0220	17.2495
12.3200	1.0240	17.2300
12.3400	1.0250	17.4271
12.3600	1.0280	17.5109
12.3800	1.0300	17.5561
12.4000	1.0300	17.5882
12.4200	1.0310	17.6115
12.4400	1.0350	17.7131
12.4600	1.0400	17.7058
12.4800	1.0380	17.6633
12.5000	1.0440	17.7565
12.5200	1.0380	17.6659
12.5400	1.0430	17.6567
12.5600	1.0450	17.9180
12.5800	1.0450	18.1144
12.6000	1.0520	18.1037
12.6200	1.0490	18.0742
12.6400	1.0520	18.0436
12.6600	1.0560	18.2000
12.6800	1.0520	18.3531
12.7000	1.0600	18.3236
12.7200	1.0560	18.5178
12.7400	1.0610	18.7116
12.7600	1.0660	18.6719
12.7800	1.0630	18.5945
12.8000	1.0680	18.5619
12.8200	1.0690	18.6419
12.8400	1.0680	18.7683
12.8600	1.0690	18.8128
12.8800	1.0720	18.7154
12.9000	1.0720	18.8149
12.9200	1.0720	18.9498
12.9400	1.0770	19.0474
12.9600	1.0830	19.0565
12.9800	1.0800	19.1256
13.0000	1.0810	19.1559
13.0200	1.0830	19.2443
13.0400	1.0850	19.3299
13.0600	1.0850	19.4155
13.0800	1.0870	19.3541
13.1000	1.0890	19.5119
13.1200	1.0930	19.5186
13.1400	1.0950	19.5258
13.1600	1.0960	19.5642
13.1800	1.0990	19.5484
13.2000	1.1000	19.6731
13.2200	1.0970	19.7953
13.2400	1.1020	19.8358
13.2600	1.1020	19.8589
13.2800	1.1060	19.9088
13.3000	1.1100	19.8865
13.3200	1.1100	20.0134
13.3400	1.1120	20.1239
13.3600	1.1100	20.0317
13.3800	1.1120	20.0859
13.4000	1.1160	20.1058
13.4200	1.1150	20.1737
13.4400	1.1210	20.3253
13.4600	1.1180	20.3854
13.4800	1.1220	20.5197
13.5000	1.1240	20.5104
13.5200	1.1250	20.5104
13.5400	1.1280	20.5847
13.5600	1.1280	20.5833
13.5800	1.1300	20.6557
13.6000	1.1310	20.8137
13.6200	1.1350	20.8364
13.6400	1.1380	20.9228
13.6600	1.1390	20.9817
13.6800	1.1420	21.0911
13.7000	1.1390	21.0423
13.7200	1.1450	20.9905
13.7400	1.1440	21.0764
13.7600	1.1470	21.1116
13.7800	1.1490	21.2326
13.8000	1.1500	21.3694
13.8200	1.1510	21.4800
13.8400	1.1500	21.5920
13.8600	1.1540	21.6067
13.8800	1.1550	21.6319
13.9000	1.1570	21.8648
13.9200	1.1600	21.9071
13.9400	1.1610	21.8035
13.9600	1.1600	21.9221
13.9800	1.1660	21.9906
14.0000	1.1660	22.0205
14.0200	1.1670	22.1714
14.0400	1.1710	22.1111
14.0600	1.1720	22.1292
14.0800	1.1720	22.0038
14.1000	1.1720	22.0463
14.1200	1.1730	22.1367
14.1400	1.1820	22.1889
14.1600	1.1800	22.2490
14.1800	1.1810	22.3030
14.2000	1.1810	22.3462
14.2200	1.1840	22.3873
14.2400	1.1850	22.4196
14.2600	1.1850	22.6158
14.2800	1.1890	22.6298
14.3000	1.1920	22.5810
14.3200	1.1900	22.7229
14.3400	1.1930	22.7575
14.3600	1.1950	22.6719
14.3800	1.1980	22.5777
14.4000	1.1960	22.6496
14.4200	1.2000	22.8422
14.4400	1.2020	23.0115
14.4600	1.2040	23.1538
14.4800	1.2090	23.2472
14.5000	1.2060	23.2985
14.5200	1.2090	23.1416
14.5400	1.2100	23.1022
14.5600	1.2130	23.2222
14.5800	1.2150	23.2881
14.6000	1.2140	23.3701
14.6200	1.2180	23.4195
14.6400	1.2190	23.4059
14.6600	1.2240	23.5201
14.6800	1.2200	23.7620
14.7000	1.2230	23.7516
14.7200	1.2230	23.7490
14.7400	1.2240	23.7915
14.7600	1.2300	23.9591
14.7800	1.2290	24.0108
14.8000	1.2340	23.9767
14.8200	1.2340	24.0431
14.8400	1.2370	24.1063
14.8600	1.2380	24.1382
14.8800	1.2380	24.1979
14.9000	1.2360	24.2241
14.9200	1.2390	24.2731
14.9400	1.2410	24.2837
14.9600	1.2480	24.3373
14.9800	1.2470	24.3845
15.0000	1.2500	24.4748
15.0200	1.2510	24.5619
15.0400	1.2530	24.3735
15.0600	1.2560	24.4344
15.0800	1.2520	24.7072
15.1000	1.2540	24.8082
15.1200	1.2590	24.7467
15.1400	1.2620	24.8932
15.1600	1.2630	24.7574
15.1800	1.2670	24.9632
15.2000	1.2650	25.0388
15.2200	1.2670	25.2863
15.2400	1.2700	25.3017
15.2600	1.2670	25.2842
15.2800	1.2760	25.2945
15.3000	1.2760	25.3569
15.3200	1.2740	25.3920
15.3400	1.2760	25.3933
15.3600	1.2780	25.3814
15.3800	1.2790	25.5021
15.4000	1.2810	25.6591
15.4200	1.2850	25.7503
15.4400	1.2890	25.7400
15.4600	1.2870	25.8138
15.4800	1.2880	25.8925
15.5000	1.2930	25.8762
15.5200	1.2950	25.9129
15.5400	1.2920	26.1372
15.5600	1.2940	26.0872
15.5800	1.2980	25.9817
15.6000	1.2980	26.1579
15.6200	1.3020	26.4614
15.6400	1.3010	26.6103
15.6600	1.3030	26.4352
15.6800	1.3060	26.3852
15.7000	1.3100	26.4570
15.7200	1.3050	26.5102
15.7400	1.3090	26.5393
15.7600	1.3150	26.6582
15.7800	1.3150	26.8564
15.8000	1.3140	26.8381
15.8200	1.3170	26.8624
15.8400	1.3190	26.8367
15.8600	1.3190	26.8182
15.8800	1.3220	26.9775
15.9000	1.3230	26.9226
15.9200	1.3280	26.8638
15.9400	1.3270	26.8949
15.9600	1.3290	27.1085
15.9800	1.3280	27.1968
16.0000	1.3310	27.1749
16.0200	1.3310	27.2993
16.0400	1.3330	27.2952
16.0600	1.3380	27.3078
16.0800	1.3390	27.3813
16.1000	1.3400	27.4851
16.1200	1.3440	27.5611
16.1400	1.3460	27.5547
16.1600	1.3460	27.5490
16.1800	1.3480	27.5609
16.2000	1.3470	27.7905
16.2200	1.3510	27.8241
16.2400	1.3540	27.9872
16.2600	1.3530	28.0023
16.2800	1.3550	28.0294
16.3000	1.3550	28.1177
16.3200	1.3570	28.1992
16.3400	1.3590	28.2643
16.3600	1.3640	28.2187
16.3800	1.3640	28.3697
16.4000	1.3630	28.3628
16.4200	1.3680	28.3459
16.4400	1.3660	28.4782
16.4600	1.3710	28.6921
16.4800	1.3720	28.6342
16.5000	1.3710	28.5443
16.5200	1.3750	28.5395
16.5400	1.3780	28.5700
16.5600	1.3800	28.8761
16.5800	1.3810	29.0247
16.6000	1.3830	29.0885
16.6200	1.3850	29.1127
16.6400	1.3880	29.1794
16.6600	1.3870	29.1764
16.6800	1.3870	29.3018
16.7000	1.3890	29.3747
16.7200	1.3930	29.3167
16.7400	1.3950	29.3740
16.7600	1.3950	29.3643
16.7800	1.3980	29.5347
16.8000	1.3990	29.7277
16.8200	1.3990	29.9111
16.8400	1.4040	29.9975
16.8600	1.4050	30.0731
16.8800	1.4060	30.0037
16.9000	1.4080	29.9014
16.9200	1.4080	29.9803
16.9400	1.4080	29.9699
16.9600	1.4120	30.0676
16.9800	1.4130	30.2121
17.0000	1.4150	30.3430
17.0200	1.4190	30.5578
17.0400	1.4200	30.6729
17.0600	1.4230	30.7477
17.0800	1.4220	30.6639
17.1000	1.4250	30.5583
17.1200	1.4270	30.5448
17.1400	1.4260	30.6622
17.1600	1.4270	30.8440
17.1800	1.4330	30.9942
17.2000	1.4330	31.0609
17.2200	1.4340	31.3432
17.2400	1.4350	31.2869
17.2600	1.4390	31.1689
17.2800	1.4360	31.2386
17.3000	1.4380	31.2371
17.3200	1.4420	31.1914
17.3400	1.4440	31.4730
17.3600	1.4470	31.5692
17.3800	1.4480	31.6332
17.4000	1.4480	31.7277
17.4200	1.4500	31.7521
17.4400	1.4550	31.7018
17.4600	1.4530	31.7269
17.4800	1.4540	31.6787
17.5000	1.4580	31.7073
17.5200	1.4580	31.8941
17.5400	1.4610	32.1212
17.5600	1.4640	32.1784
17.5800	1.4640	32.1482
17.6000	1.4670	32.1001
17.6200	1.4680	32.1576
17.6400	1.4690	32.1810
17.6600	1.4710	32.1661
17.6800	1.4720	32.2207
17.7000	1.4730	32.4064
17.7200	1.4740	32.5492
17.7400	1.4780	32.6243
17.7600	1.4780	32.7246
17.7800	1.4800	32.5528
17.8000	1.4830	32.5616
17.8200	1.4840	32.8173
17.8400	1.4850	33.0534
17.8600	1.4860	32.9881
17.8800	1.4900	32.9309
17.9000	1.4890	33.1497
17.9200	1.4960	33.3008
17.9400	1.4950	33.4324
17.9600	1.4980	33.4279
17.9800	1.5000	33.5819
18.0000	1.5010	33.7008
18.0200	1.5000	33.7147
18.0400	1.5030	33.6656
18.0600	1.5040	33.7281
18.0800	1.5050	33.8337
18.1000	1.5080	33.9275
18.1200	1.5100	34.0452
18.1400	1.5100	34.0957
18.1600	1.5140	34.1331
18.1800	1.5150	34.3827
18.2000	1.5150	34.3067
18.2200	1.5160	34.3155
18.2400	1.5180	34.2903
18.2600	1.5220	34.3742
18.2800	1.5210	34.4022
18.3000	1.5210	34.7024
18.3200	1.5260	34.9433
18.3400	1.5260	34.9644
18.3600	1.5300	34.7688
18.3800	1.5280	34.7588
18.4000	1.5320	34.8908
18.4200	1.5330	35.0155
18.4400	1.5370	35.1104
18.4600	1.5360	35.1987
18.4800	1.5410	35.2573
18.5000	1.5420	35.2951
18.5200	1.5420	35.2016
18.5400	1.5420	35.2818
18.5600	1.5450	35.3941
18.5800	1.5460	35.4496
18.6000	1.5460	35.5211
18.6200	1.5510	35.4511
18.6400	1.5520	35.5644
18.6600	1.5520	35.7405
18.6800	1.5550	35.8145
18.7000	1.5580	35.8457
18.7200	1.5620	35.8813
18.7400	1.5610	35.9388
18.7600	1.5590	35.9972
18.7800	1.5650	36.0486
18.8000	1.5670	36.1150
18.8200	1.5680	36.3359
18.8400	1.5690	36.4314
18.8600	1.5690	36.5655
18.8800	1.5710	36.5388
18.9000	1.5740	36.4453
18.9200	1.5750	36.0311
18.9400	1.5770	35.7057
18.9600	1.5810	35.5490
18.9800	1.5830	35.7000
19.0000	1.5840	36.0459
19.0200	1.5830	36.1545
19.0400	1.5880	35.9906
19.0600	1.5870	36.0134
19.0800	1.5860	36.1564
19.1000	1.5890	36.2437
19.1200	1.5910	36.2566
19.1400	1.5940	36.3546
19.1600	1.5970	36.3260
19.1800	1.6000	36.5590
19.2000	1.6000	36.6927
19.2200	1.5990	36.8456
19.2400	1.6010	36.7524
19.2600	1.6030	36.5418
19.2800	1.6060	36.6330
19.3000	1.6080	36.7680
19.3200	1.6100	36.7719
19.3400	1.6120	36.9321
19.3600	1.6110	37.1817
19.3800	1.6110	37.2307
19.4000	1.6150	37.1476
19.4200	1.6160	37.3288
19.4400	1.6210	37.3957
19.4600	1.6210	37.2911
19.4800	1.6220	37.2965
19.5000	1.6260	37.1867
19.5200	1.6240	37.2446
19.5400	1.6280	37.3993
19.5600	1.6300	37.5160
19.5800	1.6300	37.6234
19.6000	1.6330	37.6416
19.6200	1.6350	37.6136
19.6400	1.6330	37.8679
19.6600	1.6360	38.4157
19.6800	1.6410	38.1560
19.7000	1.6440	37.9788
19.7200	1.6440	37.9441
19.7400	1.6450	37.8796
19.7600	1.6440	37.9709
19.7800	1.6460	38.0654
19.8000	1.6490	37.9988
19.8200	1.6490	37.9967
19.8400	1.6530	38.0606
19.8600	1.6550	37.9896
19.8800	1.6540	37.9616
19.9000	1.6530	38.3438
19.9200	1.6580	38.5128
19.9400	1.6590	38.6060
19.9600	1.6660	38.8454
19.9800	1.6630	38.6866
20.0000	1.6670	38.5901
20.0200	1.6660	38.4191
20.0400	1.6690	38.6182
20.0600	1.6690	38.6959
20.0800	1.6710	38.6626
20.1000	1.6740	38.8169
20.1200	1.6750	38.8804
20.1400	1.6770	39.1109
20.1600	1.6800	39.2890
20.1800	1.6790	39.2494
20.2000	1.6840	39.2122
20.2200	1.6830	39.2092
20.2400	1.6850	39.2336
20.2600	1.6840	39.2346
20.2800	1.6910	39.4734
20.3000	1.6910	39.8787
20.3200	1.6950	39.9258
20.3400	1.6950	39.8391
20.3600	1.6950	39.7783
20.3800	1.6960	39.8593
20.4000	1.7010	39.9306
20.4200	1.7000	40.0615
20.4400	1.7030	40.0531
20.4600	1.7030	40.1241
20.4800	1.7050	39.9977
20.5000	1.7070	40.0078
20.5200	1.7070	40.0863
20.5400	1.7070	39.9256
20.5600	1.7150	39.8346
20.5800	1.7140	40.1038
20.6000	1.7140	40.3188
20.6200	1.7170	40.3802
20.6400	1.7200	40.4230
20.6600	1.7220	40.5594
20.6800	1.7260	40.5795
20.7000	1.7250	40.6610
20.7200	1.7270	40.5851
20.7400	1.7260	40.7038
20.7600	1.7280	40.8255
20.7800	1.7310	40.7556
20.8000	1.7320	40.7584
20.8200	1.7350	40.6141
20.8400	1.7360	40.5711
20.8600	1.7370	40.8569
20.8800	1.7350	41.0197
20.9000	1.7420	40.8292
20.9200	1.7410	40.9283
20.9400	1.7450	40.8782
20.9600	1.7450	41.1050
20.9800	1.7460	41.1454
21.0000	1.7490	41.0908
21.0200	1.7510	41.1727
21.0400	1.7480	41.1422
21.0600	1.7540	41.1846
21.0800	1.7580	41.3492
21.1000	1.7580	41.5577
21.1200	1.7620	41.4835
21.1400	1.7620	41.4108
21.1600	1.7610	41.6156
21.1800	1.7640	41.6071
21.2000	1.7640	41.5452
21.2200	1.7680	41.3455
21.2400	1.7700	41.4407
21.2600	1.7720	41.4974
21.2800	1.7720	41.8689
21.3000	1.7730	42.1119
21.3200	1.7750	42.0638
21.3400	1.7760	41.9166
21.3600	1.7770	42.0903
21.3800	1.7810	42.0202
21.4000	1.7820	41.9871
21.4200	1.7850	41.9664
21.4400	1.7860	41.9371
21.4600	1.7870	41.9031
21.4800	1.7860	41.9684
21.5000	1.7910	42.0007
21.5200	1.7910	42.2205
21.5400	1.7950	42.2902
21.5600	1.7980	42.2420
21.5800	1.7950	42.1857
21.6000	1.7970	42.3101
21.6200	1.8000	42.5225
21.6400	1.8040	42.6124
21.6600	1.8060	42.5432
21.6800	1.8070	42.5291
21.7000	1.8060	42.5544
21.7200	1.8080	42.8050
21.7400	1.8080	42.9678
21.7600	1.8120	42.7745
21.7800	1.8150	42.6828
21.8000	1.8150	42.5167
21.8200	1.8170	42.6609
21.8400	1.8190	42.8270
21.8600	1.8180	42.8760
21.8800	1.8210	43.2410
21.9000	1.8260	43.1227
21.9200	1.8270	43.0169
21.9400	1.8290	43.0825
21.9600	1.8280	43.1540
21.9800	1.8310	43.1809
22.0000	1.8300	42.9859
22.0200	1.8340	42.9120
22.0400	1.8360	42.9349
22.0600	1.8370	43.3422
22.0800	1.8390	43.4609
22.1000	1.8420	43.3084
22.1200	1.8440	43.2006
22.1400	1.8420	43.1305
22.1600	1.8470	43.2196
22.1800	1.8460	43.3749
22.2000	1.8490	43.5212
22.2200	1.8500	43.4553
22.2400	1.8540	43.3605
22.2600	1.8550	43.4332
22.2800	1.8570	43.4549
22.3000	1.8580	43.5405
22.3200	1.8590	43.6897
22.3400	1.8610	43.5850
22.3600	1.8640	43.4553
22.3800	1.8620	43.5219
22.4000	1.8660	43.5888
22.4200	1.8670	43.5418
22.4400	1.8700	43.8137
22.4600	1.8730	43.9244
22.4800	1.8700	43.8819
22.5000	1.8700	43.7327
22.5200	1.8760	43.7615
22.5400	1.8780	43.8794
22.5600	1.8800	44.0595
22.5800	1.8800	44.1644
22.6000	1.8810	44.0594
22.6200	1.8850	44.0327
22.6400	1.8870	44.1433
22.6600	1.8870	44.1939
22.6800	1.8900	44.2767
22.7000	1.8920	44.4713
22.7200	1.8930	44.3398
22.7400	1.8940	44.0868
22.7600	1.8940	43.9686
22.7800	1.9000	44.0053
22.8000	1.9000	44.2810
22.8200	1.9010	44.3933
22.8400	1.9010	44.3604
22.8600	1.9030	44.3198
22.8800	1.9050	44.1979
22.9000	1.9060	44.3056
22.9200	1.9090	44.1763
22.9400	1.9120	44.0299
22.9600	1.9120	43.8503
22.9800	1.9160	43.8415
23.0000	1.9140	43.9490
23.0200	1.9180	44.0880
23.0400	1.9180	44.0278
23.0600	1.9210	44.1437
23.0800	1.9240	44.1607
23.1000	1.9250	44.3217
23.1200	1.9260	44.1928
23.1400	1.9280	44.2847
23.1600	1.9300	44.3568
23.1800	1.9280	44.4831
23.2000	1.9310	44.7222
23.2200	1.9320	44.7296
23.2400	1.9360	44.5295
23.2600	1.9400	44.9315
23.2800	1.9390	44.9696
23.3000	1.9420	44.7335
23.3200	1.9440	44.6737
23.3400	1.9400	44.7706
23.3600	1.9440	44.8322
23.3800	1.9480	44.9562
23.4000	1.9500	45.0291
23.4200	1.9500	45.0651
23.4400	1.9540	45.1811
23.4600	1.9530	45.0832
23.4800	1.9550	45.0872
23.5000	1.9530	45.1416
23.5200	1.9590	45.1449
23.5400	1.9580	45.1219
23.5600	1.9640	45.0590
23.5800	1.9640	45.0628
23.6000	1.9670	45.1968
23.6200	1.9660	45.1332
23.6400	1.9660	45.3124
23.6600	1.9700	45.6283
23.6800	1.9730	45.5922
23.7000	1.9720	45.3611
23.7200	1.9760	45.2674
23.7400	1.9780	45.1114
23.7600	1.9780	44.8520
23.7800	1.9800	44.8557
23.8000	1.9830	45.2351
23.8200	1.9860	45.4419
23.8400	1.9860	45.4707
23.8600	1.9840	45.3705
23.8800	1.9850	45.3170
23.9000	1.9910	45.4662
23.9200	1.9940	45.3849
23.9400	1.9950	45.4669
23.9600	1.9970	45.5958
23.9800	1.9980	45.6351
24.0000	1.9990	45.7035
24.0200	1.9980	45.9468
24.0400	1.9990	46.3129
24.0600	2.0060	46.2639
24.0800	2.0090	46.1599
24.1000	2.0080	46.1151
24.1200	2.0100	46.0103
24.1400	2.0110	45.9938
24.1600	2.0100	45.9411
24.1800	2.0120	45.9760
24.2000	2.0160	45.9327
24.2200	2.0170	45.8422
24.2400	2.0190	46.0365
24.2600	2.0240	46.0945
24.2800	2.0230	46.0809
24.3000	2.0220	46.0446
24.3200	2.0260	45.7827
24.3400	2.0250	45.9781
24.3600	2.0290	46.1051
24.3800	2.0310	46.0508
24.4000	2.0320	45.9963
24.4200	2.0330	46.1606
24.4400	2.0350	46.3202
24.4600	2.0380	46.5693
24.4800	2.0410	46.6706
24.5000	2.0430	46.8552
24.5200	2.0400	46.7316
24.5400	2.0460	46.5403
24.5600	2.0470	46.5578
24.5800	2.0500	46.7955
24.6000	2.0500	46.6842
24.6200	2.0500	46.4930
24.6400	2.0520	46.6212
24.6600	2.0550	46.6930
24.6800	2.0580	46.7698
24.7000	2.0570	46.9051
24.7200	2.0580	46.9663
24.7400	2.0580	46.8319
24.7600	2.0620	46.8488
24.7800	2.0650	46.9666
24.8000	2.0660	47.0917
24.8200	2.0680	47.0530
24.8400	2.0660	46.8533
24.8600	2.0680	46.9152
24.8800	2.0730	46.9390
24.9000	2.0740	47.1162
24.9200	2.0770	47.2333
24.9400	2.0770	47.1615
24.9600	2.0800	47.0893
24.9800	2.0780	47.0942
25.0000	2.0830	47.2207
25.0200	2.0870	47.2685
25.0400	2.0840	47.3834
25.0600	2.0900	47.4900
25.0800	2.0890	47.5384
25.1000	2.0920	47.8294
25.1200	2.0910	47.7392
25.1400	2.0940	47.6561
25.1600	2.0930	47.6905
25.1800	2.0990	47.5724
25.2000	2.0970	47.6877
25.2200	2.1010	47.5742
25.2400	2.1010	47.5020
25.2600	2.1060	47.7125
25.2800	2.1080	47.8358
25.3000	2.1060	47.7590
25.3200	2.1060	47.8488
25.3400	2.1110	48.0907
25.3600	2.1100	48.0221
25.3800	2.1130	47.7677
25.4000	2.1150	47.9129
25.4200	2.1180	48.1098
25.4400	2.1170	48.2123
25.4600	2.1220	48.2447
25.4800	2.1230	48.3122
25.5000	2.1270	48.3062
25.5200	2.1240	48.3861
25.5400	2.1270	48.4427
25.5600	2.1300	48.5123
25.5800	2.1310	48.5426
25.6000	2.1340	48.5525
25.6200	2.1340	48.5880
25.6400	2.1360	48.3851
25.6600	2.1350	48.5006
25.6800	2.1390	48.5180
25.7000	2.1420	48.4597
25.7200	2.1450	48.4519
25.7400	2.1410	48.4930
25.7600	2.1440	48.3650
25.7800	2.1470	48.6550
25.8000	2.1510	48.7319
25.8200	2.1510	48.8528
25.8400	2.1520	48.9350
25.8600	2.1520	49.0514
25.8800	2.1520	48.9916
25.9000	2.1550	49.1553
25.9200	2.1600	49.4978
25.9400	2.1610	49.4913
25.9600	2.1630	49.2559
25.9800	2.1620	49.1070
26.0000	2.1660	48.9539
26.0200	2.1690	48.9244
26.0400	2.1710	49.1676
26.0600	2.1740	49.2221
26.0800	2.1720	49.2572
26.1000	2.1750	49.2905
26.1200	2.1750	49.2173
26.1400	2.1770	49.2210
26.1600	2.1780	49.4494
26.1800	2.1800	49.0243
26.2000	2.1790	49.0752
26.2200	2.1860	49.3399
26.2400	2.1860	49.3387
26.2600	2.1870	49.1432
26.2800	2.1910	48.7113
26.3000	2.1910	48.7567
26.3200	2.1920	48.6412
26.3400	2.1950	48.5279
26.3600	2.1970	48.6757
26.3800	2.1950	48.8026
26.4000	2.2010	48.8310
26.4200	2.2000	48.8593
26.4400	2.2020	48.6413
26.4600	2.2060	48.3090
26.4800	2.2050	48.4439
26.5000	2.2050	48.7707
26.5200	2.2040	48.8843
26.5400	2.2120	48.7837
26.5600	2.2110	48.9120
26.5800	2.2140	48.9906
26.6000	2.2150	49.1587
26.6200	2.2130	49.2323
26.6400	2.2170	49.2378
26.6600	2.2180	49.2547
26.6800	2.2230	49.4145
26.7000	2.2250	49.3270
26.7200	2.2260	49.1816
26.7400	2.2290	49.2066
26.7600	2.2290	49.0050
26.7800	2.2310	48.9004
26.8000	2.2300	48.9164
26.8200	2.2320	48.9978
26.8400	2.2400	48.9961
26.8600	2.2360	49.0551
26.8800	2.2360	49.3221
26.9000	2.2370	49.4499
26.9200	2.2420	49.3616
26.9400	2.2460	49.3744
26.9600	2.2450	49.3551
26.9800	2.2490	49.2866
27.0000	2.2490	49.3785
27.0200	2.2500	49.5177
27.0400	2.2490	49.4795
27.0600	2.2520	49.4446
27.0800	2.2560	49.3610
27.1000	2.2570	49.3055
27.1200	2.2550	49.5272
27.1400	2.2600	49.8063
27.1600	2.2640	49.7759
27.1800	2.2610	49.6540
27.2000	2.2650	49.5344
27.2200	2.2660	49.5344
27.2400	2.2690	49.6796
27.2600	2.2720	49.4253
27.2800	2.2720	49.1687
27.3000	2.2730	49.3521
27.3200	2.2740	49.5814
27.3400	2.2770	49.8174
27.3600	2.2800	49.7839
27.3800	2.2790	49.9365
27.4000	2.2820	49.9517
27.4200	2.2810	49.8797
27.4400	2.2880	49.7054
27.4600	2.2870	49.6531
27.4800	2.2900	49.5805
27.5000	2.2900	49.7481
27.5200	2.2930	50.0080
27.5400	2.2940	49.9198
27.5600	2.2950	49.8424
27.5800	2.2960	49.6955
27.6000	2.2970	49.6299
27.6200	2.3030	49.7534
27.6400	2.3020	49.8395
27.6600	2.3050	49.6919
27.6800	2.3050	49.7419
27.7000	2.3090	49.8596
27.7200	2.3080	50.0689
27.7400	2.3080	50.0178
27.7600	2.3120	49.7616
27.7800	2.3120	49.8478
27.8000	2.3160	49.9179
27.8200	2.3150	49.9359
27.8400	2.3200	50.0136
27.8600	2.3210	50.1071
27.8800	2.3210	50.3831
27.9000	2.3250	50.2468
27.9200	2.3240	50.1385
27.9400	2.3270	50.1740
27.9600	2.3290	50.1754
27.9800	2.3310	50.2847
28.0000	2.3350	50.4468
28.0200	2.3320	50.2323
28.0400	2.3350	50.1300
28.0600	2.3380	50.1642
28.0800	2.3410	50.1237
28.1000	2.3400	50.1393
28.1200	2.3410	50.0737
28.1400	2.3430	49.9632
28.1600	2.3440	50.1583
28.1800	2.3470	50.3344
28.2000	2.3490	50.4038
28.2200	2.3500	50.3221
28.2400	2.3540	50.2737
28.2600	2.3540	50.2995
28.2800	2.3550	50.3856
28.3000	2.3590	50.4248
28.3200	2.3560	50.4165
28.3400	2.3620	50.4730
28.3600	2.3600	50.5333
28.3800	2.3610	50.5713
28.4000	2.3640	50.5720
28.4200	2.3680	50.5274
28.4400	2.3650	50.3664
28.4600	2.3700	49.8364
28.4800	2.3720	50.0167
28.5000	2.3760	50.2856
28.5200	2.3760	50.3297
28.5400	2.3780	50.3068
28.5600	2.3780	50.3589
28.5800	2.3780	50.3167
28.6000	2.3820	50.1635
28.6200	2.3830	50.2446
28.6400	2.3860	50.3472
28.6600	2.3900	50.1984
28.6800	2.3910	49.9583
28.7000	2.3910	50.0371
28.7200	2.3910	49.9475
28.7400	2.3950	49.8513
28.7600	2.3920	49.7767
28.7800	2.3970	49.8365
28.8000	2.3990	50.0155
28.8200	2.4030	49.9740
28.8400	2.4030	50.2231
28.8600	2.4050	50.0770
28.8800	2.4060	49.9635
28.9000	2.4050	50.0140
28.9200	2.4080	50.2547
28.9400	2.4120	50.3924
28.9600	2.4140	50.3523
28.9800	2.4110	50.3860
29.0000	2.4160	50.3707
29.0200	2.4190	50.3862
29.0400	2.4180	50.4428
29.0600	2.4210	50.3869
29.0800	2.4200	50.4279
29.1000	2.4250	50.5716
29.1200	2.4230	50.4119
29.1400	2.4280	50.4226
29.1600	2.4300	50.3944
29.1800	2.4310	50.5729
29.2000	2.4290	50.6569
29.2200	2.4340	50.6168
29.2400	2.4340	50.7908
29.2600	2.4360	50.8742
29.2800	2.4380	50.8542
29.3000	2.4410	50.4706
29.3200	2.4430	50.5723
29.3400	2.4430	50.7691
29.3600	2.4460	50.7774
29.3800	2.4470	50.6889
29.4000	2.4500	50.7607
29.4200	2.4520	50.7953
29.4400	2.4510	51.0022
29.4600	2.4550	50.9844
29.4800	2.4530	51.0638
29.5000	2.4540	51.0521
29.5200	2.4590	51.0707
29.5400	2.4600	51.0753
29.5600	2.4640	50.8947
29.5800	2.4640	50.4822
29.6000	2.4670	50.4082
29.6200	2.4670	50.4491
29.6400	2.4690	50.4353
29.6600	2.4670	50.2075
29.6800	2.4730	50.4053
29.7000	2.4740	50.4521
29.7200	2.4760	50.2626
29.7400	2.4770	50.2291
29.7600	2.4810	50.2713
29.7800	2.4810	50.2155
29.8000	2.4820	50.2572
29.8200	2.4810	50.4202
29.8400	2.4860	50.2763
29.8600	2.4890	50.2899
29.8800	2.4900	50.5297
29.9000	2.4920	50.4827
29.9200	2.4910	50.3951
29.9400	2.4940	50.3007
29.9600	2.4960	50.2975
29.9800	2.4970	50.1306
30.0000	2.4980	50.1765
30.0200	2.5000	50.2234
30.0400	2.5040	50.4343
30.0600	2.5020	50.3520
30.0800	2.5050	50.1894
30.1000	2.5080	50.3327
30.1200	2.5090	50.3715
30.1400	2.5100	50.2610
30.1600	2.5140	50.3215
30.1800	2.5130	50.2825
30.2000	2.5130	50.1059
30.2200	2.5190	50.1378
30.2400	2.5200	50.1840
30.2600	2.5210	50.1185
30.2800	2.5230	50.2576
30.3000	2.5250	50.5104
30.3200	2.5270	50.4243
30.3400	2.5250	50.1987
30.3600	2.5300	50.0578
30.3800	2.5300	50.0101
30.4000	2.5300	50.1146
30.4200	2.5370	50.2968
30.4400	2.5370	50.2197
30.4600	2.5380	50.3373
30.4800	2.5370	50.2862
30.5000	2.5410	50.1104
30.5200	2.5420	50.0546
30.5400	2.5400	50.1066
30.5600	2.5480	50.0286
30.5800	2.5490	49.9993
30.6000	2.5480	50.2239
30.6200	2.5490	50.3775
30.6400	2.5490	50.2992
30.6600	2.5570	50.2237
30.6800	2.5530	50.1028
30.7000	2.5560	49.8199
30.7200	2.5590	49.9128
30.7400	2.5600	50.0920
30.7600	2.5620	50.2369
30.7800	2.5650	50.2511
30.8000	2.5670	50.0054
30.8200	2.5670	49.9916
30.8400	2.5660	50.1254
30.8600	2.5690	50.0549
30.8800	2.5760	50.0110
30.9000	2.5740	50.0054
30.9200	2.5760	50.1145
30.9400	2.5740	50.3349
30.9600	2.5800	50.1706
30.9800	2.5800	50.0748
31.0000	2.5820	50.4272
31.0200	2.5830	50.6471
31.0400	2.5860	50.5421
31.0600	2.5880	50.3732
31.0800	2.5890	50.4231
31.1000	2.5920	50.3032
31.1200	2.5930	50.2298
31.1400	2.5920	50.3520
31.1600	2.5930	50.3744
31.1800	2.5950	50.2781
31.2000	2.5990	50.1259
31.2200	2.6000	50.1628
31.2400	2.6040	50.2561
31.2600	2.6040	50.3788
31.2800	2.6050	50.3538
31.3000	2.6090	50.6007
31.3200	2.6100	50.4980
31.3400	2.6110	50.2513
31.3600	2.6120	50.2349
31.3800	2.6120	50.1887
31.4000	2.6150	50.1223
31.4200	2.6150	50.1723
31.4400	2.6190	50.2355
31.4600	2.6190	50.3971
31.4800	2.6210	50.4919
31.5000	2.6240	50.5399
31.5200	2.6270	50.1694
31.5400	2.6270	50.3681
31.5600	2.6270	50.6383
31.5800	2.6280	50.6364
31.6000	2.6290	50.5573
31.6200	2.6330	50.3846
31.6400	2.6360	50.2868
31.6600	2.6390	50.3796
31.6800	2.6380	50.4972
31.7000	2.6430	50.4818
31.7200	2.6430	50.2790
31.7400	2.6450	50.2414
31.7600	2.6470	50.4292
31.7800	2.6470	50.5995
31.8000	2.6460	50.3936
31.8200	2.6500	50.2041
31.8400	2.6550	50.0985
31.8600	2.6530	50.1582
31.8800	2.6550	49.9761
31.9000	2.6580	50.1578
31.9200	2.6570	50.1835
31.9400	2.6580	50.1396
31.9600	2.6640	50.0552
31.9800	2.6640	50.0687
32.0000	2.6660	50.1219
32.0200	2.6660	49.9651
32.0400	2.6690	49.8378
32.0600	2.6680	49.8617
32.0800	2.6720	49.0790
32.1000	2.6730	48.1028
32.1200	2.6770	47.5119
32.1400	2.6790	47.3804
32.1600	2.6790	47.0588
32.1800	2.6790	47.0744
32.2000	2.6800	47.2078
32.2200	2.6850	47.3400
32.2400	2.6890	47.2058
32.2600	2.6870	47.1247
32.2800	2.6880	47.1216
32.3000	2.6900	47.2193
32.3200	2.6940	47.1692
32.3400	2.6910	47.0276
32.3600	2.6970	46.9926
32.3800	2.6980	47.1403
32.4000	2.7020	47.0186
32.4200	2.6980	46.8838
32.4400	2.7040	46.7856
32.4600	2.7060	46.8493
32.4800	2.7050	46.9598
32.5000	2.7090	46.9830
32.5200	2.7090	46.8559
32.5400	2.7120	46.7911
32.5600	2.7140	46.9085
32.5800	2.7140	46.9775
32.6000	2.7160	46.7845
32.6200	2.7160	46.8483
32.6400	2.7180	46.8756
32.6600	2.7200	46.9647
32.6800	2.7230	46.9153
32.7000	2.7280	46.9861
32.7200	2.7230	47.0616
32.7400	2.7260	47.0629
32.7600	2.7280	46.9243
32.7800	2.7310	47.0530
32.8000	2.7310	46.9286
32.8200	2.7340	46.8431
32.8400	2.7360	46.9888
32.8600	2.7350	46.8380
32.8800	2.7390	46.9511
32.9000	2.7410	46.9622
32.9200	2.7420	46.7231
32.9400	2.7420	46.6452
32.9600	2.7470	46.7729
32.9800	2.7460	46.7276
33.0000	2.7500	46.7331
33.0200	2.7490	46.7607
33.0400	2.7510	46.7980
33.0600	2.7510	46.7613
33.0800	2.7560	46.8589
33.1000	2.7580	46.8516
33.1200	2.7600	46.6556
33.1400	2.7570	46.5044
33.1600	2.7590	46.6069
33.1800	2.7620	46.7768
33.2000	2.7670	47.1337
33.2200	2.7680	47.1648
33.2400	2.7700	47.0220
33.2600	2.7670	47.0472
33.2800	2.7730	47.0389
33.3000	2.7710	46.9585
33.3200	2.7760	46.8067
33.3400	2.7750	46.8062
33.3600	2.7800	47.0940
33.3800	2.7800	47.1469
33.4000	2.7810	47.2227
33.4200	2.7860	47.2758
33.4400	2.7860	47.2832
33.4600	2.7880	47.1921
33.4800	2.7890	47.1132
33.5000	2.7890	47.1208
33.5200	2.7890	47.3317
33.5400	2.7960	47.4865
33.5600	2.7950	47.5682
33.5800	2.7990	47.3811
33.6000	2.8000	47.3219
33.6200	2.8000	47.0325
33.6400	2.8030	47.5516
33.6600	2.8060	47.6242
33.6800	2.8080	47.5070
33.7000	2.8080	47.5369
33.7200	2.8090	47.5492
33.7400	2.8100	47.5259
33.7600	2.8120	47.3245
33.7800	2.8120	47.3719
33.8000	2.8150	47.5319
33.8200	2.8160	47.6144
33.8400	2.8180	47.6335
33.8600	2.8190	47.6154
33.8800	2.8190	47.6111
33.9000	2.8230	47.7657
33.9200	2.8250	47.8505
33.9400	2.8270	47.7643
33.9600	2.8290	47.8439
33.9800	2.8320	47.9207
34.0000	2.8320	47.8021
34.0200	2.8340	47.8547
34.0400	2.8350	47.9277
34.0600	2.8360	47.9728
34.0800	2.8360	47.8991
34.1000	2.8430	47.9071
34.1200	2.8430	47.9606
34.1400	2.8440	48.0607
34.1600	2.8460	48.0214
34.1800	2.8470	48.1228
34.2000	2.8490	48.3863
34.2200	2.8500	48.2723
34.2400	2.8520	48.0566
34.2600	2.8550	48.1123
34.2800	2.8560	48.2749
34.3000	2.8560	48.1700
34.3200	2.8570	48.3252
34.3400	2.8610	48.3651
34.3600	2.8610	48.3523
34.3800	2.8660	48.1021
34.4000	2.8670	48.0260
34.4200	2.8700	48.0214
34.4400	2.8730	47.8798
34.4600	2.8720	47.9892
34.4800	2.8730	47.9109
34.5000	2.8710	48.1973
34.5200	2.8760	48.2083
34.5400	2.8780	48.5136
34.5600	2.8770	48.5087
34.5800	2.8820	48.2453
34.6000	2.8840	47.9658
34.6200	2.8830	47.9856
34.6400	2.8850	47.7575
34.6600	2.8870	47.9092
34.6800	2.8930	47.7783
34.7000	2.8890	47.6869
34.7200	2.8910	47.9243
34.7400	2.8920	48.2624
34.7600	2.8920	48.1718
34.7800	2.8950	47.9177
34.8000	2.9000	48.0100
34.8200	2.9000	47.9869
34.8400	2.9030	48.1369
34.8600	2.9000	48.1778
34.8800	2.9070	48.0927
34.9000	2.9100	47.9764
34.9200	2.9070	47.6337
34.9400	2.9090	47.7382
34.9600	2.9130	47.9332
34.9800	2.9120	47.9818
35.0000	2.9150	47.9948
35.0200	2.9150	47.8385
35.0400	2.9180	48.0325
35.0600	2.9210	48.2083
35.0800	2.9240	48.1954
35.1000	2.9260	48.3213
35.1200	2.9260	48.3209
35.1400	2.9240	48.2312
35.1600	2.9300	48.2867
35.1800	2.9320	48.1611
35.2000	2.9340	48.0612
35.2200	2.9320	48.0757
35.2400	2.9340	48.0973
35.2600	2.9350	48.0692
35.2800	2.9380	48.1755
35.3000	2.9410	48.1207
35.3200	2.9430	48.2378
35.3400	2.9440	48.4688
35.3600	2.9450	48.3852
35.3800	2.9460	48.3665
35.4000	2.9500	48.2743
35.4200	2.9490	48.2604
35.4400	2.9490	48.3863
35.4600	2.9530	48.2267
35.4800	2.9580	48.1033
35.5000	2.9570	48.1532
35.5200	2.9630	48.3858
35.5400	2.9610	48.4072
35.5600	2.9630	48.3332
35.5800	2.9620	48.4059
35.6000	2.9660	48.4778
35.6200	2.9680	48.6875
35.6400	2.9680	48.5931
35.6600	2.9680	48.5098
35.6800	2.9720	48.4726
35.7000	2.9750	48.7389
35.7200	2.9750	48.7094
35.7400	2.9760	48.4041
35.7600	2.9770	48.3937
35.7800	2.9800	48.4965
35.8000	2.9820	48.2624
35.8200	2.9870	48.3532
35.8400	2.9830	48.4878
35.8600	2.9870	48.2504
35.8800	2.9870	48.3161
35.9000	2.9880	48.2358
35.9200	2.9930	48.3202
35.9400	2.9950	48.6643
35.9600	2.9960	48.6134
35.9800	2.9990	48.5280
36.0000	3.0010	48.5638
36.0200	3.0000	48.5332
36.0400	3.0010	48.2565
36.0600	3.0070	48.3790
36.0800	3.0080	48.4820
36.1000	3.0070	48.2479
36.1200	3.0080	48.4758
36.1400	3.0090	48.6331
36.1600	3.0140	48.4307
36.1800	3.0150	48.2564
36.2000	3.0150	48.2671
36.2200	3.0180	48.3227
36.2400	3.0180	48.5046
36.2600	3.0190	48.5904
36.2800	3.0210	48.2968
36.3000	3.0270	48.2172
36.3200	3.0250	48.3247
36.3400	3.0280	48.3231
36.3600	3.0280	48.2450
36.3800	3.0280	48.4296
36.4000	3.0300	48.2966
36.4200	3.0350	48.3252
36.4400	3.0350	48.3705
36.4600	3.0380	48.4102
36.4800	3.0370	48.3674
36.5000	3.0420	48.3117
36.5200	3.0430	48.2699
36.5400	3.0450	48.3179
36.5600	3.0450	48.4077
36.5800	3.0460	48.1116
36.6000	3.0470	48.1721
36.6200	3.0510	48.3577
36.6400	3.0510	48.4089
36.6600	3.0530	48.3841
36.6800	3.0550	48.3510
36.7000	3.0580	48.3727
36.7200	3.0600	48.4422
36.7400	3.0610	48.2620
36.7600	3.0600	48.2843
36.7800	3.0640	48.4177
36.8000	3.0630	48.4712
36.8200	3.0660	48.2720
36.8400	3.0700	48.2500
36.8600	3.0710	48.3848
36.8800	3.0720	48.4006
36.9000	3.0740	48.4153
36.9200	3.0750	48.2926
36.9400	3.0790	48.3772
36.9600	3.0790	48.3289
36.9800	3.0810	48.4279
37.0000	3.0820	48.5469
37.0200	3.0840	48.5519
37.0400	3.0840	48.4920
37.0600	3.0870	48.3062
37.0800	3.0910	48.2267
37.1000	3.0890	48.3371
37.1200	3.0940	48.3940
37.1400	3.0940	48.4055
37.1600	3.0930	48.1675
37.1800	3.0960	48.0465
37.2000	3.0990	48.1535
37.2200	3.1000	48.0294
37.2400	3.1010	47.8928
37.2600	3.1010	47.8883
37.2800	3.1030	48.1217
37.3000	3.1080	48.3109
37.3200	3.1120	48.4930
37.3400	3.1120	48.4496
37.3600	3.1120	48.2588
37.3800	3.1140	48.2723
37.4000	3.1120	48.2454
37.4200	3.1170	48.2484
37.4400	3.1170	48.3373
37.4600	3.1210	48.3967
37.4800	3.1220	48.3257
37.5000	3.1260	48.1406
37.5200	3.1280	48.3759
37.5400	3.1280	48.4155
37.5600	3.1290	48.3579
37.5800	3.1330	48.4797
37.6000	3.1310	48.4792
37.6200	3.1350	48.0848
37.6400	3.1350	47.9857
37.6600	3.1390	48.1091
37.6800	3.1390	48.2846
37.7000	3.1410	48.3879
37.7200	3.1420	48.4349
37.7400	3.1460	48.3216
37.7600	3.1430	48.4743
37.7800	3.1460	48.6092
37.8000	3.1500	48.5607
37.8200	3.1510	48.6206
37.8400	3.1530	48.6495
37.8600	3.1540	48.5859
37.8800	3.1550	48.5678
37.9000	3.1540	48.5811
37.9200	3.1580	48.6763
37.9400	3.1650	48.7524
37.9600	3.1630	48.6156
37.9800	3.1640	48.7215
38.0000	3.1640	48.7516
38.0200	3.1660	48.7787
38.0400	3.1670	48.9400
38.0600	3.1720	48.4625
38.0800	3.1720	48.3267
38.1000	3.1740	48.5838
38.1200	3.1750	48.8056
38.1400	3.1740	48.4850
38.1600	3.1790	48.2260
38.1800	3.1810	48.2672
38.2000	3.1830	48.2044
38.2200	3.1860	48.3500
38.2400	3.1820	48.2492
38.2600	3.1860	48.2411
38.2800	3.1860	48.2651
38.3000	3.1900	48.2776
38.3200	3.1920	48.2873
38.3400	3.1940	48.4048
38.3600	3.1940	48.0430
38.3800	3.1980	47.8957
38.4000	3.1980	48.1086
38.4200	3.1990	48.1729
38.4400	3.2010	48.2784
38.4600	3.2040	48.2914
38.4800	3.2090	48.2982
38.5000	3.2070	48.0036
38.5200	3.2070	48.0438
38.5400	3.2120	48.0344
38.5600	3.2140	47.9651
38.5800	3.2150	48.1456
38.6000	3.2140	48.3611
38.6200	3.2150	48.3105
38.6400	3.2180	48.2838
38.6600	3.2180	48.0913
38.6800	3.2240	48.1153
38.7000	3.2280	48.2162
38.7200	3.2260	48.4842
38.7400	3.2270	48.5231
38.7600	3.2280	48.4255
38.7800	3.2310	48.3670
38.8000	3.2300	48.4984
38.8200	3.2320	48.5545
38.8400	3.2350	48.5886
38.8600	3.2360	48.1965
38.8800	3.2400	48.4459
38.9000	3.2390	48.6789
38.9200	3.2420	48.9147
38.9400	3.2440	49.1269
38.9600	3.2450	49.1463
38.9800	3.2490	48.9633
39.0000	3.2470	48.9262
39.0200	3.2520	48.8362
39.0400	3.2500	48.8217
39.0600	3.2540	48.8442
39.0800	3.2550	48.7556
39.1000	3.2580	48.7313
39.1200	3.2610	48.8606
39.1400	3.2620	48.7357
39.1600	3.2610	48.6827
39.1800	3.2620	48.7879
39.2000	3.2640	48.8614
39.2200	3.2670	48.7904
39.2400	3.2680	48.7321
39.2600	3.2690	48.6189
39.2800	3.2740	48.5929
39.3000	3.2740	48.6619
39.3200	3.2730	48.8163
39.3400	3.2760	49.0195
39.3600	3.2810	48.9947
39.3800	3.2830	48.9250
39.4000	3.2810	48.9696
39.4200	3.2840	48.9042
39.4400	3.2860	48.8314
39.4600	3.2870	48.9442
39.4800	3.2870	48.6092
39.5000	3.2890	48.5706
39.5200	3.2890	48.5835
39.5400	3.2940	48.6860
39.5600	3.2950	48.8642
39.5800	3.2960	48.7824
39.6000	3.2980	48.7000
39.6200	3.3000	48.7564
39.6400	3.3030	48.7340
39.6600	3.3040	48.8921
39.6800	3.3050	48.7783
39.7000	3.3060	48.7670
39.7200	3.3070	48.7878
39.7400	3.3140	48.9698
39.7600	3.3120	49.0237
39.7800	3.3140	48.9780
39.8000	3.3150	49.0536
39.8200	3.3180	48.7723
39.8400	3.3220	49.0217
39.8600	3.3210	48.9475
39.8800	3.3250	49.2108
39.9000	3.3250	49.1842
39.9200	3.3270	49.2401
39.9400	3.3250	49.1482
[truncated: 2,338 more rows]
