# Supplementary material for: Design and fabrication of carbon fiber lattices using 3D weaving
Source: Sci Rep. 2023 Sep 10;13:14919. doi: 10.1038/s41598-023-40962-4 (PMC10493227; doi:10.1038/s41598-023-40962-4)
Supplement: Supplementary file 4 — Supplementary Information 1. [file 41598_2023_40962_MOESM4_ESM.zip › Paper data/thin_tube_19_187g_1.csv]

Time	Displacement	Force
(s)	(mm)	(kN)
0.0000	7.8700	0.0218
0.0200	7.8690	-0.0182
0.0400	7.8690	-0.0361
0.0600	7.8680	-0.0519
0.0800	7.8710	-0.0318
0.1000	7.8710	0.0683
0.1200	7.8710	-0.0128
0.1400	7.8740	-0.0707
0.1600	7.8750	-0.0250
0.1800	7.8780	0.0091
0.2000	7.8760	0.0736
0.2200	7.8820	0.1234
0.2400	7.8790	0.2451
0.2600	7.8840	0.1832
0.2800	7.8870	0.1017
0.3000	7.8880	0.0664
0.3200	7.8920	0.0784
0.3400	7.8920	0.0968
0.3600	7.8920	0.0379
0.3800	7.8910	0.0376
0.4000	7.8970	0.1562
0.4200	7.9020	0.1155
0.4400	7.8980	0.0984
0.4600	7.9030	0.1222
0.4800	7.9030	0.1474
0.5000	7.9030	0.1574
0.5200	7.9080	0.1620
0.5400	7.9060	0.0978
0.5600	7.9100	0.1385
0.5800	7.9140	0.1747
0.6000	7.9140	0.2166
0.6200	7.9170	0.1795
0.6400	7.9160	0.1350
0.6600	7.9200	0.1550
0.6800	7.9210	0.1687
0.7000	7.9240	0.1867
0.7200	7.9250	0.1590
0.7400	7.9270	0.2330
0.7600	7.9300	0.3013
0.7800	7.9320	0.2367
0.8000	7.9330	0.2217
0.8200	7.9310	0.2780
0.8400	7.9360	0.2415
0.8600	7.9360	0.2660
0.8800	7.9410	0.4217
0.9000	7.9390	0.4002
0.9200	7.9420	0.3323
0.9400	7.9430	0.3500
0.9600	7.9460	0.3253
0.9800	7.9470	0.3761
1.0000	7.9470	0.3621
1.0200	7.9540	0.3895
1.0400	7.9530	0.2932
1.0600	7.9540	0.2632
1.0800	7.9580	0.2399
1.1000	7.9620	0.4221
1.1200	7.9580	0.5118
1.1400	7.9620	0.4727
1.1600	7.9630	0.4183
1.1800	7.9670	0.4482
1.2000	7.9670	0.4771
1.2200	7.9690	0.4226
1.2400	7.9690	0.4282
1.2600	7.9720	0.3405
1.2800	7.9700	0.5153
1.3000	7.9720	0.6120
1.3200	7.9760	0.5588
1.3400	7.9790	0.5715
1.3600	7.9790	0.5866
1.3800	7.9790	0.6032
1.4000	7.9830	0.6233
1.4200	7.9850	0.6720
1.4400	7.9880	0.5675
1.4600	7.9910	0.5952
1.4800	7.9910	0.5772
1.5000	7.9910	0.5886
1.5200	7.9940	0.6638
1.5400	7.9950	0.6884
1.5600	7.9980	0.6333
1.5800	7.9980	0.6423
1.6000	8.0010	0.7059
1.6200	8.0030	0.7218
1.6400	8.0020	0.7877
1.6600	8.0040	0.6495
1.6800	8.0080	0.5770
1.7000	8.0080	0.6790
1.7200	8.0090	0.6119
1.7400	8.0120	0.6386
1.7600	8.0150	0.7236
1.7800	8.0170	0.7841
1.8000	8.0190	0.7915
1.8200	8.0190	0.7906
1.8400	8.0210	0.8211
1.8600	8.0230	0.8422
1.8800	8.0220	0.7036
1.9000	8.0260	0.7543
1.9200	8.0270	0.8497
1.9400	8.0270	0.9760
1.9600	8.0320	0.9981
1.9800	8.0310	0.9204
2.0000	8.0340	0.9319
2.0200	8.0390	1.0533
2.0400	8.0370	1.0201
2.0600	8.0410	0.9833
2.0800	8.0420	0.9694
2.1000	8.0440	0.9836
2.1200	8.0460	1.0365
2.1400	8.0460	1.0454
2.1600	8.0460	0.9843
2.1800	8.0480	1.0462
2.2000	8.0540	1.1145
2.2200	8.0530	1.0308
2.2400	8.0540	0.9937
2.2600	8.0570	1.0630
2.2800	8.0550	1.1509
2.3000	8.0590	1.1880
2.3200	8.0600	1.0996
2.3400	8.0630	1.0216
2.3600	8.0660	0.9459
2.3800	8.0670	0.7312
2.4000	8.0680	0.7257
2.4200	8.0670	1.0346
2.4400	8.0730	1.1904
2.4600	8.0730	1.1803
2.4800	8.0720	1.2200
2.5000	8.0760	1.2388
2.5200	8.0760	1.2493
2.5400	8.0800	1.3185
2.5600	8.0810	1.2421
2.5800	8.0830	1.1520
2.6000	8.0840	1.2619
2.6200	8.0900	1.2700
2.6400	8.0870	1.3223
2.6600	8.0880	1.3612
2.6800	8.0920	1.3444
2.7000	8.0910	1.3803
2.7200	8.0930	1.3393
2.7400	8.0980	1.3570
2.7600	8.0960	1.2845
2.7800	8.0990	1.3557
2.8000	8.1040	1.4815
2.8200	8.1030	1.4729
2.8400	8.1070	1.4690
2.8600	8.1100	1.4535
2.8800	8.1090	1.6132
2.9000	8.1080	1.6000
2.9200	8.1110	1.4972
2.9400	8.1100	1.4352
2.9600	8.1140	1.4070
2.9800	8.1180	1.5859
3.0000	8.1190	1.5448
3.0200	8.1180	1.4791
3.0400	8.1230	1.5554
3.0600	8.1240	1.6002
3.0800	8.1260	1.6192
3.1000	8.1260	1.6243
3.1200	8.1280	1.5898
3.1400	8.1320	1.6112
3.1600	8.1320	1.6358
3.1800	8.1320	1.5653
3.2000	8.1340	1.6547
3.2200	8.1350	1.6656
3.2400	8.1400	1.5938
3.2600	8.1400	1.5359
3.2800	8.1400	1.6271
3.3000	8.1440	1.7238
3.3200	8.1450	1.8396
3.3400	8.1440	1.8358
3.3600	8.1460	1.6359
3.3800	8.1470	1.6196
3.4000	8.1530	1.7539
3.4200	8.1530	1.8091
3.4400	8.1550	1.8677
3.4600	8.1570	1.7331
3.4800	8.1560	1.8546
3.5000	8.1600	1.8715
3.5200	8.1620	1.8899
3.5400	8.1640	1.8627
3.5600	8.1650	1.8908
3.5800	8.1660	1.8160
3.6000	8.1700	1.8709
3.6200	8.1700	1.9602
3.6400	8.1730	1.9774
3.6600	8.1720	1.9872
3.6800	8.1750	2.0027
3.7000	8.1780	2.0279
3.7200	8.1800	1.9318
3.7400	8.1810	1.8889
3.7600	8.1810	1.9661
3.7800	8.1810	2.0228
3.8000	8.1860	2.0527
3.8200	8.1870	2.0571
3.8400	8.1860	2.0057
3.8600	8.1920	2.1266
3.8800	8.1920	2.1586
3.9000	8.1940	2.1433
3.9200	8.1940	2.1394
3.9400	8.1980	2.1480
3.9600	8.1990	2.2134
3.9800	8.1970	2.2116
4.0000	8.2010	2.2033
4.0200	8.2050	2.2053
4.0400	8.2030	2.2076
4.0600	8.2080	2.1724
4.0800	8.2090	2.1779
4.1000	8.2120	2.2373
4.1200	8.2140	2.2951
4.1400	8.2140	2.2910
4.1600	8.2140	2.2838
4.1800	8.2150	2.2504
4.2000	8.2190	2.2200
4.2200	8.2190	2.1738
4.2400	8.2230	2.3537
4.2600	8.2250	2.2517
4.2800	8.2230	2.2416
4.3000	8.2280	2.1433
4.3200	8.2290	2.3113
4.3400	8.2300	2.3981
4.3600	8.2330	2.4272
4.3800	8.2350	2.3977
4.4000	8.2350	2.4706
4.4200	8.2390	2.5441
4.4400	8.2390	2.4466
4.4600	8.2400	2.4152
4.4800	8.2420	2.4621
4.5000	8.2420	2.5542
4.5200	8.2470	2.6089
4.5400	8.2440	2.5836
4.5600	8.2450	2.4945
4.5800	8.2490	2.5730
4.6000	8.2510	2.6850
4.6200	8.2530	2.7652
4.6400	8.2540	2.7345
4.6600	8.2580	2.7215
4.6800	8.2580	2.7298
4.7000	8.2610	2.7634
4.7200	8.2620	2.7422
4.7400	8.2630	2.7481
4.7600	8.2670	2.6882
4.7800	8.2670	2.7135
4.8000	8.2700	2.7592
4.8200	8.2680	2.8115
4.8400	8.2690	2.7965
4.8600	8.2750	2.7799
4.8800	8.2730	2.8655
4.9000	8.2760	2.9113
4.9200	8.2800	2.9449
4.9400	8.2800	3.0363
4.9600	8.2840	3.0194
4.9800	8.2840	2.9575
5.0000	8.2870	2.9869
5.0200	8.2870	3.0270
5.0400	8.2880	2.8941
5.0600	8.2910	3.0256
5.0800	8.2920	3.0533
5.1000	8.2930	3.0471
5.1200	8.2940	3.1016
5.1400	8.2970	3.0742
5.1600	8.2960	3.0121
5.1800	8.2990	3.0669
5.2000	8.2990	3.0968
5.2200	8.3050	3.1336
5.2400	8.3060	3.1910
5.2600	8.3090	3.2369
5.2800	8.3090	3.1939
5.3000	8.3080	3.3166
5.3200	8.3100	3.3483
5.3400	8.3160	3.3584
5.3600	8.3160	3.4460
5.3800	8.3190	3.4696
5.4000	8.3170	3.4589
5.4200	8.3180	3.4657
5.4400	8.3200	3.5694
5.4600	8.3240	3.4414
5.4800	8.3280	3.5242
5.5000	8.3260	3.5577
5.5200	8.3310	3.5644
5.5400	8.3310	3.5682
5.5600	8.3300	3.6454
5.5800	8.3360	3.6260
5.6000	8.3370	3.6996
5.6200	8.3340	3.6298
5.6400	8.3390	3.6225
5.6600	8.3420	3.3852
5.6800	8.3430	3.5022
5.7000	8.3450	3.6847
5.7200	8.3460	3.7730
5.7400	8.3470	3.8630
5.7600	8.3520	3.7741
5.7800	8.3540	3.7798
5.8000	8.3520	3.7891
5.8200	8.3530	3.8193
5.8400	8.3530	3.8824
5.8600	8.3550	3.9899
5.8800	8.3610	3.9899
5.9000	8.3590	4.0539
5.9200	8.3650	3.9302
5.9400	8.3620	3.9421
5.9600	8.3650	3.9195
5.9800	8.3660	3.9428
6.0000	8.3690	3.9993
6.0200	8.3670	4.0978
6.0400	8.3700	4.0314
6.0600	8.3710	4.0275
6.0800	8.3730	4.0435
6.1000	8.3780	3.9999
6.1200	8.3800	4.1356
6.1400	8.3790	4.2478
6.1600	8.3820	4.2919
6.1800	8.3820	4.3010
6.2000	8.3850	4.3251
6.2200	8.3870	4.3523
6.2400	8.3900	4.3991
6.2600	8.3920	4.4834
6.2800	8.3920	4.5130
6.3000	8.3950	4.4379
6.3200	8.3940	4.4958
6.3400	8.3950	4.5126
6.3600	8.4010	4.4339
6.3800	8.3980	4.4760
6.4000	8.4010	4.6407
6.4200	8.4000	4.7211
6.4400	8.4050	4.7612
6.4600	8.4070	4.6551
6.4800	8.4080	4.5925
6.5000	8.4090	4.6190
6.5200	8.4120	4.6874
6.5400	8.4140	4.7593
6.5600	8.4130	4.8188
6.5800	8.4170	4.8893
6.6000	8.4180	4.9693
6.6200	8.4190	4.9343
6.6400	8.4230	5.0133
6.6600	8.4240	4.9358
6.6800	8.4270	4.9058
6.7000	8.4280	4.9176
6.7200	8.4280	4.8852
6.7400	8.4280	4.9967
6.7600	8.4320	5.1405
6.7800	8.4350	5.1152
6.8000	8.4350	4.9250
6.8200	8.4370	5.0540
6.8400	8.4370	5.1653
6.8600	8.4390	5.2345
6.8800	8.4430	5.2646
6.9000	8.4410	5.2417
6.9200	8.4450	5.2318
6.9400	8.4480	5.2670
6.9600	8.4490	5.2186
6.9800	8.4510	5.2833
7.0000	8.4530	5.3385
7.0200	8.4530	5.4168
7.0400	8.4550	5.5514
7.0600	8.4580	5.5616
7.0800	8.4570	5.5050
7.1000	8.4590	5.5445
7.1200	8.4610	5.5653
7.1400	8.4630	5.5530
7.1600	8.4650	5.5951
7.1800	8.4660	5.6623
7.2000	8.4700	5.7111
7.2200	8.4700	5.7422
7.2400	8.4700	5.7060
7.2600	8.4770	5.6667
7.2800	8.4760	5.7696
7.3000	8.4780	5.8530
7.3200	8.4800	5.8335
7.3400	8.4790	5.8931
7.3600	8.4820	5.9435
7.3800	8.4840	5.9718
7.4000	8.4860	6.0078
7.4200	8.4880	6.0412
7.4400	8.4890	5.9603
7.4600	8.4910	6.0197
7.4800	8.4900	6.0179
7.5000	8.4900	6.0446
7.5200	8.4930	6.1169
7.5400	8.4960	6.1923
7.5600	8.4990	6.2487
7.5800	8.4990	6.2198
7.6000	8.5000	6.2631
7.6200	8.5010	6.3323
7.6400	8.5070	6.3993
7.6600	8.5070	6.3168
7.6800	8.5090	6.3760
7.7000	8.5090	6.4664
7.7200	8.5130	6.5236
7.7400	8.5130	6.5123
7.7600	8.5120	6.5212
7.7800	8.5170	6.5133
7.8000	8.5210	6.5181
7.8200	8.5210	6.5639
7.8400	8.5230	6.6314
7.8600	8.5250	6.6450
7.8800	8.5240	6.6761
7.9000	8.5250	6.7461
7.9200	8.5280	6.7672
7.9400	8.5310	6.8434
7.9600	8.5340	6.9043
7.9800	8.5320	6.8822
8.0000	8.5370	6.9374
8.0200	8.5370	7.0044
8.0400	8.5370	7.0326
8.0600	8.5430	7.0485
8.0800	8.5430	7.0130
8.1000	8.5440	7.0381
8.1200	8.5440	7.0767
8.1400	8.5480	6.9817
8.1600	8.5480	6.9203
8.1800	8.5480	7.0747
8.2000	8.5540	7.1445
8.2200	8.5550	7.2474
8.2400	8.5540	7.3386
8.2600	8.5550	7.3446
8.2800	8.5570	7.3483
8.3000	8.5580	7.4113
8.3200	8.5630	7.4824
8.3400	8.5620	7.4187
8.3600	8.5650	7.4141
8.3800	8.5670	7.4232
8.4000	8.5660	7.4444
8.4200	8.5710	7.5377
8.4400	8.5720	7.6329
8.4600	8.5740	7.5491
8.4800	8.5730	7.3711
8.5000	8.5770	7.5359
8.5200	8.5760	7.6744
8.5400	8.5820	7.7829
8.5600	8.5840	7.8629
8.5800	8.5860	7.8161
8.6000	8.5840	7.8507
8.6200	8.5860	7.9081
8.6400	8.5860	7.8546
8.6600	8.5900	7.8746
8.6800	8.5930	7.9130
8.7000	8.5930	7.9416
8.7200	8.5980	7.9701
8.7400	8.5980	8.0768
8.7600	8.5970	7.9790
8.7800	8.6010	7.9065
8.8000	8.6030	8.0345
8.8200	8.6050	8.1927
8.8400	8.6030	8.0972
8.8600	8.6070	8.1539
8.8800	8.6080	8.2044
8.9000	8.6100	8.3032
8.9200	8.6110	8.3714
8.9400	8.6150	8.3225
8.9600	8.6160	8.4423
8.9800	8.6170	8.5652
9.0000	8.6180	8.5578
9.0200	8.6210	8.6249
9.0400	8.6240	8.6238
9.0600	8.6250	8.5667
9.0800	8.6260	8.3020
9.1000	8.6260	8.4468
9.1200	8.6290	8.6123
9.1400	8.6290	8.7347
9.1600	8.6330	8.7801
9.1800	8.6350	8.7807
9.2000	8.6340	8.7355
9.2200	8.6360	8.7345
9.2400	8.6400	8.6472
9.2600	8.6400	8.7601
9.2800	8.6430	8.9211
9.3000	8.6430	8.8672
9.3200	8.6450	8.9429
9.3400	8.6460	9.0178
9.3600	8.6470	8.9030
9.3800	8.6480	8.6946
9.4000	8.6560	8.1736
9.4100	8.6570	6.5184
9.4200	8.6590	4.8253
9.4340	8.6590	3.1602
9.4540	8.6590	2.3375
9.4740	8.6570	2.3277
9.4940	8.6570	2.3984
9.5140	8.6610	2.5067
9.5340	8.6630	2.5986
9.5540	8.6650	2.8829
9.5740	8.6690	2.8235
9.5940	8.6690	2.7100
9.6140	8.6710	2.6884
9.6340	8.6690	2.6825
9.6540	8.6740	2.6662
9.6740	8.6740	2.7305
9.6940	8.6770	2.9377
9.7140	8.6800	2.9972
9.7340	8.6810	3.0434
9.7540	8.6800	3.0512
9.7740	8.6820	3.0883
9.7940	8.6830	3.1447
9.8140	8.6830	3.1242
9.8340	8.6890	3.2306
9.8540	8.6890	3.2276
9.8740	8.6910	3.2705
9.8940	8.6930	3.2816
9.9140	8.6950	3.2623
9.9340	8.6960	3.1661
9.9540	8.6990	3.1608
9.9740	8.6980	3.2923
9.9940	8.7000	3.3936
10.0140	8.7030	3.5389
10.0340	8.7020	3.5437
10.0540	8.7070	3.4534
10.0740	8.7070	3.5522
10.0940	8.7090	3.4913
10.1140	8.7120	3.6152
10.1340	8.7130	3.7156
10.1540	8.7140	3.7189
10.1740	8.7160	3.6961
10.1940	8.7180	3.8624
10.2140	8.7200	3.8917
10.2340	8.7220	3.9176
10.2540	8.7210	3.9494
10.2740	8.7270	4.0120
10.2940	8.7280	4.0356
10.3140	8.7280	4.0449
10.3340	8.7280	4.0618
10.3540	8.7320	4.1056
10.3740	8.7320	4.2320
10.3940	8.7330	4.2601
10.4140	8.7350	4.3021
10.4340	8.7390	4.3254
10.4540	8.7390	4.3441
10.4740	8.7410	4.4257
10.4940	8.7460	4.3288
10.5140	8.7430	4.5239
10.5340	8.7480	4.6409
10.5540	8.7500	4.6437
10.5740	8.7510	4.5759
10.5940	8.7530	4.5568
10.6140	8.7540	4.6311
10.6340	8.7540	4.7360
10.6540	8.7580	4.7803
10.6740	8.7590	4.7957
10.6940	8.7620	4.7879
10.7140	8.7620	4.7927
10.7340	8.7640	4.9073
10.7540	8.7650	5.0303
10.7740	8.7660	5.0084
10.7940	8.7690	4.8890
10.8140	8.7710	5.0305
10.8340	8.7730	5.1402
10.8540	8.7720	5.1490
10.8740	8.7760	5.1597
10.8940	8.7770	5.2831
10.9140	8.7790	5.1060
10.9340	8.7800	5.2206
10.9540	8.7820	5.3265
10.9740	8.7850	5.1933
10.9940	8.7850	5.2310
11.0140	8.7860	5.3552
11.0340	8.7880	5.5021
11.0540	8.7880	5.5385
11.0740	8.7920	5.5129
11.0940	8.7920	5.4704
11.1140	8.7950	5.5916
11.1340	8.7980	5.6808
11.1540	8.7950	5.7252
11.1740	8.7970	5.6749
11.1940	8.8000	5.6883
11.2140	8.8010	5.7430
11.2340	8.8030	5.8403
11.2540	8.8080	5.9083
11.2740	8.8090	5.9665
11.2940	8.8090	5.9560
11.3140	8.8120	5.9028
11.3340	8.8120	5.9946
11.3540	8.8150	5.9495
11.3740	8.8170	6.0566
11.3940	8.8170	6.1543
11.4140	8.8210	6.1900
11.4340	8.8210	6.2033
11.4540	8.8250	6.2448
11.4740	8.8230	6.2725
11.4940	8.8280	6.3145
11.5140	8.8290	6.3826
11.5340	8.8280	6.3686
11.5540	8.8310	6.2710
11.5740	8.8320	6.2642
11.5940	8.8360	6.4289
11.6140	8.8370	6.7012
11.6340	8.8390	6.6902
11.6540	8.8370	6.6423
11.6740	8.8430	6.6883
11.6940	8.8430	6.7359
11.7140	8.8430	6.8655
11.7340	8.8470	6.8764
11.7540	8.8490	6.8292
11.7740	8.8500	6.8919
11.7940	8.8540	7.0150
11.8140	8.8540	7.0390
11.8340	8.8550	7.0875
11.8540	8.8560	7.0737
11.8740	8.8570	7.0650
11.8940	8.8580	7.1512
11.9140	8.8610	7.2186
11.9340	8.8630	7.2639
11.9540	8.8650	7.3258
11.9740	8.8650	7.3753
11.9940	8.8670	7.4016
12.0140	8.8680	7.4259
12.0340	8.8710	7.5474
12.0540	8.8720	7.5850
12.0740	8.8730	7.5290
12.0940	8.8780	7.6030
12.1140	8.8800	7.6994
12.1340	8.8780	7.7394
12.1540	8.8820	7.5966
12.1740	8.8830	7.5392
12.1940	8.8830	7.5449
12.2140	8.8870	7.7224
12.2340	8.8890	7.9318
12.2540	8.8890	8.0215
12.2740	8.8900	7.9752
12.2940	8.8950	7.9315
12.3140	8.8950	7.8413
12.3340	8.8960	7.9541
12.3540	8.9000	8.0227
12.3740	8.9020	7.9219
12.3940	8.9010	8.0341
12.4140	8.9030	8.1371
12.4340	8.9040	8.2032
12.4540	8.9070	8.2698
12.4740	8.9100	8.2375
12.4940	8.9090	8.3511
12.5140	8.9160	8.4022
12.5340	8.9150	8.3832
12.5540	8.9130	8.2423
12.5740	8.9150	8.2735
12.5940	8.9150	8.3649
12.6140	8.9180	8.5486
12.6340	8.9210	8.6245
12.6540	8.9230	8.6375
12.6740	8.9230	8.6180
12.6940	8.9250	8.5096
12.7140	8.9290	8.5921
12.7340	8.9310	8.7737
12.7540	8.9300	8.9272
12.7740	8.9350	8.9289
12.7940	8.9360	8.8036
12.8140	8.9380	8.7709
12.8340	8.9390	8.8930
12.8540	8.9400	8.9030
12.8740	8.9420	8.8709
12.8940	8.9440	8.8516
12.9140	8.9430	8.9397
12.9340	8.9490	9.0616
12.9540	8.9490	9.0297
12.9740	8.9490	8.8741
12.9940	8.9520	8.9096
13.0140	8.9530	8.8812
13.0340	8.9530	9.0877
13.0540	8.9580	9.1622
13.0740	8.9580	9.0319
13.0940	8.9580	9.0161
13.1140	8.9610	9.1544
13.1340	8.9630	9.2659
13.1540	8.9660	9.3061
13.1740	8.9670	9.4620
13.1940	8.9680	9.4144
13.2140	8.9690	9.2099
13.2340	8.9720	8.9530
13.2540	8.9740	8.8396
13.2740	8.9760	8.8320
13.2940	8.9770	8.9113
13.3140	8.9790	9.0858
13.3340	8.9780	9.2464
13.3540	8.9820	9.2203
13.3740	8.9840	9.1879
13.3940	8.9850	9.1385
13.4140	8.9870	9.1125
13.4340	8.9850	9.0477
13.4540	8.9910	8.9994
13.4740	8.9930	8.9416
13.4940	8.9920	9.0964
13.5140	8.9960	9.0838
13.5340	8.9950	9.0828
13.5540	8.9970	9.1403
13.5740	9.0010	9.2508
13.5940	9.0010	9.0516
13.6140	9.0040	9.1925
13.6340	9.0030	9.3474
13.6540	9.0080	9.3507
13.6740	9.0080	9.3014
13.6940	9.0120	9.2686
13.7140	9.0120	9.2933
13.7340	9.0120	9.4297
13.7540	9.0130	9.5199
13.7740	9.0140	9.5180
13.7940	9.0170	9.4038
13.8140	9.0210	9.4698
13.8340	9.0230	9.5498
13.8540	9.0220	9.5900
13.8740	9.0230	9.5076
13.8940	9.0270	9.4878
13.9140	9.0250	9.6147
13.9340	9.0290	9.7137
13.9540	9.0310	9.7172
13.9740	9.0350	9.7944
13.9940	9.0340	9.6654
14.0140	9.0360	9.6874
14.0340	9.0360	9.7630
14.0540	9.0400	9.9386
14.0740	9.0430	9.9893
14.0940	9.0430	9.8816
14.1140	9.0420	9.9836
14.1340	9.0490	9.9944
14.1540	9.0510	10.0436
14.1740	9.0470	10.0645
14.1940	9.0510	10.0769
14.2140	9.0530	9.9670
14.2340	9.0550	9.9023
14.2540	9.0570	10.0537
14.2740	9.0570	10.1949
14.2940	9.0600	10.2115
14.3140	9.0610	10.3048
14.3340	9.0630	10.3086
14.3540	9.0640	10.2416
14.3740	9.0660	10.2065
14.3940	9.0690	10.3839
14.4140	9.0700	10.4391
14.4340	9.0690	10.4245
14.4540	9.0740	10.4668
14.4740	9.0720	10.4854
14.4940	9.0770	10.5108
14.5140	9.0790	10.6132
14.5340	9.0790	10.5751
14.5540	9.0810	10.4910
14.5740	9.0850	10.5614
14.5940	9.0840	10.4898
14.6140	9.0830	10.5918
14.6340	9.0880	10.6788
14.6540	9.0920	10.7677
14.6740	9.0900	10.9014
14.6940	9.0940	10.7722
14.7140	9.0940	10.7326
14.7340	9.0950	10.7637
14.7540	9.0950	10.6662
14.7740	9.1000	10.7026
14.7940	9.1020	10.8662
14.8140	9.1030	10.9817
14.8340	9.1030	10.9426
14.8540	9.1090	10.9787
14.8740	9.1070	10.9915
14.8940	9.1080	10.9938
14.9140	9.1110	10.9937
14.9340	9.1130	11.0545
14.9540	9.1150	11.0391
14.9740	9.1150	11.0666
14.9940	9.1190	11.1567
15.0140	9.1200	11.2983
15.0340	9.1210	11.2955
15.0540	9.1250	11.1888
15.0740	9.1230	11.1789
15.0940	9.1270	11.0608
15.1140	9.1260	11.0815
15.1340	9.1270	11.1613
15.1540	9.1320	11.1869
15.1740	9.1320	11.3151
15.1940	9.1330	11.3557
15.2140	9.1370	11.3791
15.2340	9.1400	11.4297
15.2540	9.1410	11.3354
15.2740	9.1430	11.3823
15.2940	9.1400	11.4951
15.3140	9.1450	11.5672
15.3340	9.1470	11.6312
15.3540	9.1450	11.5980
15.3740	9.1500	11.1652
15.3940	9.1490	10.7891
15.4140	9.1510	10.8451
15.4340	9.1560	10.9037
15.4540	9.1580	11.0406
15.4740	9.1580	10.9725
15.4940	9.1600	11.1449
15.5140	9.1600	11.1384
15.5340	9.1640	11.1482
15.5540	9.1660	11.0096
15.5740	9.1640	11.1029
15.5940	9.1700	11.1651
15.6140	9.1700	11.2089
15.6340	9.1690	11.2598
15.6540	9.1740	11.2373
15.6740	9.1760	11.1911
15.6940	9.1750	11.2367
15.7140	9.1750	11.4264
15.7340	9.1800	11.4144
15.7540	9.1830	11.3100
15.7740	9.1850	11.4880
15.7940	9.1870	11.4544
15.8140	9.1900	11.3869
15.8340	9.1860	11.4346
15.8540	9.1880	11.4456
15.8740	9.1900	11.4445
15.8940	9.1920	11.4034
15.9140	9.1970	11.5215
15.9340	9.1980	11.6790
15.9540	9.1970	11.7625
15.9740	9.1990	11.7935
15.9940	9.2030	11.8340
16.0140	9.2050	11.8722
16.0340	9.2030	11.8745
16.0540	9.2080	11.8551
16.0740	9.2070	11.8583
16.0940	9.2100	11.9228
16.1140	9.2110	11.8578
16.1340	9.2130	11.8456
16.1540	9.2170	11.9004
16.1740	9.2170	11.9963
16.1940	9.2170	12.0846
16.2140	9.2190	12.0486
16.2340	9.2240	11.8742
16.2540	9.2240	11.9206
16.2740	9.2230	11.9806
16.2940	9.2280	12.0207
16.3140	9.2280	12.0772
16.3340	9.2300	12.1813
16.3540	9.2300	12.1393
16.3740	9.2320	12.0933
16.3940	9.2340	12.1391
16.4140	9.2360	12.0990
16.4340	9.2370	12.0207
16.4540	9.2410	12.1183
16.4740	9.2390	12.2332
16.4940	9.2440	12.3329
16.5140	9.2430	12.3602
16.5340	9.2480	12.3123
16.5540	9.2500	12.3992
16.5740	9.2510	12.4762
16.5940	9.2510	12.4339
16.6140	9.2540	12.5722
16.6340	9.2550	12.6113
16.6540	9.2540	12.5340
16.6740	9.2590	12.5633
16.6940	9.2580	12.6354
16.7140	9.2590	12.6953
16.7340	9.2620	12.7508
16.7540	9.2660	12.7464
16.7740	9.2670	12.7621
16.7940	9.2660	12.7535
16.8140	9.2690	12.6670
16.8340	9.2690	12.7458
16.8540	9.2760	12.9180
16.8740	9.2750	13.0948
16.8940	9.2780	13.1297
16.9140	9.2770	13.1158
16.9340	9.2800	13.1864
16.9540	9.2810	13.2996
16.9740	9.2850	13.1832
16.9940	9.2820	13.1873
17.0140	9.2870	13.3450
17.0340	9.2860	13.3464
17.0540	9.2880	13.3780
17.0740	9.2920	13.2812
17.0940	9.2960	13.2309
17.1140	9.2950	13.0777
17.1340	9.2950	13.2729
17.1540	9.3000	13.4240
17.1740	9.3010	13.2053
17.1940	9.3010	13.2789
17.2140	9.3020	13.3905
17.2340	9.3060	13.6721
17.2540	9.3030	13.6302
17.2740	9.3080	12.9957
17.2940	9.3080	12.7478
17.3140	9.3130	12.7271
17.3340	9.3140	12.8050
17.3540	9.3150	12.5833
17.3740	9.3140	12.4749
17.3940	9.3170	12.6230
17.4140	9.3180	12.8689
17.4340	9.3200	12.9539
17.4540	9.3240	12.9384
17.4740	9.3260	12.9133
17.4940	9.3260	12.9261
17.5140	9.3280	12.9220
17.5340	9.3300	12.9364
17.5540	9.3300	12.8702
17.5740	9.3320	12.9238
17.5940	9.3370	13.0439
17.6140	9.3360	13.0006
17.6340	9.3390	12.9510
17.6540	9.3370	13.0775
17.6740	9.3400	13.2312
17.6940	9.3400	13.0031
17.7140	9.3450	13.0350
17.7340	9.3460	13.1065
17.7540	9.3480	13.1540
17.7740	9.3510	13.1676
17.7940	9.3510	13.2531
17.8140	9.3540	13.4572
17.8340	9.3570	13.4188
17.8540	9.3560	13.3536
17.8740	9.3600	13.4249
17.8940	9.3600	13.4372
17.9140	9.3580	13.5188
17.9340	9.3620	13.5861
17.9540	9.3640	13.5514
17.9740	9.3670	13.5773
17.9940	9.3700	13.5858
18.0140	9.3700	13.5937
18.0340	9.3740	13.6061
18.0540	9.3750	13.6909
18.0740	9.3750	13.5766
18.0940	9.3760	13.6098
18.1140	9.3790	13.6106
18.1340	9.3750	13.6239
18.1540	9.3810	13.5633
18.1740	9.3820	13.4364
18.1940	9.3850	13.6510
18.2140	9.3870	13.7918
18.2340	9.3860	13.8298
18.2540	9.3890	13.8516
18.2740	9.3930	13.8006
18.2940	9.3930	13.7940
18.3140	9.3960	13.7655
18.3340	9.3950	13.7775
18.3540	9.3980	13.7205
18.3740	9.3990	13.8388
18.3940	9.4030	13.8692
18.4140	9.4050	13.8928
18.4340	9.4050	13.8618
18.4540	9.4100	13.9977
18.4740	9.4070	13.9191
18.4940	9.4110	14.0329
18.5140	9.4120	13.8594
18.5340	9.4120	13.8487
18.5540	9.4150	13.9500
18.5740	9.4160	14.2017
18.5940	9.4180	14.1990
18.6140	9.4180	14.1891
18.6340	9.4210	14.1803
18.6540	9.4200	14.1971
18.6740	9.4270	14.1765
18.6940	9.4280	14.2307
18.7140	9.4260	14.2872
18.7340	9.4290	14.2962
18.7540	9.4310	14.3613
18.7740	9.4320	14.2017
18.7940	9.4340	14.2350
18.8140	9.4370	14.2602
18.8340	9.4380	14.4522
18.8540	9.4390	14.5395
18.8740	9.4420	14.6315
18.8940	9.4430	14.6946
18.9140	9.4450	14.6503
18.9340	9.4470	14.6570
18.9540	9.4500	14.6590
18.9740	9.4500	14.7221
18.9940	9.4510	14.6845
19.0140	9.4520	14.4724
19.0340	9.4520	14.7160
19.0540	9.4570	14.8642
19.0740	9.4580	14.8891
19.0940	9.4600	14.9054
19.1140	9.4620	14.8697
19.1340	9.4640	14.9230
19.1540	9.4650	14.6556
19.1740	9.4670	14.8661
19.1940	9.4690	14.9767
19.2140	9.4720	15.1030
19.2340	9.4720	15.1461
19.2540	9.4740	15.1747
19.2740	9.4730	15.1728
19.2940	9.4740	15.2000
19.3140	9.4790	15.2464
19.3340	9.4810	15.3302
19.3540	9.4820	15.3350
19.3740	9.4800	15.3315
19.3940	9.4840	15.2950
19.4140	9.4870	15.3642
19.4340	9.4880	15.4307
19.4540	9.4900	15.5273
19.4740	9.4890	15.4829
19.4940	9.4910	15.3964
19.5140	9.4950	15.4414
19.5340	9.4970	15.4145
19.5540	9.4950	15.6177
19.5740	9.5000	15.6101
19.5940	9.5040	15.5655
19.6140	9.5020	15.5740
19.6340	9.5030	15.6904
19.6540	9.5060	15.7474
19.6740	9.5080	15.6796
19.6940	9.5080	15.7234
19.7140	9.5130	15.8228
19.7340	9.5140	15.8930
19.7540	9.5110	15.9897
19.7740	9.5140	15.9089
19.7940	9.5200	15.7546
19.8140	9.5200	15.8863
19.8340	9.5240	16.0111
19.8540	9.5230	16.0741
19.8740	9.5240	16.1015
19.8940	9.5250	16.1291
19.9140	9.5280	16.1647
19.9340	9.5310	16.1062
19.9540	9.5300	15.7436
19.9740	9.5300	15.8716
19.9940	9.5340	16.2719
20.0140	9.5350	16.3434
20.0340	9.5390	16.3452
20.0540	9.5390	16.4936
20.0740	9.5410	16.5167
20.0940	9.5450	16.2154
20.1140	9.5450	16.2386
20.1340	9.5470	16.2785
20.1540	9.5480	16.4710
20.1740	9.5490	16.2543
20.1940	9.5530	16.2664
20.2140	9.5540	16.4757
20.2340	9.5540	16.5804
20.2540	9.5580	16.5866
20.2740	9.5570	16.6855
20.2940	9.5590	16.7647
20.3140	9.5620	16.8044
20.3340	9.5610	16.9368
20.3540	9.5630	16.9839
20.3740	9.5650	16.9015
20.3940	9.5690	16.7961
20.4140	9.5720	16.8278
20.4340	9.5720	17.0145
20.4540	9.5740	17.1660
20.4740	9.5730	17.1271
20.4940	9.5760	17.1766
20.5140	9.5790	17.1440
20.5340	9.5800	17.1197
20.5540	9.5800	16.9671
20.5740	9.5810	17.0482
20.5940	9.5850	17.2354
20.6140	9.5840	17.1884
20.6340	9.5910	17.2743
20.6540	9.5910	17.3238
20.6740	9.5920	17.3737
20.6940	9.5930	17.3504
20.7140	9.5940	17.3318
20.7340	9.5950	17.4137
20.7540	9.5970	17.4227
20.7740	9.6000	17.2699
20.7940	9.6010	17.2766
20.8140	9.6010	17.3655
20.8340	9.6050	17.4584
20.8540	9.6060	17.5774
20.8740	9.6070	17.5416
20.8940	9.6110	17.5105
20.9140	9.6100	17.3383
20.9340	9.6100	17.3400
20.9540	9.6150	17.3533
20.9740	9.6150	17.2788
20.9940	9.6190	17.1783
21.0140	9.6210	17.0873
21.0340	9.6210	17.0780
21.0540	9.6250	17.1429
21.0740	9.6220	17.0988
21.0940	9.6260	17.1371
21.1140	9.6280	17.1178
21.1340	9.6290	17.1748
21.1540	9.6310	17.2888
21.1740	9.6310	17.4738
21.1940	9.6350	17.4735
21.2140	9.6340	17.3974
21.2340	9.6380	17.4885
21.2540	9.6410	17.5715
21.2740	9.6430	17.4847
21.2940	9.6430	17.4526
21.3140	9.6440	17.4773
21.3340	9.6450	17.6902
21.3540	9.6470	17.7129
21.3740	9.6480	17.5845
21.3940	9.6520	17.5336
21.4140	9.6550	17.6082
21.4340	9.6570	17.5963
21.4540	9.6570	17.6212
21.4740	9.6580	17.7333
21.4940	9.6590	17.7749
21.5140	9.6620	17.7926
21.5340	9.6630	17.8346
21.5540	9.6640	17.8671
21.5740	9.6670	17.9026
21.5940	9.6660	17.7861
21.6140	9.6690	17.7603
21.6340	9.6720	17.7674
21.6540	9.6760	17.7962
21.6740	9.6760	17.7911
21.6940	9.6730	17.8191
21.7140	9.6780	17.8605
21.7340	9.6800	17.8944
21.7540	9.6830	17.6341
21.7740	9.6830	17.7287
21.7940	9.6840	17.8422
21.8140	9.6830	17.9055
21.8340	9.6900	17.9590
21.8540	9.6920	17.9498
21.8740	9.6900	17.9694
21.8940	9.6940	18.0232
21.9140	9.6960	18.0341
21.9340	9.6970	17.9065
21.9540	9.7000	17.8102
21.9740	9.7000	17.8347
21.9940	9.7020	17.9133
22.0140	9.7030	18.1353
22.0340	9.7080	18.3776
22.0540	9.7060	18.4090
22.0740	9.7080	18.4684
22.0940	9.7120	18.4141
22.1140	9.7120	18.3632
22.1340	9.7120	18.3549
22.1540	9.7150	18.4269
22.1740	9.7150	18.3609
22.1940	9.7150	18.2290
22.2140	9.7150	18.4340
22.2340	9.7220	18.5811
22.2540	9.7200	18.5876
22.2740	9.7250	18.4541
22.2940	9.7270	18.4980
22.3140	9.7270	18.6217
22.3340	9.7330	18.7842
22.3540	9.7340	18.9278
22.3740	9.7320	18.7054
22.3940	9.7340	18.5698
22.4140	9.7350	18.6309
22.4340	9.7360	18.5400
22.4540	9.7400	18.6720
22.4740	9.7390	18.7411
22.4940	9.7420	18.7493
22.5140	9.7440	18.8591
22.5340	9.7440	18.8264
22.5540	9.7490	18.7895
22.5740	9.7490	18.6318
22.5940	9.7540	18.8190
22.6140	9.7510	18.7617
22.6340	9.7520	18.7716
22.6540	9.7550	18.7994
22.6740	9.7600	18.8273
22.6940	9.7560	18.6502
22.7140	9.7600	18.7305
22.7340	9.7650	18.8475
22.7540	9.7650	18.9412
22.7740	9.7670	19.0861
22.7940	9.7690	18.9983
22.8140	9.7720	19.0680
22.8340	9.7730	19.0149
22.8540	9.7730	18.9124
22.8740	9.7730	18.9880
22.8940	9.7760	19.0394
22.9140	9.7780	19.1498
22.9340	9.7810	19.2566
22.9540	9.7830	19.1522
22.9740	9.7840	19.0334
22.9940	9.7870	19.0638
23.0140	9.7870	19.0674
23.0340	9.7890	19.1062
23.0540	9.7910	19.0864
23.0740	9.7920	18.8608
23.0940	9.7930	18.9442
23.1140	9.7950	19.0325
23.1340	9.7950	19.1308
23.1540	9.7950	19.2500
23.1740	9.8000	19.3216
23.1940	9.8000	19.3152
23.2140	9.8010	19.2772
23.2340	9.8030	19.2891
23.2540	9.8060	19.3608
23.2740	9.8100	19.3987
23.2940	9.8090	19.0558
23.3140	9.8130	19.2026
23.3340	9.8140	19.3159
23.3540	9.8170	19.4187
23.3740	9.8180	19.5048
23.3940	9.8170	19.5404
23.4140	9.8180	19.3221
23.4340	9.8230	19.4125
23.4540	9.8220	19.5302
23.4740	9.8240	19.4856
23.4940	9.8270	19.3664
23.5140	9.8290	19.2908
23.5340	9.8310	19.4582
23.5540	9.8310	19.7069
23.5740	9.8340	19.7454
23.5940	9.8360	19.6861
23.6140	9.8340	19.6228
23.6340	9.8390	19.5593
23.6540	9.8420	19.5974
23.6740	9.8390	19.5927
23.6940	9.8420	19.7198
23.7140	9.8460	19.7439
23.7340	9.8480	19.5216
23.7540	9.8480	19.6463
23.7740	9.8480	19.7325
23.7940	9.8500	19.6596
23.8140	9.8530	19.5626
23.8340	9.8520	19.5715
23.8540	9.8570	19.2532
23.8740	9.8600	19.2750
23.8940	9.8610	19.3854
23.9140	9.8600	19.5220
23.9340	9.8610	19.2855
23.9540	9.8640	19.3213
23.9740	9.8660	19.4509
23.9940	9.8680	19.1511
24.0140	9.8710	18.9866
24.0340	9.8700	18.7880
24.0540	9.8720	18.4809
24.0740	9.8770	18.4195
24.0940	9.8770	18.4852
24.1140	9.8770	18.5077
24.1340	9.8810	18.4620
24.1540	9.8820	18.4499
24.1740	9.8850	18.4599
24.1940	9.8850	18.4067
24.2140	9.8870	18.4728
24.2340	9.8900	18.5112
24.2540	9.8910	18.5114
24.2740	9.8930	18.4210
24.2940	9.8930	18.4333
24.3140	9.8950	18.5213
24.3340	9.8930	18.4443
24.3540	9.8980	18.2379
24.3740	9.8980	18.3812
24.3940	9.8990	18.4778
24.4140	9.9010	18.4126
24.4340	9.9050	18.4335
24.4540	9.9070	18.6290
24.4740	9.9080	18.6791
24.4940	9.9110	18.6330
24.5140	9.9110	18.6024
24.5340	9.9140	18.4670
24.5540	9.9130	18.3455
24.5740	9.9150	18.4745
24.5940	9.9200	18.5899
24.6140	9.9190	18.6330
24.6340	9.9230	18.5118
24.6540	9.9240	18.2342
24.6740	9.9240	18.1186
24.6940	9.9270	18.4115
24.7140	9.9280	18.2907
24.7340	9.9300	18.3843
24.7540	9.9290	18.5537
24.7740	9.9320	18.6451
24.7940	9.9320	18.6442
24.8140	9.9360	18.5165
24.8340	9.9420	18.5825
24.8540	9.9400	18.6123
24.8740	9.9410	18.5047
24.8940	9.9420	18.5394
24.9140	9.9420	18.6217
24.9340	9.9480	18.5773
24.9540	9.9490	18.4442
24.9740	9.9480	18.5777
24.9940	9.9530	18.6758
25.0140	9.9530	18.7005
25.0340	9.9520	18.6887
25.0540	9.9590	18.6965
25.0740	9.9600	18.7159
25.0940	9.9620	18.7437
25.1140	9.9620	18.6497
25.1340	9.9620	18.5891
25.1540	9.9620	18.6277
25.1740	9.9670	18.4846
25.1940	9.9660	18.4275
25.2140	9.9710	18.4578
25.2340	9.9700	18.3969
25.2540	9.9740	18.4048
25.2740	9.9740	18.3482
25.2940	9.9780	18.2538
25.3140	9.9780	18.2382
25.3340	9.9790	18.2483
25.3540	9.9810	18.2211
25.3740	9.9830	18.2005
25.3940	9.9850	18.1637
25.4140	9.9850	18.1672
25.4340	9.9890	18.1692
25.4540	9.9900	18.1570
25.4740	9.9920	18.1763
25.4940	9.9920	18.2387
25.5140	9.9950	18.1740
25.5340	9.9980	17.9784
25.5540	9.9980	17.8137
25.5740	10.0010	17.8736
25.5940	10.0030	17.9043
25.6140	10.0050	17.9333
25.6340	10.0050	18.0679
25.6540	10.0090	18.0409
25.6740	10.0090	18.1331
25.6940	10.0080	18.0656
25.7140	10.0140	18.0898
25.7340	10.0150	18.0682
25.7540	10.0160	18.0117
25.7740	10.0170	18.1220
25.7940	10.0180	18.0412
25.8140	10.0180	17.9165
25.8340	10.0230	18.0186
25.8540	10.0220	18.0273
25.8740	10.0250	17.9429
25.8940	10.0270	18.0369
25.9140	10.0300	18.1160
25.9340	10.0290	18.1382
25.9540	10.0310	18.0321
25.9740	10.0350	17.7953
25.9940	10.0330	17.7209
26.0140	10.0350	17.7812
26.0340	10.0390	17.7016
26.0540	10.0410	17.6099
26.0740	10.0410	17.6491
26.0940	10.0410	17.7500
26.1140	10.0430	17.5273
26.1340	10.0470	17.4931
26.1540	10.0480	17.5301
26.1740	10.0480	17.3468
26.1940	10.0530	17.2343
26.2140	10.0540	17.3943
26.2340	10.0550	17.6595
26.2540	10.0560	17.7415
26.2740	10.0580	17.6905
26.2940	10.0600	17.6908
26.3140	10.0630	17.6948
26.3340	10.0630	17.6632
26.3540	10.0630	17.4327
26.3740	10.0680	17.4380
26.3940	10.0680	17.5523
26.4140	10.0670	17.5737
26.4340	10.0720	17.5565
26.4540	10.0710	17.5227
26.4740	10.0750	17.5006
26.4940	10.0780	17.5150
26.5140	10.0790	17.4470
26.5340	10.0810	17.4610
26.5540	10.0810	17.5336
26.5740	10.0820	17.5229
26.5940	10.0850	17.4734
26.6140	10.0860	17.3910
26.6340	10.0910	17.3380
26.6540	10.0900	17.5923
26.6740	10.0920	17.4947
26.6940	10.0930	17.4395
26.7140	10.0950	17.4221
26.7340	10.0940	17.5223
26.7540	10.0970	17.3296
26.7740	10.0990	17.1288
26.7940	10.1010	17.2098
26.8140	10.1020	17.4913
26.8340	10.1050	17.5671
26.8540	10.1050	17.4455
26.8740	10.1080	17.2463
26.8940	10.1080	17.2832
26.9140	10.1100	17.3490
26.9340	10.1150	17.4733
26.9540	10.1160	17.4640
26.9740	10.1150	17.4051
26.9940	10.1200	17.2412
27.0140	10.1210	17.0127
27.0340	10.1220	17.1400
27.0540	10.1230	17.1773
27.0740	10.1230	17.0729
27.0940	10.1240	17.0644
27.1140	10.1290	17.0118
27.1340	10.1290	16.8787
27.1540	10.1320	16.8548
27.1740	10.1330	16.7222
27.1940	10.1340	16.8055
27.2140	10.1370	16.8219
27.2340	10.1400	16.8609
27.2540	10.1400	16.9092
27.2740	10.1430	16.9280
27.2940	10.1420	16.9253
27.3140	10.1450	16.9031
27.3340	10.1460	16.8669
27.3540	10.1460	16.7200
27.3740	10.1510	16.7793
27.3940	10.1520	16.8674
27.4140	10.1550	16.8364
27.4340	10.1520	16.8769
27.4540	10.1580	16.8277
27.4740	10.1550	16.7630
27.4940	10.1590	16.9050
27.5140	10.1640	16.9214
27.5340	10.1630	16.8772
27.5540	10.1640	16.8241
27.5740	10.1650	16.8586
27.5940	10.1680	16.8689
27.6140	10.1720	16.9047
27.6340	10.1730	16.9404
27.6540	10.1730	16.8065
27.6740	10.1740	16.8121
27.6940	10.1760	16.7455
27.7140	10.1780	16.8282
27.7340	10.1760	16.5786
27.7540	10.1820	16.7452
27.7740	10.1850	16.8533
27.7940	10.1830	16.9802
27.8140	10.1870	16.9205
27.8340	10.1870	16.8525
27.8540	10.1880	16.6528
27.8740	10.1930	16.6161
27.8940	10.1960	16.5847
27.9140	10.1950	16.7408
27.9340	10.1930	16.8518
27.9540	10.1970	16.8334
27.9740	10.1960	16.6931
27.9940	10.2020	16.7812
28.0140	10.2060	16.8716
28.0340	10.2030	16.8362
28.0540	10.2060	16.7559
28.0740	10.2110	16.8044
28.0940	10.2100	16.6370
28.1140	10.2130	16.6235
28.1340	10.2120	16.6986
28.1540	10.2140	16.7556
28.1740	10.2170	16.8163
28.1940	10.2210	16.7846
28.2140	10.2200	16.7389
28.2340	10.2220	16.5991
28.2540	10.2240	16.5553
28.2740	10.2250	16.5426
28.2940	10.2260	16.5485
28.3140	10.2300	16.5955
28.3340	10.2320	16.6012
28.3540	10.2320	16.5907
28.3740	10.2320	16.5151
28.3940	10.2370	16.4778
28.4140	10.2390	16.4430
28.4340	10.2390	16.5133
28.4540	10.2410	16.5607
28.4740	10.2410	16.4263
28.4940	10.2430	16.5523
28.5140	10.2420	16.5260
28.5340	10.2440	16.3265
28.5540	10.2500	16.2580
28.5740	10.2520	16.2625
28.5940	10.2500	16.3973
28.6140	10.2520	16.5042
28.6340	10.2560	16.5239
28.6540	10.2550	16.2764
28.6740	10.2590	16.3256
28.6940	10.2610	16.4796
28.7140	10.2630	16.6449
28.7340	10.2640	16.5800
28.7540	10.2650	16.3589
28.7740	10.2670	16.3471
28.7940	10.2700	16.4509
28.8140	10.2720	16.4750
28.8340	10.2690	16.5011
28.8540	10.2720	16.4459
28.8740	10.2750	16.3888
28.8940	10.2740	16.3691
28.9140	10.2810	16.3131
28.9340	10.2800	16.3018
28.9540	10.2810	16.1895
28.9740	10.2810	16.2057
28.9940	10.2840	16.1913
29.0140	10.2850	16.1765
29.0340	10.2890	16.1406
29.0540	10.2920	16.1932
29.0740	10.2920	16.2413
29.0940	10.2910	16.0763
29.1140	10.2940	16.2391
29.1340	10.2980	16.2884
29.1540	10.2980	16.2608
29.1740	10.3010	16.2922
29.1940	10.3000	16.3336
29.2140	10.3020	16.2829
29.2340	10.3060	16.2477
29.2540	10.3050	16.2476
29.2740	10.3080	16.2605
29.2940	10.3110	16.2351
29.3140	10.3110	16.2237
29.3340	10.3110	16.2395
29.3540	10.3120	16.1646
29.3740	10.3190	16.0499
29.3940	10.3170	16.1170
29.4140	10.3200	16.2209
29.4340	10.3220	16.2732
29.4540	10.3260	16.2282
29.4740	10.3260	16.2092
29.4940	10.3260	16.2290
29.5140	10.3280	16.0529
29.5340	10.3290	16.1367
29.5540	10.3320	16.2169
29.5740	10.3330	16.2466
29.5940	10.3370	16.3142
29.6140	10.3370	16.2504
29.6340	10.3380	16.2129
29.6540	10.3400	16.0840
29.6740	10.3420	16.0330
29.6940	10.3410	15.9874
29.7140	10.3450	15.9651
29.7340	10.3480	16.1015
29.7540	10.3460	16.2753
29.7740	10.3500	16.3277
29.7940	10.3520	16.3382
29.8140	10.3540	16.2196
29.8340	10.3550	16.0646
29.8540	10.3540	16.0579
29.8740	10.3580	16.0860
29.8940	10.3610	16.0780
29.9140	10.3600	15.7274
29.9340	10.3610	15.8420
29.9540	10.3630	16.0144
29.9740	10.3690	16.1105
29.9940	10.3690	16.1093
30.0140	10.3700	16.1679
30.0340	10.3720	16.0955
30.0540	10.3720	15.9429
30.0740	10.3760	15.8919
30.0940	10.3760	15.9343
30.1140	10.3810	15.9059
30.1340	10.3790	15.8885
30.1540	10.3840	15.7903
30.1740	10.3810	15.8063
30.1940	10.3860	15.7702
30.2140	10.3870	15.5690
30.2340	10.3890	15.5885
30.2540	10.3930	15.6696
30.2740	10.3920	15.7949
30.2940	10.3950	15.7258
30.3140	10.3950	15.6959
30.3340	10.3950	15.6677
30.3540	10.3950	15.5852
30.3740	10.4000	15.5986
30.3940	10.4010	15.4582
30.4140	10.4020	15.5283
30.4340	10.4040	15.5553
30.4540	10.4070	15.5779
30.4740	10.4100	15.6546
30.4940	10.4080	15.3626
30.5140	10.4130	15.2249
30.5340	10.4140	15.4675
30.5540	10.4120	15.5531
30.5740	10.4160	15.5537
30.5940	10.4200	15.6252
30.6140	10.4210	15.8031
30.6340	10.4230	15.6590
30.6540	10.4220	15.5552
30.6740	10.4250	15.5812
30.6940	10.4280	15.6394
30.7140	10.4270	15.6592
30.7340	10.4310	15.6018
30.7540	10.4330	15.5664
30.7740	10.4340	15.5833
30.7940	10.4330	15.5875
30.8140	10.4340	15.5763
30.8340	10.4390	15.5511
30.8540	10.4370	15.5584
30.8740	10.4420	15.5487
30.8940	10.4440	15.5456
30.9140	10.4440	15.5310
30.9340	10.4460	15.5485
30.9540	10.4480	15.5315
30.9740	10.4510	15.4877
30.9940	10.4510	15.4109
31.0140	10.4560	15.3390
31.0340	10.4560	15.4153
31.0540	10.4560	15.3131
31.0740	10.4590	15.3816
31.0940	10.4630	15.4337
31.1140	10.4620	15.4598
31.1340	10.4630	15.3284
31.1540	10.4640	15.2427
31.1740	10.4660	15.2785
31.1940	10.4680	15.4026
31.2140	10.4700	15.3157
31.2340	10.4710	15.2381
31.2540	10.4710	15.0082
31.2740	10.4750	14.7838
31.2940	10.4760	14.8329
31.3140	10.4780	14.8654
31.3340	10.4790	14.8679
31.3540	10.4840	14.9831
31.3740	10.4840	14.9419
31.3940	10.4860	14.7889
31.4140	10.4840	14.5728
31.4340	10.4890	14.3556
31.4540	10.4900	14.3589
31.4740	10.4900	14.5532
31.4940	10.4940	14.6715
31.5140	10.4950	14.6374
31.5340	10.4970	14.5856
31.5540	10.4990	14.6708
31.5740	10.4960	14.5569
31.5940	10.5020	14.5111
31.6140	10.5060	14.5862
31.6340	10.5060	14.7112
31.6540	10.5070	14.6803
31.6740	10.5070	14.5754
31.6940	10.5120	14.5136
31.7140	10.5110	14.4477
31.7340	10.5140	14.4927
31.7540	10.5150	14.3826
31.7740	10.5170	14.3305
31.7940	10.5150	14.3054
31.8140	10.5170	14.2188
31.8340	10.5200	14.3382
31.8540	10.5210	14.4538
31.8740	10.5230	14.4793
31.8940	10.5260	14.4933
31.9140	10.5290	14.5133
31.9340	10.5280	14.6399
31.9540	10.5330	14.6329
31.9740	10.5310	14.5502
31.9940	10.5340	14.6062
32.0140	10.5370	14.5828
32.0340	10.5380	14.6057
32.0540	10.5390	14.3896
32.0740	10.5420	14.1414
32.0940	10.5430	14.2764
32.1140	10.5440	14.6025
32.1340	10.5460	14.7268
32.1540	10.5480	14.7105
32.1740	10.5480	14.6725
32.1940	10.5510	14.7351
32.2140	10.5540	14.7202
32.2340	10.5540	14.5956
32.2540	10.5580	14.4920
32.2740	10.5560	14.5066
32.2940	10.5570	14.6019
32.3140	10.5620	14.7459
32.3340	10.5640	14.6856
32.3540	10.5640	14.6645
32.3740	10.5630	14.6927
32.3940	10.5700	14.6524
32.4140	10.5670	14.6484
32.4340	10.5720	14.7163
32.4540	10.5720	14.5708
32.4740	10.5770	14.5920
32.4940	10.5760	14.5768
32.5140	10.5750	14.5714
32.5340	10.5810	14.5428
32.5540	10.5820	14.6284
32.5740	10.5840	14.7856
32.5940	10.5840	14.8180
32.6140	10.5880	14.7206
32.6340	10.5890	14.6292
32.6540	10.5890	14.5917
32.6740	10.5920	14.6350
32.6940	10.5940	14.6753
32.7140	10.5940	14.7356
32.7340	10.5980	14.7057
32.7540	10.5950	14.6827
32.7740	10.5990	14.6446
32.7940	10.6020	14.5780
32.8140	10.6030	14.5495
32.8340	10.6030	14.5483
32.8540	10.6070	14.6769
32.8740	10.6070	14.6876
32.8940	10.6080	14.7394
32.9140	10.6120	14.6637
32.9340	10.6140	14.5437
32.9540	10.6140	14.5599
32.9740	10.6160	14.5650
32.9940	10.6190	14.6402
33.0140	10.6210	14.6228
33.0340	10.6200	14.4623
33.0540	10.6230	14.5313
33.0740	10.6230	14.6230
33.0940	10.6260	14.6474
33.1140	10.6280	14.6366
33.1340	10.6300	14.6209
33.1540	10.6310	14.5207
33.1740	10.6320	14.4569
33.1940	10.6350	14.5702
33.2140	10.6390	14.6051
33.2340	10.6400	14.6094
33.2540	10.6390	14.6638
33.2740	10.6420	14.7733
33.2940	10.6430	14.6606
33.3140	10.6460	14.5999
33.3340	10.6470	14.5035
33.3540	10.6460	14.2811
33.3740	10.6520	14.2646
33.3940	10.6530	14.5867
33.4140	10.6520	14.5167
33.4340	10.6530	14.5699
33.4540	10.6580	14.5565
33.4740	10.6560	14.5840
33.4940	10.6600	14.5800
33.5140	10.6600	14.6309
33.5340	10.6630	14.6412
33.5540	10.6680	14.4034
33.5740	10.6680	14.5086
33.5940	10.6690	14.6082
33.6140	10.6710	14.6345
33.6340	10.6730	14.6052
33.6540	10.6730	14.5690
33.6740	10.6760	14.5479
33.6940	10.6780	14.6285
33.7140	10.6760	14.5984
33.7340	10.6820	14.4073
33.7540	10.6820	14.2573
33.7740	10.6810	14.3848
33.7940	10.6870	14.5127
33.8140	10.6840	14.5294
33.8340	10.6920	14.4443
33.8540	10.6910	14.4825
33.8740	10.6940	14.5807
33.8940	10.6950	14.4514
33.9140	10.6940	14.3965
33.9340	10.6940	14.4611
33.9540	10.6990	14.5412
33.9740	10.7000	14.3114
33.9940	10.7020	14.2359
34.0140	10.7040	14.4112
34.0340	10.7050	14.4262
34.0540	10.7070	14.3702
34.0740	10.7090	14.3811
34.0940	10.7090	14.4596
34.1140	10.7130	14.4812
34.1340	10.7110	14.2856
34.1540	10.7160	14.3307
34.1740	10.7150	14.3208
34.1940	10.7190	14.2389
34.2140	10.7190	14.0612
34.2340	10.7220	14.1553
34.2540	10.7240	14.2543
34.2740	10.7230	14.1917
34.2940	10.7280	14.2658
34.3140	10.7290	14.2327
34.3340	10.7300	14.2405
34.3540	10.7320	14.2455
34.3740	10.7340	14.2728
34.3940	10.7340	14.2182
34.4140	10.7380	14.2746
34.4340	10.7370	14.3139
34.4540	10.7410	14.3160
34.4740	10.7430	14.2240
34.4940	10.7400	14.2540
34.5140	10.7430	14.2835
34.5340	10.7470	14.2505
34.5540	10.7480	14.0942
34.5740	10.7480	14.1045
34.5940	10.7530	14.1325
34.6140	10.7530	14.0160
34.6340	10.7550	14.1110
34.6540	10.7580	13.9547
34.6740	10.7590	14.0774
34.6940	10.7610	14.2192
34.7140	10.7610	14.3830
34.7340	10.7640	14.4477
34.7540	10.7650	14.3881
34.7740	10.7670	14.1934
34.7940	10.7660	14.0250
34.8140	10.7700	14.0284
34.8340	10.7720	14.1030
34.8540	10.7750	14.2340
34.8740	10.7740	14.1883
34.8940	10.7790	14.1156
34.9140	10.7760	14.0574
34.9340	10.7800	14.1928
34.9540	10.7830	14.4096
34.9740	10.7840	14.4593
34.9940	10.7870	14.3557
35.0140	10.7850	14.3858
35.0340	10.7860	14.2695
35.0540	10.7900	14.2155
35.0740	10.7910	14.3634
35.0940	10.7940	14.4256
35.1140	10.7920	14.3155
35.1340	10.7970	14.1997
35.1540	10.7990	14.3343
35.1740	10.8010	14.3522
35.1940	10.8010	14.3361
35.2140	10.8040	14.3276
35.2340	10.8050	14.3074
35.2540	10.8080	14.2491
35.2740	10.8090	14.3560
35.2940	10.8090	14.2736
35.3140	10.8120	14.1711
35.3340	10.8100	14.2744
35.3540	10.8120	13.9733
35.3740	10.8170	13.9902
35.3940	10.8190	14.2000
35.4140	10.8200	14.2586
35.4340	10.8200	14.2673
35.4540	10.8250	14.2263
35.4740	10.8260	14.1620
35.4940	10.8250	14.0802
35.5140	10.8270	14.1559
35.5340	10.8280	14.2267
35.5540	10.8280	14.2318
35.5740	10.8340	14.3208
35.5940	10.8320	14.2618
35.6140	10.8360	14.2214
35.6340	10.8390	14.0644
35.6540	10.8400	14.2228
35.6740	10.8430	14.2881
35.6940	10.8410	14.3432
35.7140	10.8460	14.3866
35.7340	10.8460	14.2172
35.7540	10.8500	14.1821
35.7740	10.8510	14.2105
35.7940	10.8540	14.1136
35.8140	10.8530	14.1291
35.8340	10.8570	14.1502
35.8540	10.8550	14.1935
35.8740	10.8580	14.2454
35.8940	10.8620	14.3356
35.9140	10.8620	14.3296
35.9340	10.8630	14.2682
35.9540	10.8650	14.2652
35.9740	10.8650	14.3560
35.9940	10.8690	14.1072
36.0140	10.8700	13.8615
36.0340	10.8710	13.8562
36.0540	10.8740	13.7780
36.0740	10.8730	13.7154
36.0940	10.8740	13.7435
36.1140	10.8770	13.8381
36.1340	10.8800	13.7915
36.1540	10.8820	13.6972
36.1740	10.8850	13.8347
36.1940	10.8880	13.9451
36.2140	10.8860	13.9030
36.2340	10.8900	13.7586
36.2540	10.8950	13.7211
36.2740	10.8900	13.6790
36.2940	10.8950	13.6684
36.3140	10.8930	13.6504
36.3340	10.8950	13.7801
36.3540	10.8960	13.7187
36.3740	10.8970	13.6192
36.3940	10.9030	13.6033
36.4140	10.9020	13.6847
36.4340	10.9050	13.8052
36.4540	10.9040	13.8178
36.4740	10.9090	13.6762
36.4940	10.9100	13.7264
36.5140	10.9100	13.6840
36.5340	10.9150	13.4765
36.5540	10.9150	13.4117
36.5740	10.9160	13.3554
36.5940	10.9190	13.3106
36.6140	10.9230	13.3288
36.6340	10.9200	13.3978
36.6540	10.9210	13.3680
36.6740	10.9240	13.3306
36.6940	10.9270	13.3268
36.7140	10.9290	13.1779
36.7340	10.9300	13.2973
36.7540	10.9290	13.3416
36.7740	10.9330	13.3288
36.7940	10.9370	13.4053
36.8140	10.9380	13.4814
36.8340	10.9380	13.3162
36.8540	10.9400	13.3016
36.8740	10.9430	13.2787
36.8940	10.9410	13.3048
36.9140	10.9440	13.2727
36.9340	10.9470	13.2145
36.9540	10.9510	13.2870
36.9740	10.9520	13.3835
36.9940	10.9520	13.4392
37.0140	10.9530	13.3960
37.0340	10.9550	13.4368
37.0540	10.9560	13.3929
37.0740	10.9580	13.3930
37.0940	10.9610	13.5231
37.1140	10.9620	13.5662
37.1340	10.9640	13.5044
37.1540	10.9670	13.4425
37.1740	10.9650	13.4887
37.1940	10.9680	13.5101
37.2140	10.9680	13.3859
37.2340	10.9710	13.3273
37.2540	10.9740	13.3204
37.2740	10.9770	13.3374
37.2940	10.9780	13.3401
37.3140	10.9770	13.3665
37.3340	10.9810	13.3703
37.3540	10.9810	13.4011
37.3740	10.9830	13.3412
37.3940	10.9850	13.2113
37.4140	10.9880	13.1064
37.4340	10.9910	13.2973
37.4540	10.9920	13.2418
37.4740	10.9910	13.1965
37.4940	10.9910	13.1575
37.5140	10.9950	13.1850
37.5340	10.9970	13.2114
37.5540	10.9970	13.1804
37.5740	11.0010	13.0725
37.5940	11.0000	13.1951
37.6140	11.0040	13.1276
37.6340	11.0060	13.1621
37.6540	11.0050	13.1559
37.6740	11.0080	13.1654
37.6940	11.0090	13.0450
37.7140	11.0090	13.1488
37.7340	11.0090	13.1700
37.7540	11.0140	13.2049
37.7740	11.0170	13.2118
37.7940	11.0190	13.2104
37.8140	11.0200	13.1077
37.8340	11.0220	12.6969
37.8540	11.0250	12.8366
37.8740	11.0240	13.0320
37.8940	11.0240	13.1116
37.9140	11.0290	12.9355
37.9340	11.0300	13.1198
37.9540	11.0320	13.1803
37.9740	11.0330	13.2719
37.9940	11.0360	13.3093
38.0140	11.0370	13.2229
38.0340	11.0390	13.0317
38.0540	11.0390	13.1092
38.0740	11.0420	13.1711
38.0940	11.0420	13.1348
38.1140	11.0450	13.1456
38.1340	11.0470	13.2236
38.1540	11.0450	13.1494
38.1740	11.0490	13.0961
38.1940	11.0500	13.1103
38.2140	11.0540	13.0092
38.2340	11.0550	12.9796
38.2540	11.0550	13.1483
38.2740	11.0580	13.0224
38.2940	11.0610	13.0859
38.3140	11.0620	13.1316
38.3340	11.0620	13.0337
38.3540	11.0670	12.9758
38.3740	11.0650	13.0028
38.3940	11.0690	13.0265
38.4140	11.0700	12.9820
38.4340	11.0730	12.8667
38.4540	11.0740	12.7597
38.4740	11.0760	12.9180
38.4940	11.0770	13.0289
38.5140	11.0760	13.0736
38.5340	11.0810	13.0402
38.5540	11.0830	12.9879
38.5740	11.0830	13.0499
38.5940	11.0850	13.1069
38.6140	11.0880	13.2319
38.6340	11.0880	13.1913
38.6540	11.0900	13.0119
38.6740	11.0930	13.0707
38.6940	11.0940	13.1074
38.7140	11.0920	13.0168
38.7340	11.0950	13.0265
38.7540	11.0990	13.0901
38.7740	11.1000	13.0624
38.7940	11.1020	13.0854
38.8140	11.1020	13.0392
38.8340	11.1040	12.9691
38.8540	11.1070	12.9858
38.8740	11.1100	13.0298
38.8940	11.1080	13.0921
38.9140	11.1090	13.1347
38.9340	11.1160	13.1190
38.9540	11.1120	13.0077
38.9740	11.1190	13.0506
38.9940	11.1190	13.1563
39.0140	11.1200	13.1040
39.0340	11.1220	13.0267
39.0540	11.1230	13.0304
39.0740	11.1250	12.9660
39.0940	11.1280	12.8665
39.1140	11.1300	12.9730
39.1340	11.1310	12.9062
39.1540	11.1290	12.9220
39.1740	11.1330	12.9776
39.1940	11.1360	12.9894
39.2140	11.1330	13.1148
39.2340	11.1380	13.0980
39.2540	11.1380	12.8932
39.2740	11.1420	12.9517
39.2940	11.1420	13.0466
39.3140	11.1450	13.0536
39.3340	11.1480	13.0182
39.3540	11.1470	13.0364
39.3740	11.1520	13.0208
39.3940	11.1500	13.0554
39.4140	11.1510	13.0535
39.4340	11.1550	13.0205
39.4540	11.1570	13.0639
39.4740	11.1570	13.0701
39.4940	11.1630	13.1106
39.5140	11.1620	13.3449
39.5340	11.1640	13.3477
39.5540	11.1660	13.2024
39.5740	11.1650	13.1163
39.5940	11.1690	13.1071
39.6140	11.1710	13.0044
39.6340	11.1710	13.0222
39.6540	11.1730	13.0846
39.6740	11.1760	13.0643
39.6940	11.1750	12.9522
39.7140	11.1780	12.8422
39.7340	11.1800	13.0167
39.7540	11.1830	13.0304
39.7740	11.1830	13.0525
39.7940	11.1850	13.0518
39.8140	11.1870	13.1330
39.8340	11.1860	13.1344
39.8540	11.1920	13.1410
39.8740	11.1920	13.0902
39.8940	11.1910	13.0552
39.9140	11.1960	12.8946
[truncated: 477 more rows]
