# Supplementary material for: Design and fabrication of carbon fiber lattices using 3D weaving
Source: Sci Rep. 2023 Sep 10;13:14919. doi: 10.1038/s41598-023-40962-4 (PMC10493227; doi:10.1038/s41598-023-40962-4)
Supplement: Supplementary file 4 — Supplementary Information 1. [file 41598_2023_40962_MOESM4_ESM.zip › Paper data/thintube_85_85_30mm_21_388g_1.csv]

Time	Displacement	Force
(s)	(mm)	(kN)
0.0000	0.0010	0.9699
0.0200	0.0040	1.0043
0.0400	-0.0010	1.0603
0.0600	0.0030	1.0763
0.0800	0.0000	1.1403
0.1000	0.0040	1.0182
0.1200	0.0060	0.8868
0.1400	0.0060	0.8848
0.1600	0.0100	0.9802
0.1800	0.0080	1.1300
0.2000	0.0130	1.0983
0.2200	0.0110	1.0697
0.2400	0.0150	1.1737
0.2600	0.0170	1.1463
0.2800	0.0200	1.0860
0.3000	0.0220	1.1248
0.3200	0.0230	1.3154
0.3400	0.0240	1.3103
0.3600	0.0260	1.2849
0.3800	0.0270	1.3128
0.4000	0.0290	1.3259
0.4200	0.0360	1.2341
0.4400	0.0330	1.2029
0.4600	0.0330	1.2353
0.4800	0.0350	1.2255
0.5000	0.0400	1.2446
0.5200	0.0420	1.3110
0.5400	0.0400	1.3607
0.5600	0.0470	1.3621
0.5800	0.0460	1.3072
0.6000	0.0480	1.2961
0.6200	0.0520	1.5086
0.6400	0.0510	1.5540
0.6600	0.0510	1.4366
0.6800	0.0570	1.3825
0.7000	0.0550	1.3945
0.7200	0.0600	1.4090
0.7400	0.0580	1.4068
0.7600	0.0600	1.2981
0.7800	0.0600	1.1535
0.8000	0.0650	1.3104
0.8200	0.0670	1.4457
0.8400	0.0710	1.4663
0.8600	0.0700	1.3816
0.8800	0.0720	1.3691
0.9000	0.0740	1.4439
0.9200	0.0750	1.4958
0.9400	0.0800	1.4893
0.9600	0.0790	1.4977
0.9800	0.0800	1.5053
1.0000	0.0810	1.5233
1.0200	0.0840	1.5951
1.0400	0.0860	1.5841
1.0600	0.0890	1.3876
1.0800	0.0880	1.5296
1.1000	0.0890	1.5023
1.1200	0.0950	1.4378
1.1400	0.0930	1.5331
1.1600	0.0970	1.5824
1.1800	0.1000	1.5832
1.2000	0.0980	1.5761
1.2200	0.1050	1.6572
1.2400	0.1020	1.8708
1.2600	0.1050	1.5479
1.2800	0.1050	1.5219
1.3000	0.1110	1.6976
1.3200	0.1090	1.7395
1.3400	0.1120	1.7667
1.3600	0.1120	1.8008
1.3800	0.1140	1.7337
1.4000	0.1170	1.7170
1.4200	0.1170	1.8136
1.4400	0.1190	1.6570
1.4600	0.1220	1.6352
1.4800	0.1250	1.5960
1.5000	0.1260	1.6651
1.5200	0.1270	1.8529
1.5400	0.1290	1.9070
1.5600	0.1310	1.8619
1.5800	0.1330	1.9210
1.6000	0.1330	1.9925
1.6200	0.1330	2.0054
1.6400	0.1370	1.9499
1.6600	0.1400	1.8575
1.6800	0.1410	1.7890
1.7000	0.1420	1.8387
1.7200	0.1430	1.8838
1.7400	0.1440	1.9116
1.7600	0.1480	1.8625
1.7800	0.1450	1.9875
1.8000	0.1490	1.8890
1.8200	0.1490	1.9364
1.8400	0.1520	2.1455
1.8600	0.1560	1.8634
1.8800	0.1560	1.8249
1.9000	0.1570	1.9744
1.9200	0.1630	2.0519
1.9400	0.1620	2.0362
1.9600	0.1650	1.9420
1.9800	0.1660	1.9702
2.0000	0.1640	1.9630
2.0200	0.1690	2.1362
2.0400	0.1700	2.1254
2.0600	0.1690	2.0621
2.0800	0.1760	2.0219
2.1000	0.1790	1.7241
2.1200	0.1760	1.7462
2.1400	0.1770	1.9937
2.1600	0.1790	2.1553
2.1800	0.1830	2.1353
2.2000	0.1820	2.1748
2.2200	0.1850	2.1367
2.2400	0.1880	2.1205
2.2600	0.1880	2.1239
2.2800	0.1890	2.1515
2.3000	0.1940	2.1725
2.3200	0.1960	2.2267
2.3400	0.1960	2.2327
2.3600	0.1990	2.3108
2.3800	0.2010	2.2743
2.4000	0.2020	2.2034
2.4200	0.2010	2.1259
2.4400	0.2030	2.1881
2.4600	0.2060	2.3156
2.4800	0.2100	2.2973
2.5000	0.2100	2.2974
2.5200	0.2100	2.3427
2.5400	0.2130	2.3532
2.5600	0.2130	2.3227
2.5800	0.2180	2.3253
2.6000	0.2180	2.3492
2.6200	0.2170	2.3827
2.6400	0.2200	2.4067
2.6600	0.2210	2.4056
2.6800	0.2230	2.5206
2.7000	0.2260	2.5057
2.7200	0.2270	2.4768
2.7400	0.2310	2.4204
2.7600	0.2320	2.6408
2.7800	0.2340	2.7495
2.8000	0.2340	2.5864
2.8200	0.2350	2.4945
2.8400	0.2360	2.4873
2.8600	0.2400	2.4955
2.8800	0.2410	2.6264
2.9000	0.2420	2.7228
2.9200	0.2450	2.6572
2.9400	0.2460	2.5107
2.9600	0.2450	2.5302
2.9800	0.2500	2.6183
3.0000	0.2530	2.6218
3.0200	0.2550	2.6330
3.0400	0.2540	2.7734
3.0600	0.2560	2.7516
3.0800	0.2580	2.7442
3.1000	0.2600	2.8721
3.1200	0.2620	2.8482
3.1400	0.2600	2.7832
3.1600	0.2650	2.6707
3.1800	0.2640	2.8094
3.2000	0.2680	2.8111
3.2200	0.2690	2.8066
3.2400	0.2710	2.8238
3.2600	0.2700	2.7907
3.2800	0.2740	2.7928
3.3000	0.2740	2.8010
3.3200	0.2790	2.8454
3.3400	0.2780	3.0222
3.3600	0.2830	2.8417
3.3800	0.2800	2.7349
3.4000	0.2830	2.7636
3.4200	0.2870	2.8147
3.4400	0.2890	2.8837
3.4600	0.2900	3.0166
3.4800	0.2910	2.9859
3.5000	0.2910	2.9380
3.5200	0.2980	2.9541
3.5400	0.2960	2.9974
3.5600	0.2990	3.0288
3.5800	0.2990	3.0520
3.6000	0.3030	3.0778
3.6200	0.3040	3.0755
3.6400	0.3050	3.0799
3.6600	0.3050	3.0741
3.6800	0.3050	3.1748
3.7000	0.3090	3.3769
3.7200	0.3120	3.2701
3.7400	0.3120	3.1411
3.7600	0.3150	3.0584
3.7800	0.3180	3.0006
3.8000	0.3190	3.0174
3.8200	0.3240	3.0881
3.8400	0.3200	3.1349
3.8600	0.3240	3.1878
3.8800	0.3250	2.8396
3.9000	0.3230	2.9476
3.9200	0.3290	3.2112
3.9400	0.3320	3.3072
3.9600	0.3310	3.1609
3.9800	0.3300	3.1774
4.0000	0.3350	3.1378
4.0200	0.3360	3.2326
4.0400	0.3400	3.2922
4.0600	0.3410	3.3829
4.0800	0.3410	3.3379
4.1000	0.3420	3.2247
4.1200	0.3430	3.3230
4.1400	0.3460	3.3137
4.1600	0.3480	3.3851
4.1800	0.3500	3.3443
4.2000	0.3510	3.3487
4.2200	0.3510	3.4525
4.2400	0.3540	3.5606
4.2600	0.3590	3.4099
4.2800	0.3570	3.4397
4.3000	0.3570	3.5864
4.3200	0.3610	3.5963
4.3400	0.3600	3.5606
4.3600	0.3660	3.5376
4.3800	0.3670	3.4430
4.4000	0.3680	3.4364
4.4200	0.3680	3.5204
4.4400	0.3700	3.5764
4.4600	0.3730	3.6472
4.4800	0.3750	3.6955
4.5000	0.3740	3.7030
4.5200	0.3780	3.6540
4.5400	0.3800	3.6055
4.5600	0.3820	3.6320
4.5800	0.3840	3.7127
4.6000	0.3840	3.7647
4.6200	0.3890	3.8050
4.6400	0.3880	3.9013
4.6600	0.3930	3.9605
4.6800	0.3900	3.9003
4.7000	0.3930	3.9024
4.7200	0.3950	3.9696
4.7400	0.3950	3.9925
4.7600	0.3960	3.8900
4.7800	0.4010	3.8925
4.8000	0.4020	3.9911
4.8200	0.4070	4.0173
4.8400	0.4050	4.0471
4.8600	0.4080	4.0660
4.8800	0.4080	4.0952
4.9000	0.4120	4.2018
4.9200	0.4130	4.2641
4.9400	0.4110	4.1746
4.9600	0.4120	4.0947
4.9800	0.4160	4.0890
5.0000	0.4170	4.0112
5.0200	0.4210	4.1018
5.0400	0.4210	4.1673
5.0600	0.4230	4.1032
5.0800	0.4230	4.1361
5.1000	0.4290	4.1442
5.1200	0.4320	4.2052
5.1400	0.4290	4.3031
5.1600	0.4340	4.2254
5.1800	0.4330	4.3022
5.2000	0.4340	4.2901
5.2200	0.4350	4.2685
5.2400	0.4380	4.3035
5.2600	0.4400	4.2534
5.2800	0.4410	4.3536
5.3000	0.4410	4.3688
5.3200	0.4440	4.4035
5.3400	0.4470	4.4393
5.3600	0.4510	4.4670
5.3800	0.4510	4.6513
5.4000	0.4520	4.6180
5.4200	0.4540	4.6414
5.4400	0.4550	4.6179
5.4600	0.4570	4.5311
5.4800	0.4570	4.5345
5.5000	0.4580	4.5968
5.5200	0.4580	4.7603
5.5400	0.4640	4.7673
5.5600	0.4680	4.7213
5.5800	0.4650	4.6927
5.6000	0.4690	4.7164
5.6200	0.4700	4.6130
5.6400	0.4690	4.6398
5.6600	0.4740	4.6354
5.6800	0.4740	4.6304
5.7000	0.4790	4.7830
5.7200	0.4790	4.8956
5.7400	0.4810	4.7447
5.7600	0.4810	4.6762
5.7800	0.4850	4.7016
5.8000	0.4840	4.7225
5.8200	0.4860	4.8320
5.8400	0.4850	4.7885
5.8600	0.4900	4.7619
5.8800	0.4940	4.7593
5.9000	0.4940	4.8731
5.9200	0.4950	5.0532
5.9400	0.4940	4.9764
5.9600	0.4960	4.9440
5.9800	0.5010	4.9101
6.0000	0.5030	4.9146
6.0200	0.5010	4.9443
6.0400	0.5050	4.9932
6.0600	0.5060	4.9975
6.0800	0.5090	5.0845
6.1000	0.5150	5.0799
6.1200	0.5130	5.1432
6.1400	0.5120	5.1052
6.1600	0.5160	5.1190
6.1800	0.5160	4.9745
6.2000	0.5210	4.9480
6.2200	0.5190	5.1176
6.2400	0.5230	5.2881
6.2600	0.5220	5.2496
6.2800	0.5250	5.2043
6.3000	0.5270	5.0787
6.3200	0.5310	5.0992
6.3400	0.5320	5.1383
6.3600	0.5300	5.2651
6.3800	0.5350	5.2625
6.4000	0.5340	5.3018
6.4200	0.5360	5.3325
6.4400	0.5390	5.3749
6.4600	0.5420	5.3965
6.4800	0.5380	5.4279
6.5000	0.5440	5.4055
6.5200	0.5440	5.4707
6.5400	0.5470	5.5793
6.5600	0.5470	5.5314
6.5800	0.5520	5.5296
6.6000	0.5540	5.5383
6.6200	0.5550	5.6222
6.6400	0.5570	5.6411
6.6600	0.5570	5.6049
6.6800	0.5590	5.6018
6.7000	0.5610	5.6326
6.7200	0.5620	5.6661
6.7400	0.5600	5.6954
6.7600	0.5660	5.6698
6.7800	0.5680	5.6059
6.8000	0.5700	5.6111
6.8200	0.5690	5.6099
6.8400	0.5730	5.7555
6.8600	0.5700	5.8378
6.8800	0.5770	5.9439
6.9000	0.5780	5.8876
6.9200	0.5790	5.9044
6.9400	0.5810	5.8293
6.9600	0.5810	5.7349
6.9800	0.5850	5.7767
7.0000	0.5820	5.9743
7.0200	0.5810	5.9667
7.0400	0.5880	5.8515
7.0600	0.5910	5.8375
7.0800	0.5930	5.9683
7.1000	0.5930	6.1498
7.1200	0.5940	6.1679
7.1400	0.5980	6.1873
7.1600	0.6000	6.0856
7.1800	0.6020	6.0875
7.2000	0.6040	6.0138
7.2200	0.6020	5.9940
7.2400	0.6030	6.1136
7.2600	0.6050	6.1151
7.2800	0.6080	6.1139
7.3000	0.6120	6.2764
7.3200	0.6130	6.2014
7.3400	0.6150	6.1400
7.3600	0.6140	6.0013
7.3800	0.6150	6.0696
7.4000	0.6160	6.1986
7.4200	0.6200	6.2934
7.4400	0.6220	6.2254
7.4600	0.6260	6.2757
7.4800	0.6250	6.3672
7.5000	0.6260	6.3326
7.5200	0.6290	6.3140
7.5400	0.6280	6.4097
7.5600	0.6310	6.5001
7.5800	0.6340	6.5515
7.6000	0.6330	6.5742
7.6200	0.6380	6.5625
7.6400	0.6380	6.6783
7.6600	0.6410	6.6976
7.6800	0.6420	6.6700
7.7000	0.6440	6.6341
7.7200	0.6450	6.7828
7.7400	0.6470	6.8226
7.7600	0.6490	6.8467
7.7800	0.6520	6.8127
7.8000	0.6530	6.8540
7.8200	0.6530	6.9597
7.8400	0.6560	6.9768
7.8600	0.6590	7.1774
7.8800	0.6580	7.2030
7.9000	0.6620	7.0609
7.9200	0.6610	7.0415
7.9400	0.6640	7.0001
7.9600	0.6660	7.0876
7.9800	0.6680	7.1570
8.0000	0.6680	7.2020
8.0200	0.6690	7.2042
8.0400	0.6700	7.1418
8.0600	0.6720	7.2735
8.0800	0.6760	7.2884
8.1000	0.6770	7.2877
8.1200	0.6800	7.3210
8.1400	0.6800	7.4940
8.1600	0.6820	7.3520
8.1800	0.6830	7.2392
8.2000	0.6870	7.3346
8.2200	0.6890	7.3828
8.2400	0.6880	7.4686
8.2600	0.6880	7.5250
8.2800	0.6890	7.5830
8.3000	0.6920	7.6062
8.3200	0.6940	7.6439
8.3400	0.6970	7.6867
8.3600	0.7000	7.6881
8.3800	0.7000	7.6437
8.4000	0.7010	7.5327
8.4200	0.7050	7.6677
8.4400	0.7050	7.9133
8.4600	0.7070	7.9741
8.4800	0.7090	7.9583
8.5000	0.7110	7.9362
8.5200	0.7140	7.8324
8.5400	0.7120	7.9014
8.5600	0.7160	7.9707
8.5800	0.7180	7.9918
8.6000	0.7170	8.1242
8.6200	0.7200	8.1443
8.6400	0.7220	8.1785
8.6600	0.7220	8.2012
8.6800	0.7230	8.1662
8.7000	0.7280	8.1738
8.7200	0.7320	8.2138
8.7400	0.7300	8.2626
8.7600	0.7300	8.3268
8.7800	0.7330	8.3607
8.8000	0.7360	8.3700
8.8200	0.7350	8.3902
8.8400	0.7380	8.4965
8.8600	0.7380	8.5725
8.8800	0.7420	8.7319
8.9000	0.7460	8.7262
8.9200	0.7430	8.6592
8.9400	0.7460	8.6758
8.9600	0.7480	8.7272
8.9800	0.7520	8.7837
9.0000	0.7540	8.8139
9.0200	0.7530	8.8444
9.0400	0.7530	8.8721
9.0600	0.7580	8.8721
9.0800	0.7600	8.8694
9.1000	0.7620	8.8855
9.1200	0.7640	8.9818
9.1400	0.7620	8.9919
9.1600	0.7650	9.0428
9.1800	0.7640	9.1688
9.2000	0.7690	9.2195
9.2200	0.7700	9.1381
9.2400	0.7690	9.0047
9.2600	0.7720	8.9953
9.2800	0.7760	9.1817
9.3000	0.7770	9.4490
9.3200	0.7820	9.5502
9.3400	0.7820	9.4783
9.3600	0.7810	9.4651
9.3800	0.7830	9.5632
9.4000	0.7860	9.5880
9.4200	0.7900	9.5541
9.4400	0.7890	9.5677
9.4600	0.7880	9.6523
9.4800	0.7910	9.6959
9.5000	0.7950	9.5888
9.5200	0.7930	9.3512
9.5400	0.8010	9.5490
9.5600	0.7940	9.6499
9.5800	0.8000	9.7025
9.6000	0.8010	9.8004
9.6200	0.8000	9.8430
9.6400	0.8050	9.8432
9.6600	0.8050	9.8157
9.6800	0.8070	9.8419
9.7000	0.8090	9.9042
9.7200	0.8130	10.0213
9.7400	0.8110	10.0620
9.7600	0.8140	9.9857
9.7800	0.8190	10.0128
9.8000	0.8200	10.0665
9.8200	0.8210	10.1660
9.8400	0.8210	10.1428
9.8600	0.8250	10.1768
9.8800	0.8240	10.2021
9.9000	0.8250	10.1536
9.9200	0.8290	10.1476
9.9400	0.8290	10.3618
9.9600	0.8310	10.4234
9.9800	0.8330	10.4673
10.0000	0.8350	10.6250
10.0200	0.8340	10.5778
10.0400	0.8420	10.5389
10.0600	0.8420	10.4717
10.0800	0.8420	10.6564
10.1000	0.8450	10.6880
10.1200	0.8460	10.7908
10.1400	0.8490	10.5676
10.1600	0.8470	10.6044
10.1800	0.8490	10.7133
10.2000	0.8520	10.8671
10.2200	0.8540	10.8599
10.2400	0.8580	11.0154
10.2600	0.8570	10.9084
10.2800	0.8590	10.9227
10.3000	0.8600	10.9850
10.3200	0.8620	10.8031
10.3400	0.8630	10.8544
10.3600	0.8640	10.9967
10.3800	0.8670	11.0046
10.4000	0.8660	11.1162
10.4200	0.8720	11.2431
10.4400	0.8750	11.2478
10.4600	0.8710	11.1635
10.4800	0.8740	11.0964
10.5000	0.8760	11.2222
10.5200	0.8790	11.2804
10.5400	0.8780	11.4361
10.5600	0.8820	11.4771
10.5800	0.8810	11.4646
10.6000	0.8810	11.5581
10.6200	0.8880	11.2411
10.6400	0.8910	11.1116
10.6600	0.8900	11.2343
10.6800	0.8900	11.3094
10.7000	0.8960	11.3800
10.7200	0.8980	11.4199
10.7400	0.8950	11.4760
10.7600	0.8990	11.4616
10.7800	0.9010	11.5358
10.8000	0.9030	11.5201
10.8200	0.9040	11.4719
10.8400	0.9040	11.6505
10.8600	0.9070	11.7070
10.8800	0.9060	11.7511
10.9000	0.9110	11.7917
10.9200	0.9130	11.9154
10.9400	0.9150	12.0290
10.9600	0.9150	12.0837
10.9800	0.9180	11.9990
11.0000	0.9190	12.0304
11.0200	0.9180	12.2810
11.0400	0.9220	12.1604
11.0600	0.9240	12.0034
11.0800	0.9270	12.0379
11.1000	0.9250	12.1166
11.1200	0.9260	12.2107
11.1400	0.9300	12.3233
11.1600	0.9310	12.3156
11.1800	0.9300	12.3349
11.2000	0.9370	12.4547
11.2200	0.9370	12.4127
11.2400	0.9380	12.4695
11.2600	0.9370	12.5494
11.2800	0.9440	12.4317
11.3000	0.9430	12.4437
11.3200	0.9460	12.5639
11.3400	0.9450	12.4537
11.3600	0.9480	12.5836
11.3800	0.9480	12.6164
11.4000	0.9550	12.5841
11.4200	0.9530	12.5752
11.4400	0.9530	12.6461
11.4600	0.9560	12.6851
11.4800	0.9570	12.7515
11.5000	0.9610	12.8946
11.5200	0.9600	13.0161
11.5400	0.9610	12.9734
11.5600	0.9650	12.9813
11.5800	0.9700	13.0034
11.6000	0.9700	13.0331
11.6200	0.9670	13.0151
11.6400	0.9700	12.9205
11.6600	0.9740	12.7345
11.6800	0.9730	12.8516
11.7000	0.9760	12.8380
11.7200	0.9780	12.7356
11.7400	0.9800	12.7790
11.7600	0.9830	12.8246
11.7800	0.9820	12.8812
11.8000	0.9850	12.8838
11.8200	0.9860	12.8985
11.8400	0.9890	12.9323
11.8600	0.9890	12.9633
11.8800	0.9920	12.9345
11.9000	0.9950	12.9072
11.9200	0.9950	13.0105
11.9400	0.9980	12.8955
11.9600	0.9990	12.8043
11.9800	0.9990	12.7689
12.0000	0.9990	12.8539
12.0200	1.0030	12.8891
12.0400	1.0050	12.8021
12.0600	1.0050	12.8367
12.0800	1.0060	12.9077
12.1000	1.0080	12.9472
12.1200	1.0140	12.8887
12.1400	1.0160	13.0050
12.1600	1.0150	13.1504
12.1800	1.0160	13.1958
12.2000	1.0180	13.2268
12.2200	1.0200	13.2489
12.2400	1.0240	13.2420
12.2600	1.0230	13.2037
12.2800	1.0230	13.2058
12.3000	1.0280	13.3998
12.3200	1.0310	13.4791
12.3400	1.0310	13.4860
12.3600	1.0330	13.4631
12.3800	1.0310	13.4760
12.4000	1.0330	13.4495
12.4200	1.0330	13.5167
12.4400	1.0360	13.5914
12.4600	1.0390	13.6688
12.4800	1.0400	13.7066
12.5000	1.0420	13.7641
12.5200	1.0430	13.8121
12.5400	1.0460	13.8444
12.5600	1.0490	13.9315
12.5800	1.0490	13.9815
12.6000	1.0520	14.0959
12.6200	1.0560	14.1719
12.6400	1.0510	14.0998
12.6600	1.0570	14.0906
12.6800	1.0590	14.0597
12.7000	1.0620	14.1301
12.7200	1.0630	14.2330
12.7400	1.0620	14.1969
12.7600	1.0640	14.1970
12.7800	1.0680	14.1969
12.8000	1.0690	14.2564
12.8200	1.0700	14.3098
12.8400	1.0710	14.3190
12.8600	1.0720	14.3576
12.8800	1.0720	14.3445
12.9000	1.0790	14.4002
12.9200	1.0780	14.4856
12.9400	1.0770	14.5684
12.9600	1.0810	14.6002
12.9800	1.0830	14.6133
13.0000	1.0860	14.6770
13.0200	1.0870	14.7122
13.0400	1.0860	14.7445
13.0600	1.0910	14.6987
13.0800	1.0900	14.7225
13.1000	1.0910	14.8795
13.1200	1.0980	15.0117
13.1400	1.0990	14.9382
13.1600	1.0980	14.9385
13.1800	1.0970	14.9309
13.2000	1.1010	14.9189
13.2200	1.1010	14.9838
13.2400	1.1060	14.9599
13.2600	1.1060	15.0011
13.2800	1.1110	15.1073
13.3000	1.1100	15.1896
13.3200	1.1110	15.1601
13.3400	1.1130	15.1634
13.3600	1.1140	15.1462
13.3800	1.1200	15.3592
13.4000	1.1160	15.5080
13.4200	1.1210	15.4456
13.4400	1.1210	15.3740
13.4600	1.1210	15.4148
13.4800	1.1280	15.4812
13.5000	1.1310	15.4370
13.5200	1.1290	15.5420
13.5400	1.1300	15.5482
13.5600	1.1300	15.5506
13.5800	1.1310	15.6468
13.6000	1.1310	15.7865
13.6200	1.1340	15.8511
13.6400	1.1380	15.8534
13.6600	1.1420	15.7963
13.6800	1.1410	15.8065
13.7000	1.1440	15.7945
13.7200	1.1460	15.8348
13.7400	1.1460	15.8885
13.7600	1.1470	15.8957
13.7800	1.1510	15.8574
13.8000	1.1530	16.0142
13.8200	1.1540	16.1438
13.8400	1.1560	16.0926
13.8600	1.1560	16.1358
13.8800	1.1570	15.9597
13.9000	1.1620	16.0635
13.9200	1.1610	16.1615
13.9400	1.1630	16.1681
13.9600	1.1650	16.2641
13.9800	1.1650	16.2497
14.0000	1.1680	16.2036
14.0200	1.1720	16.1642
14.0400	1.1710	16.3000
14.0600	1.1710	16.3592
14.0800	1.1740	16.3428
14.1000	1.1790	16.4269
14.1200	1.1800	16.6226
14.1400	1.1800	16.4602
14.1600	1.1800	16.5155
14.1800	1.1850	16.5407
14.2000	1.1860	16.5318
14.2200	1.1880	16.6416
14.2400	1.1900	16.5547
14.2600	1.1890	16.4573
14.2800	1.1890	16.5449
14.3000	1.1930	16.7067
14.3200	1.1950	16.9041
14.3400	1.1980	16.8321
14.3600	1.1970	16.7395
14.3800	1.2010	16.7356
14.4000	1.2020	16.6996
14.4200	1.1990	16.7059
14.4400	1.2030	16.7210
14.4600	1.2040	16.8128
14.4800	1.2090	16.9439
14.5000	1.2110	17.0822
14.5200	1.2120	16.9993
14.5400	1.2130	16.9987
14.5600	1.2140	17.1194
14.5800	1.2170	17.1163
14.6000	1.2160	17.0505
14.6200	1.2210	17.1217
14.6400	1.2210	17.0812
14.6600	1.2240	17.0976
14.6800	1.2250	17.1842
14.7000	1.2250	17.2568
14.7200	1.2310	17.3414
14.7400	1.2290	17.3630
14.7600	1.2300	17.4040
14.7800	1.2320	17.4481
14.8000	1.2360	17.3601
14.8200	1.2370	17.3748
14.8400	1.2390	17.4020
14.8600	1.2380	17.4027
14.8800	1.2400	17.3274
14.9000	1.2440	17.3273
14.9200	1.2450	17.3724
14.9400	1.2450	17.4957
14.9600	1.2500	17.5520
14.9800	1.2500	17.5209
15.0000	1.2520	17.5191
15.0200	1.2520	17.5815
15.0400	1.2550	17.6430
15.0600	1.2570	17.6111
15.0800	1.2600	17.6247
15.1000	1.2620	17.6584
15.1200	1.2640	17.6417
15.1400	1.2630	17.7156
15.1600	1.2610	17.7460
15.1800	1.2650	17.7603
15.2000	1.2690	17.5230
15.2200	1.2740	17.6769
15.2400	1.2710	17.8675
15.2600	1.2740	17.8866
15.2800	1.2720	17.9130
15.3000	1.2760	17.9276
15.3200	1.2810	17.9512
15.3400	1.2810	17.8813
15.3600	1.2850	17.9608
15.3800	1.2830	18.0593
15.4000	1.2870	18.0496
15.4200	1.2870	17.9758
15.4400	1.2890	17.9304
15.4600	1.2920	18.0508
15.4800	1.2910	18.0642
15.5000	1.2950	18.1757
15.5200	1.2930	18.2510
15.5400	1.2980	18.2579
15.5600	1.2970	18.2755
15.5800	1.3030	18.3970
15.6000	1.3010	18.4073
15.6200	1.3040	18.3892
15.6400	1.3020	18.4460
15.6600	1.3050	18.4611
15.6800	1.3090	18.5297
15.7000	1.3100	18.4509
15.7200	1.3110	18.4605
15.7400	1.3140	18.5357
15.7600	1.3150	18.6257
15.7800	1.3180	18.5977
15.8000	1.3150	18.6100
15.8200	1.3200	18.6626
15.8400	1.3200	18.6505
15.8600	1.3220	18.6939
15.8800	1.3250	18.7184
15.9000	1.3270	18.5387
15.9200	1.3290	18.6500
15.9400	1.3310	18.7226
15.9600	1.3300	18.7999
15.9800	1.3340	18.8062
16.0000	1.3350	18.8743
16.0200	1.3340	18.9447
16.0400	1.3370	18.9788
16.0600	1.3410	19.0074
16.0800	1.3420	19.1795
16.1000	1.3460	19.1090
16.1200	1.3430	19.0228
16.1400	1.3430	19.0527
16.1600	1.3510	19.0417
16.1800	1.3510	19.0938
16.2000	1.3490	19.1093
16.2200	1.3540	19.1075
16.2400	1.3550	18.9450
16.2600	1.3580	19.1078
16.2800	1.3610	19.2681
16.3000	1.3600	19.2432
16.3200	1.3610	19.2293
16.3400	1.3640	19.2902
16.3600	1.3670	19.2209
16.3800	1.3680	19.2088
16.4000	1.3700	19.2531
16.4200	1.3700	19.3044
16.4400	1.3700	19.3520
16.4600	1.3750	19.4079
16.4800	1.3770	19.4656
16.5000	1.3770	19.5344
16.5200	1.3800	19.6064
16.5400	1.3800	19.5146
16.5600	1.3820	19.5275
16.5800	1.3820	19.5143
16.6000	1.3850	19.4039
16.6200	1.3870	19.2713
16.6400	1.3890	19.1263
16.6600	1.3880	19.1699
16.6800	1.3910	19.4544
16.7000	1.3930	19.7633
16.7200	1.3950	19.5224
16.7400	1.3980	19.5963
16.7600	1.4000	19.7025
16.7800	1.4000	19.6355
16.8000	1.4020	19.6000
16.8200	1.4010	19.3786
16.8400	1.4060	19.3985
16.8600	1.4050	19.5753
16.8800	1.4100	19.6616
16.9000	1.4080	19.7031
16.9200	1.4120	19.6995
16.9400	1.4130	19.6580
16.9600	1.4160	19.7391
16.9800	1.4180	19.8903
17.0000	1.4200	19.8002
17.0200	1.4210	19.6767
17.0400	1.4220	19.8510
17.0600	1.4230	19.9334
17.0800	1.4230	19.9062
17.1000	1.4280	19.8338
17.1200	1.4280	19.9404
17.1400	1.4270	20.0909
17.1600	1.4350	20.0897
17.1800	1.4360	20.1377
17.2000	1.4370	20.2927
17.2200	1.4340	20.2382
17.2400	1.4350	20.1565
17.2600	1.4390	20.2831
17.2800	1.4410	20.2183
17.3000	1.4460	20.2318
17.3200	1.4420	20.2801
17.3400	1.4430	20.3917
17.3600	1.4490	20.3536
17.3800	1.4490	20.4890
17.4000	1.4530	20.4672
17.4200	1.4520	20.4173
17.4400	1.4560	20.4336
17.4600	1.4560	20.4439
17.4800	1.4560	20.4930
17.5000	1.4600	20.5299
17.5200	1.4630	20.5570
17.5400	1.4640	20.7280
17.5600	1.4640	20.6404
17.5800	1.4650	20.4763
17.6000	1.4650	20.4321
17.6200	1.4690	20.5825
17.6400	1.4720	20.5631
17.6600	1.4750	20.5105
17.6800	1.4770	20.5867
17.7000	1.4760	20.6755
17.7200	1.4760	20.7200
17.7400	1.4810	20.7992
17.7600	1.4830	21.0455
17.7800	1.4820	21.0249
17.8000	1.4860	21.0099
17.8200	1.4880	20.9757
17.8400	1.4900	20.9809
17.8600	1.4890	21.0302
17.8800	1.4930	21.0335
17.9000	1.4920	21.0259
17.9200	1.4930	21.0297
17.9400	1.4960	20.9405
17.9600	1.4990	20.8760
17.9800	1.5000	20.8050
18.0000	1.5010	20.8666
18.0200	1.5050	20.9095
18.0400	1.5050	20.9816
18.0600	1.5080	20.9998
18.0800	1.5090	21.0163
18.1000	1.5120	20.9954
18.1200	1.5120	20.9861
18.1400	1.5140	21.0512
18.1600	1.5190	21.0366
18.1800	1.5150	21.1941
18.2000	1.5180	21.1221
18.2200	1.5200	21.0254
18.2400	1.5190	21.0445
18.2600	1.5230	21.0925
18.2800	1.5260	21.1394
18.3000	1.5240	21.1964
18.3200	1.5270	21.2211
18.3400	1.5280	21.2415
18.3600	1.5320	21.2244
18.3800	1.5330	21.2268
18.4000	1.5370	21.2196
18.4200	1.5380	21.2367
18.4400	1.5390	21.3631
18.4600	1.5400	21.2875
18.4800	1.5420	21.1404
18.5000	1.5430	21.1845
18.5200	1.5470	21.1495
18.5400	1.5450	21.0988
18.5600	1.5470	21.0487
18.5800	1.5480	21.3622
18.6000	1.5520	21.3259
18.6200	1.5520	21.2051
18.6400	1.5550	20.9212
18.6600	1.5560	20.9456
18.6800	1.5600	21.1577
18.7000	1.5610	21.3156
18.7200	1.5600	21.3762
18.7400	1.5630	21.2740
18.7600	1.5650	21.2328
18.7800	1.5640	21.2896
18.8000	1.5680	21.2048
18.8200	1.5700	21.3586
18.8400	1.5700	21.4926
18.8600	1.5720	21.5135
18.8800	1.5720	21.5584
18.9000	1.5780	21.5021
18.9200	1.5800	21.5531
18.9400	1.5790	21.6456
18.9600	1.5830	21.6791
18.9800	1.5820	21.7083
19.0000	1.5850	21.7429
19.0200	1.5890	21.7826
19.0400	1.5870	21.7216
19.0600	1.5900	21.6910
19.0800	1.5940	21.6786
19.1000	1.5930	21.8264
19.1200	1.5950	21.9504
19.1400	1.5980	22.0370
19.1600	1.6010	21.9194
19.1800	1.6020	21.8466
19.2000	1.6020	21.8691
19.2200	1.6040	21.9220
19.2400	1.6030	21.9703
19.2600	1.6080	21.9498
19.2800	1.6060	21.8989
19.3000	1.6090	22.0168
19.3200	1.6110	22.1084
19.3400	1.6140	22.0732
19.3600	1.6150	22.2183
19.3800	1.6180	22.1975
19.4000	1.6170	22.1364
19.4200	1.6170	22.1626
19.4400	1.6220	22.2605
19.4600	1.6240	22.1659
19.4800	1.6250	22.1096
19.5000	1.6260	22.1372
19.5200	1.6290	22.2831
19.5400	1.6280	22.1494
19.5600	1.6330	21.8261
19.5800	1.6320	21.6996
19.6000	1.6360	21.7230
19.6200	1.6350	21.6826
19.6400	1.6380	21.6524
19.6600	1.6400	21.6455
19.6800	1.6420	21.6835
19.7000	1.6460	21.7126
19.7200	1.6450	21.8366
19.7400	1.6460	21.8278
19.7600	1.6470	21.7905
19.7800	1.6480	21.7322
19.8000	1.6520	21.7175
19.8200	1.6510	21.7427
19.8400	1.6570	21.8143
19.8600	1.6560	21.8259
19.8800	1.6590	21.8974
19.9000	1.6590	21.9243
19.9200	1.6610	21.9393
19.9400	1.6610	22.0566
19.9600	1.6650	21.9879
19.9800	1.6660	22.0337
20.0000	1.6680	22.0141
20.0200	1.6700	21.9839
20.0400	1.6720	22.0370
20.0600	1.6710	22.0985
20.0800	1.6760	22.0813
20.1000	1.6760	22.1588
20.1200	1.6770	22.1086
20.1400	1.6790	22.2840
20.1600	1.6830	22.4268
20.1800	1.6830	22.4092
20.2000	1.6830	22.3239
20.2200	1.6860	22.2401
20.2400	1.6870	22.2392
20.2600	1.6880	22.2866
20.2800	1.6900	22.3169
20.3000	1.6910	22.3560
20.3200	1.6940	22.3686
20.3400	1.6970	22.3815
20.3600	1.7000	22.4279
20.3800	1.7010	22.5529
20.4000	1.6990	22.5134
20.4200	1.7020	22.4800
20.4400	1.7050	22.4083
20.4600	1.7060	22.2956
20.4800	1.7080	22.4224
20.5000	1.7110	22.3059
20.5200	1.7120	22.2988
20.5400	1.7130	22.4762
20.5600	1.7150	22.5585
20.5800	1.7150	22.5569
20.6000	1.7200	22.5620
20.6200	1.7220	22.5344
20.6400	1.7250	22.5373
20.6600	1.7220	22.5410
20.6800	1.7230	22.4769
20.7000	1.7270	22.4493
20.7200	1.7270	22.4694
20.7400	1.7310	22.4785
20.7600	1.7300	22.3733
20.7800	1.7350	22.3522
20.8000	1.7350	22.4030
20.8200	1.7370	22.5314
20.8400	1.7410	22.6120
20.8600	1.7400	22.6193
20.8800	1.7420	22.6081
20.9000	1.7440	22.6328
20.9200	1.7490	22.6605
20.9400	1.7490	22.7833
20.9600	1.7520	22.8080
20.9800	1.7520	22.7569
21.0000	1.7530	22.6696
21.0200	1.7550	22.7239
21.0400	1.7560	22.8636
21.0600	1.7570	22.7813
21.0800	1.7560	22.7220
21.1000	1.7580	22.8287
21.1200	1.7610	22.8844
21.1400	1.7630	22.8765
21.1600	1.7640	22.8603
21.1800	1.7660	22.9023
21.2000	1.7670	22.9328
21.2200	1.7720	22.9442
21.2400	1.7740	22.8787
21.2600	1.7730	22.9043
21.2800	1.7750	23.0864
21.3000	1.7750	23.0558
21.3200	1.7800	22.9497
21.3400	1.7800	22.9070
21.3600	1.7800	22.9859
21.3800	1.7810	23.0058
21.4000	1.7840	23.0301
21.4200	1.7880	22.9652
21.4400	1.7900	22.9298
21.4600	1.7880	22.9606
21.4800	1.7900	22.8457
21.5000	1.7920	22.8602
21.5200	1.7960	23.1068
21.5400	1.7960	23.1550
21.5600	1.7980	23.0607
21.5800	1.8020	23.0637
21.6000	1.8020	23.1049
21.6200	1.8020	23.1255
21.6400	1.8040	23.0086
21.6600	1.8080	23.0837
21.6800	1.8110	23.1661
21.7000	1.8100	23.1672
21.7200	1.8110	23.0735
21.7400	1.8130	22.9446
21.7600	1.8120	23.0126
21.7800	1.8180	23.1511
21.8000	1.8190	23.2932
21.8200	1.8210	23.0983
21.8400	1.8190	23.0500
21.8600	1.8240	23.1481
21.8800	1.8250	23.2658
21.9000	1.8290	23.1123
21.9200	1.8260	23.0924
21.9400	1.8300	23.0219
21.9600	1.8310	23.1297
21.9800	1.8330	23.2282
22.0000	1.8360	23.2335
22.0200	1.8380	23.2578
22.0400	1.8390	23.3223
22.0600	1.8390	23.3526
22.0800	1.8440	23.4720
22.1000	1.8430	23.3392
22.1200	1.8470	23.0535
22.1400	1.8470	23.2183
22.1600	1.8490	23.3411
22.1800	1.8510	23.1551
22.2000	1.8520	23.0795
22.2200	1.8530	23.1425
22.2400	1.8560	23.1944
22.2600	1.8580	23.2939
22.2800	1.8570	23.4050
22.3000	1.8610	23.3807
22.3200	1.8600	23.3114
22.3400	1.8640	23.1946
22.3600	1.8630	23.0782
22.3800	1.8670	23.0000
22.4000	1.8670	23.0811
22.4200	1.8690	23.1308
22.4400	1.8710	23.1605
22.4600	1.8720	23.1054
22.4800	1.8750	23.1337
22.5000	1.8790	23.3123
22.5200	1.8790	23.3400
22.5400	1.8800	23.2588
22.5600	1.8780	23.1891
22.5800	1.8850	23.2226
22.6000	1.8860	23.2695
22.6200	1.8860	23.3602
22.6400	1.8870	23.2219
22.6600	1.8880	22.9347
22.6800	1.8900	23.0523
22.7000	1.8940	23.1290
22.7200	1.8950	23.1929
22.7400	1.8970	23.2407
22.7600	1.8970	23.2162
22.7800	1.9000	23.2259
22.8000	1.8990	23.2347
22.8200	1.9020	23.1739
22.8400	1.9040	23.1655
22.8600	1.9080	23.0195
22.8800	1.9060	23.0631
22.9000	1.9100	23.1584
22.9200	1.9140	23.2668
22.9400	1.9150	23.3265
22.9600	1.9130	23.2863
22.9800	1.9160	23.3139
23.0000	1.9200	23.4027
23.0200	1.9240	23.3584
23.0400	1.9220	23.3221
23.0600	1.9230	23.2202
23.0800	1.9230	22.7985
23.1000	1.9270	22.9042
23.1200	1.9260	23.1241
23.1400	1.9280	23.2696
23.1600	1.9340	23.2790
23.1800	1.9340	23.2252
23.2000	1.9360	23.2740
23.2200	1.9360	23.4440
23.2400	1.9370	23.4984
23.2600	1.9430	23.3752
23.2800	1.9430	23.3263
23.3000	1.9410	23.3203
23.3200	1.9460	23.2577
23.3400	1.9460	23.2342
23.3600	1.9440	23.3076
23.3800	1.9510	23.3586
23.4000	1.9510	23.5327
23.4200	1.9530	23.4628
23.4400	1.9560	23.4988
23.4600	1.9570	23.4734
23.4800	1.9580	23.4234
23.5000	1.9590	23.4712
23.5200	1.9610	23.5590
23.5400	1.9660	23.5956
23.5600	1.9620	23.5219
23.5800	1.9690	23.4174
23.6000	1.9700	23.2863
23.6200	1.9700	23.3338
23.6400	1.9710	23.5014
23.6600	1.9720	23.5773
23.6800	1.9730	23.6558
23.7000	1.9770	23.5895
23.7200	1.9780	23.4833
23.7400	1.9800	23.3550
23.7600	1.9810	23.3876
23.7800	1.9810	23.4544
23.8000	1.9850	23.3581
23.8200	1.9890	23.3062
23.8400	1.9900	23.4918
23.8600	1.9910	23.7869
23.8800	1.9940	23.6797
23.9000	1.9940	23.6433
23.9200	1.9960	23.4774
23.9400	1.9950	23.4141
23.9600	1.9970	23.5123
23.9800	1.9970	23.5787
24.0000	2.0020	23.5910
24.0200	2.0060	23.4940
24.0400	2.0050	23.4230
24.0600	2.0080	23.6143
24.0800	2.0070	23.8414
24.1000	2.0110	23.7396
24.1200	2.0130	23.7175
24.1400	2.0130	23.7044
24.1600	2.0150	23.5890
24.1800	2.0180	23.6156
24.2000	2.0170	23.6107
24.2200	2.0180	23.7851
24.2400	2.0210	23.7553
24.2600	2.0230	23.6561
24.2800	2.0260	23.5514
24.3000	2.0250	23.6552
24.3200	2.0280	23.8043
24.3400	2.0290	23.7861
24.3600	2.0330	23.5885
24.3800	2.0340	23.4610
24.4000	2.0370	23.7034
24.4200	2.0380	23.7802
24.4400	2.0390	23.6846
24.4600	2.0420	23.7780
24.4800	2.0390	23.6720
24.5000	2.0440	23.6861
24.5200	2.0460	23.5996
24.5400	2.0470	23.5399
24.5600	2.0490	23.5975
24.5800	2.0470	23.6708
24.6000	2.0540	23.7042
24.6200	2.0510	23.6109
24.6400	2.0530	23.6397
24.6600	2.0570	23.7184
24.6800	2.0580	23.6882
24.7000	2.0610	23.6597
24.7200	2.0620	23.6608
24.7400	2.0650	23.6941
24.7600	2.0640	23.7259
24.7800	2.0680	23.6701
24.8000	2.0700	23.6168
24.8200	2.0690	23.6399
24.8400	2.0690	23.6201
24.8600	2.0740	23.5956
24.8800	2.0750	23.6691
24.9000	2.0770	23.7944
24.9200	2.0800	23.7385
24.9400	2.0810	23.4675
24.9600	2.0790	23.5344
24.9800	2.0810	23.6291
25.0000	2.0850	23.6607
25.0200	2.0850	23.7098
25.0400	2.0870	23.7437
25.0600	2.0920	23.7672
25.0800	2.0940	23.7865
25.1000	2.0930	23.8565
25.1200	2.0950	23.9199
25.1400	2.0950	23.6977
25.1600	2.1000	23.6871
25.1800	2.1000	23.8340
25.2000	2.1020	23.7445
25.2200	2.1050	23.7483
25.2400	2.1040	23.8062
25.2600	2.1050	23.8909
25.2800	2.1070	23.9110
25.3000	2.1090	23.8966
25.3200	2.1090	23.6449
25.3400	2.1150	23.7852
25.3600	2.1170	23.9670
25.3800	2.1170	23.8112
25.4000	2.1180	23.7638
25.4200	2.1200	23.7651
25.4400	2.1210	24.1591
25.4600	2.1220	24.1736
25.4800	2.1250	23.8973
25.5000	2.1270	23.8437
25.5200	2.1300	23.9072
25.5400	2.1310	23.9885
25.5600	2.1320	24.0806
25.5800	2.1340	23.9985
25.6000	2.1360	23.9057
25.6200	2.1360	23.7505
25.6400	2.1410	23.7176
25.6600	2.1390	23.8478
25.6800	2.1390	23.8540
25.7000	2.1440	23.8515
25.7200	2.1430	23.9102
25.7400	2.1480	23.9745
25.7600	2.1490	23.9299
25.7800	2.1520	23.7674
25.8000	2.1500	23.9979
25.8200	2.1520	24.1383
25.8400	2.1530	24.0695
25.8600	2.1580	24.0214
25.8800	2.1600	24.0118
25.9000	2.1600	24.0066
25.9200	2.1630	24.0093
25.9400	2.1610	23.9459
25.9600	2.1640	23.8680
25.9800	2.1660	23.8374
26.0000	2.1690	23.9146
26.0200	2.1690	23.9785
26.0400	2.1710	23.7575
26.0600	2.1730	23.6909
26.0800	2.1730	23.7217
26.1000	2.1780	23.8127
26.1200	2.1790	23.8867
26.1400	2.1810	23.9357
26.1600	2.1810	23.8341
26.1800	2.1830	23.4897
26.2000	2.1840	23.5050
26.2200	2.1890	23.6690
26.2400	2.1870	23.8262
26.2600	2.1870	23.7285
26.2800	2.1900	23.8602
26.3000	2.1950	23.9149
26.3200	2.1950	24.1366
26.3400	2.1940	24.1633
26.3600	2.1950	24.2428
26.3800	2.1990	24.2329
26.4000	2.2030	24.2396
26.4200	2.2040	24.2659
26.4400	2.2030	24.1451
26.4600	2.2040	24.0829
26.4800	2.2080	24.0754
26.5000	2.2120	24.0849
26.5200	2.2090	24.0818
26.5400	2.2110	23.9237
26.5600	2.2130	23.8479
26.5800	2.2170	23.8590
26.6000	2.2180	23.9544
26.6200	2.2220	24.0117
26.6400	2.2220	24.0426
26.6600	2.2210	24.0638
26.6800	2.2240	24.0227
26.7000	2.2290	24.1129
26.7200	2.2290	24.0781
26.7400	2.2300	24.0238
26.7600	2.2300	24.0756
26.7800	2.2350	24.0939
26.8000	2.2350	24.0234
26.8200	2.2350	23.9699
26.8400	2.2400	23.9811
26.8600	2.2380	24.1479
26.8800	2.2400	24.0293
26.9000	2.2420	23.9722
26.9200	2.2460	24.0567
26.9400	2.2450	23.8522
26.9600	2.2460	23.8851
26.9800	2.2500	23.8893
27.0000	2.2540	23.9719
27.0200	2.2530	24.0204
27.0400	2.2530	24.0574
27.0600	2.2570	24.0502
27.0800	2.2570	24.0963
27.1000	2.2600	23.8931
27.1200	2.2600	23.7854
27.1400	2.2600	23.6341
27.1600	2.2660	23.1639
27.1800	2.2690	23.2255
27.2000	2.2690	23.3465
27.2200	2.2720	23.3315
27.2400	2.2720	23.1676
27.2600	2.2760	22.9035
27.2800	2.2730	22.8292
27.3000	2.2750	22.8794
27.3200	2.2790	22.8015
27.3400	2.2820	22.8139
27.3600	2.2830	22.9672
27.3800	2.2840	23.0208
27.4000	2.2850	22.8922
27.4200	2.2850	22.7370
27.4400	2.2850	22.7105
27.4600	2.2900	22.8202
27.4800	2.2930	22.7557
27.5000	2.2930	22.6634
27.5200	2.2960	22.7562
27.5400	2.2950	22.8112
27.5600	2.2990	22.8625
27.5800	2.2980	22.8600
27.6000	2.3020	22.8043
27.6200	2.3070	22.8816
27.6400	2.3040	23.0382
27.6600	2.3070	22.9894
27.6800	2.3060	22.9357
27.7000	2.3100	22.8207
27.7200	2.3140	22.8174
27.7400	2.3140	22.7164
27.7600	2.3160	22.5723
27.7800	2.3140	22.7510
27.8000	2.3190	22.8477
27.8200	2.3200	22.7910
27.8400	2.3230	22.7473
27.8600	2.3270	22.7794
27.8800	2.3260	22.9084
27.9000	2.3270	22.8083
27.9200	2.3260	22.7341
27.9400	2.3310	22.7054
27.9600	2.3340	22.7368
27.9800	2.3310	22.7301
28.0000	2.3370	22.8396
28.0200	2.3370	22.7940
28.0400	2.3390	22.8130
28.0600	2.3410	22.8330
28.0800	2.3400	22.8334
28.1000	2.3420	22.8573
28.1200	2.3470	22.8032
28.1400	2.3440	22.6876
28.1600	2.3490	22.6893
28.1800	2.3480	22.7614
28.2000	2.3520	22.9083
28.2200	2.3510	22.9191
28.2400	2.3560	22.8328
28.2600	2.3570	22.7913
28.2800	2.3570	22.6459
28.3000	2.3600	22.6570
28.3200	2.3600	22.7754
28.3400	2.3650	22.7911
28.3600	2.3630	22.6702
28.3800	2.3690	22.6451
28.4000	2.3680	22.6655
28.4200	2.3730	22.5982
28.4400	2.3710	22.7923
28.4600	2.3750	22.7427
28.4800	2.3750	22.5197
28.5000	2.3750	22.3872
28.5200	2.3790	22.5095
28.5400	2.3790	22.5226
28.5600	2.3830	22.4184
28.5800	2.3850	22.4149
28.6000	2.3850	22.4722
28.6200	2.3870	22.3508
28.6400	2.3890	22.0968
28.6600	2.3920	21.9555
28.6800	2.3920	21.9649
28.7000	2.3950	22.0016
28.7200	2.3960	21.9085
28.7400	2.3990	22.0209
28.7600	2.4000	21.8759
28.7800	2.3970	21.7224
28.8000	2.4030	21.6179
28.8200	2.3990	21.3817
28.8400	2.4050	21.4553
28.8600	2.4100	21.4241
28.8800	2.4070	21.5435
28.9000	2.4100	21.5905
28.9200	2.4110	21.6211
28.9400	2.4110	21.6827
28.9600	2.4150	21.6980
28.9800	2.4170	21.6637
29.0000	2.4170	21.7334
29.0200	2.4220	21.7696
29.0400	2.4190	21.7713
29.0600	2.4220	21.7874
29.0800	2.4260	21.7545
29.1000	2.4280	21.5576
29.1200	2.4280	21.6131
29.1400	2.4300	21.6318
29.1600	2.4320	21.6971
29.1800	2.4350	21.7234
29.2000	2.4330	21.6722
29.2200	2.4340	21.5975
29.2400	2.4390	21.6169
29.2600	2.4370	21.6576
29.2800	2.4410	21.7676
29.3000	2.4410	21.8120
29.3200	2.4470	21.6771
29.3400	2.4480	21.6459
29.3600	2.4490	21.7136
29.3800	2.4480	21.7164
29.4000	2.4490	21.6937
29.4200	2.4540	21.5456
29.4400	2.4540	21.4086
29.4600	2.4580	21.3414
29.4800	2.4580	21.3189
29.5000	2.4600	21.3336
29.5200	2.4620	21.2263
29.5400	2.4630	21.1684
29.5600	2.4640	21.2817
29.5800	2.4680	21.0646
29.6000	2.4670	21.0091
29.6200	2.4700	21.1653
29.6400	2.4730	21.1705
29.6600	2.4730	21.1861
29.6800	2.4720	21.2178
29.7000	2.4750	21.2781
29.7200	2.4770	21.3980
29.7400	2.4810	21.3429
29.7600	2.4840	21.2820
29.7800	2.4850	21.2788
29.8000	2.4860	21.2570
29.8200	2.4870	21.2007
29.8400	2.4880	21.1372
29.8600	2.4880	21.1359
29.8800	2.4920	21.1009
29.9000	2.4940	21.1338
29.9200	2.4940	21.2773
29.9400	2.4950	21.2673
29.9600	2.4980	21.1671
29.9800	2.5000	21.0946
30.0000	2.5040	21.0099
30.0200	2.5020	21.0777
30.0400	2.5080	21.0829
30.0600	2.5080	21.0134
30.0800	2.5080	21.0126
30.1000	2.5100	21.0857
30.1200	2.5130	21.1001
30.1400	2.5140	20.9101
30.1600	2.5140	20.8512
30.1800	2.5170	21.0796
30.2000	2.5210	21.1512
30.2200	2.5210	21.0619
30.2400	2.5200	21.0310
30.2600	2.5230	20.9846
30.2800	2.5230	20.9657
30.3000	2.5270	20.9428
30.3200	2.5280	20.9729
30.3400	2.5300	21.0131
30.3600	2.5330	21.0406
30.3800	2.5330	20.9862
30.4000	2.5350	20.9828
30.4200	2.5350	20.9941
30.4400	2.5390	21.0992
30.4600	2.5420	21.0810
30.4800	2.5430	21.0452
30.5000	2.5450	20.9645
30.5200	2.5440	20.9308
30.5400	2.5470	20.9480
30.5600	2.5500	20.9881
30.5800	2.5480	21.0290
30.6000	2.5500	21.1301
30.6200	2.5510	21.0008
30.6400	2.5560	20.9518
30.6600	2.5560	20.9567
30.6800	2.5610	20.8443
30.7000	2.5580	20.8476
30.7200	2.5590	20.8915
30.7400	2.5650	20.9593
30.7600	2.5660	20.9870
30.7800	2.5690	20.9477
30.8000	2.5690	20.7042
30.8200	2.5710	20.8115
30.8400	2.5700	20.9127
30.8600	2.5730	20.9679
30.8800	2.5780	20.9660
30.9000	2.5770	20.9626
30.9200	2.5790	20.9495
30.9400	2.5780	21.0780
30.9600	2.5800	21.0245
30.9800	2.5830	20.8907
31.0000	2.5860	20.8042
31.0200	2.5870	20.8890
31.0400	2.5880	20.9728
31.0600	2.5920	20.8377
31.0800	2.5920	20.8286
31.1000	2.5930	20.8566
31.1200	2.5950	20.9196
31.1400	2.5970	20.9150
31.1600	2.6000	20.8040
31.1800	2.5990	20.5951
31.2000	2.6020	20.5714
31.2200	2.6020	20.7190
31.2400	2.6050	20.7347
31.2600	2.6080	20.7170
31.2800	2.6060	20.6659
31.3000	2.6120	20.6435
31.3200	2.6100	20.6340
31.3400	2.6120	20.4867
31.3600	2.6150	20.3945
31.3800	2.6180	20.4064
31.4000	2.6170	20.4639
31.4200	2.6200	20.5327
31.4400	2.6220	20.5478
31.4600	2.6230	20.5007
31.4800	2.6240	20.5041
31.5000	2.6270	20.5949
31.5200	2.6270	20.6296
31.5400	2.6290	20.4629
31.5600	2.6310	20.4942
31.5800	2.6320	20.4487
31.6000	2.6330	20.2054
31.6200	2.6390	20.0699
31.6400	2.6390	20.1934
31.6600	2.6370	20.1944
31.6800	2.6400	20.1840
31.7000	2.6440	20.3775
31.7200	2.6450	20.3296
31.7400	2.6470	20.2783
31.7600	2.6480	20.2753
31.7800	2.6480	20.2512
31.8000	2.6540	20.2699
31.8200	2.6530	20.2562
31.8400	2.6560	20.2554
31.8600	2.6560	20.2471
31.8800	2.6590	20.1931
31.9000	2.6590	20.1068
31.9200	2.6620	20.2023
31.9400	2.6610	20.2207
31.9600	2.6680	20.0664
31.9800	2.6690	19.9255
32.0000	2.6670	20.0096
32.0200	2.6710	20.0378
32.0400	2.6730	20.0928
32.0600	2.6740	20.0724
32.0800	2.6730	20.0479
32.1000	2.6740	20.0308
32.1200	2.6720	20.0669
32.1400	2.6780	20.0959
32.1600	2.6840	20.0693
32.1800	2.6860	19.9991
32.2000	2.6810	19.8458
32.2200	2.6870	19.9009
32.2400	2.6880	19.9990
32.2600	2.6930	20.0272
32.2800	2.6920	19.9162
32.3000	2.6920	19.8597
32.3200	2.6940	19.9797
32.3400	2.6960	20.0548
32.3600	2.6980	20.0757
32.3800	2.6990	20.1063
32.4000	2.7000	20.3310
32.4200	2.7020	20.3492
32.4400	2.7030	20.3166
32.4600	2.7080	20.3214
32.4800	2.7080	20.2171
32.5000	2.7110	20.1274
32.5200	2.7120	20.1063
32.5400	2.7140	19.9856
32.5600	2.7140	19.7950
32.5800	2.7190	19.7897
32.6000	2.7190	19.8994
32.6200	2.7210	19.9860
32.6400	2.7230	20.0645
32.6600	2.7250	20.1936
32.6800	2.7290	20.0347
32.7000	2.7280	20.0164
32.7200	2.7270	19.9929
32.7400	2.7290	19.9733
32.7600	2.7320	19.9960
32.7800	2.7330	19.9679
32.8000	2.7350	19.9891
32.8200	2.7340	20.0152
32.8400	2.7400	19.9590
32.8600	2.7410	19.9273
32.8800	2.7410	19.9464
32.9000	2.7430	19.9612
32.9200	2.7470	20.0097
32.9400	2.7470	19.8328
32.9600	2.7460	19.7235
32.9800	2.7490	19.8139
33.0000	2.7510	19.7223
33.0200	2.7530	19.7016
33.0400	2.7560	19.8303
33.0600	2.7560	19.8753
33.0800	2.7570	19.9630
33.1000	2.7610	20.0298
33.1200	2.7630	19.9403
33.1400	2.7600	19.8423
33.1600	2.7680	19.7403
33.1800	2.7650	19.6768
33.2000	2.7700	19.7798
33.2200	2.7710	19.6752
33.2400	2.7750	19.6365
33.2600	2.7740	19.5918
33.2800	2.7750	19.6338
33.3000	2.7760	19.7275
33.3200	2.7780	19.7958
33.3400	2.7800	19.5806
33.3600	2.7820	19.5242
33.3800	2.7820	19.6140
33.4000	2.7830	19.6292
33.4200	2.7870	19.5771
33.4400	2.7910	19.5433
33.4600	2.7890	19.5739
33.4800	2.7920	19.5471
33.5000	2.7950	19.5051
33.5200	2.7930	19.4809
33.5400	2.7970	19.4063
33.5600	2.7970	19.3856
33.5800	2.8000	19.2038
33.6000	2.7990	19.2597
33.6200	2.8060	19.4424
33.6400	2.8060	19.4439
33.6600	2.8060	19.3583
33.6800	2.8070	19.2896
33.7000	2.8090	19.2632
33.7200	2.8100	19.3021
33.7400	2.8150	19.3347
33.7600	2.8180	19.4288
33.7800	2.8160	19.4850
33.8000	2.8160	19.3809
33.8200	2.8200	19.3074
33.8400	2.8220	19.4177
33.8600	2.8250	19.4850
33.8800	2.8270	19.4163
33.9000	2.8280	19.1680
33.9200	2.8270	19.2086
33.9400	2.8340	19.1714
33.9600	2.8340	19.2083
33.9800	2.8310	19.2528
34.0000	2.8360	19.2653
34.0200	2.8340	19.2186
34.0400	2.8380	19.1758
34.0600	2.8430	19.3321
34.0800	2.8430	19.2400
34.1000	2.8430	19.1766
34.1200	2.8430	18.9346
34.1400	2.8450	18.7736
34.1600	2.8470	18.9414
34.1800	2.8490	19.0398
34.2000	2.8550	19.3001
34.2200	2.8530	19.4898
34.2400	2.8550	19.3802
34.2600	2.8570	19.1675
34.2800	2.8580	19.0980
34.3000	2.8610	19.1477
34.3200	2.8620	19.1495
34.3400	2.8630	19.1125
34.3600	2.8660	19.1055
34.3800	2.8650	19.0531
34.4000	2.8680	18.9633
34.4200	2.8710	18.9204
34.4400	2.8700	19.1068
34.4600	2.8730	19.1166
34.4800	2.8760	18.9834
34.5000	2.8760	18.7908
34.5200	2.8790	18.7734
34.5400	2.8810	18.8581
34.5600	2.8820	18.7759
34.5800	2.8840	18.7758
34.6000	2.8820	18.9007
34.6200	2.8850	18.9118
34.6400	2.8880	18.9328
34.6600	2.8890	18.8755
34.6800	2.8900	18.8889
34.7000	2.8930	19.0138
34.7200	2.8960	18.9726
34.7400	2.8940	18.8431
34.7600	2.8980	18.7901
34.7800	2.8990	18.8188
34.8000	2.9020	18.8257
34.8200	2.9040	18.9077
34.8400	2.9040	18.9096
34.8600	2.9070	18.7243
34.8800	2.9070	18.7843
34.9000	2.9090	18.7421
34.9200	2.9120	18.7260
34.9400	2.9110	18.6017
34.9600	2.9150	18.6730
34.9800	2.9150	18.7086
35.0000	2.9190	18.7122
35.0200	2.9190	18.7540
35.0400	2.9230	18.7578
35.0600	2.9230	18.8055
35.0800	2.9270	18.7159
35.1000	2.9270	18.6756
35.1200	2.9270	18.8393
35.1400	2.9280	18.9014
35.1600	2.9320	18.9507
35.1800	2.9340	18.8554
35.2000	2.9340	18.8941
35.2200	2.9330	18.9211
35.2400	2.9380	18.8345
35.2600	2.9400	18.7546
35.2800	2.9410	18.7003
35.3000	2.9420	18.6868
35.3200	2.9460	18.4696
35.3400	2.9460	18.4898
35.3600	2.9520	18.6149
35.3800	2.9480	18.4954
35.4000	2.9520	18.5497
35.4200	2.9520	18.5467
35.4400	2.9560	18.5762
35.4600	2.9570	18.5950
35.4800	2.9580	18.5980
35.5000	2.9580	18.4682
35.5200	2.9630	18.4505
35.5400	2.9650	18.5614
35.5600	2.9670	18.5598
35.5800	2.9680	18.5705
35.6000	2.9700	18.5941
35.6200	2.9680	18.5237
35.6400	2.9700	18.4688
35.6600	2.9720	18.3627
35.6800	2.9760	18.3685
35.7000	2.9760	18.4116
35.7200	2.9760	18.3900
35.7400	2.9780	18.4550
35.7600	2.9860	18.4834
35.7800	2.9810	18.6121
35.8000	2.9860	18.6142
35.8200	2.9870	18.6414
35.8400	2.9870	18.5682
35.8600	2.9910	18.5262
35.8800	2.9930	18.4743
35.9000	2.9940	18.5074
35.9200	2.9930	18.5327
35.9400	2.9950	18.5441
35.9600	2.9970	18.4518
35.9800	3.0020	18.4642
36.0000	3.0020	18.5026
36.0200	3.0010	18.5448
36.0400	3.0060	18.4842
36.0600	3.0050	18.4517
36.0800	3.0070	18.4316
36.1000	3.0100	18.4611
36.1200	3.0130	18.4935
36.1400	3.0160	18.5657
36.1600	3.0170	18.5647
36.1800	3.0160	18.5264
36.2000	3.0190	18.3612
36.2200	3.0200	18.2597
36.2400	3.0220	18.3657
36.2600	3.0220	18.4698
36.2800	3.0260	18.5146
36.3000	3.0270	18.5943
36.3200	3.0290	18.5430
36.3400	3.0280	18.4987
36.3600	3.0330	18.4418
36.3800	3.0340	18.3203
36.4000	3.0350	18.4358
36.4200	3.0330	18.6994
36.4400	3.0400	18.7219
36.4600	3.0400	18.5848
36.4800	3.0400	18.5271
36.5000	3.0420	18.4409
36.5200	3.0450	18.3728
36.5400	3.0460	18.3094
36.5600	3.0490	18.3387
36.5800	3.0490	18.3158
36.6000	3.0510	18.3943
36.6200	3.0520	18.4506
36.6400	3.0570	18.4241
36.6600	3.0590	18.5153
36.6800	3.0570	18.7376
36.7000	3.0580	18.7598
36.7200	3.0620	18.5959
36.7400	3.0610	18.5189
36.7600	3.0680	18.4521
36.7800	3.0650	18.4049
36.8000	3.0660	18.4528
36.8200	3.0700	18.4927
36.8400	3.0720	18.5493
36.8600	3.0720	18.5523
36.8800	3.0750	18.6203
36.9000	3.0760	18.5476
36.9200	3.0780	18.4463
36.9400	3.0820	18.6134
36.9600	3.0830	18.5878
36.9800	3.0850	18.5316
37.0000	3.0830	18.3220
37.0200	3.0860	18.2643
37.0400	3.0880	18.3969
37.0600	3.0910	18.4984
37.0800	3.0940	18.6099
37.1000	3.0910	18.5364
37.1200	3.0930	18.5251
37.1400	3.0930	18.5069
37.1600	3.0990	18.4853
37.1800	3.0980	18.4311
37.2000	3.1050	18.5078
37.2200	3.1040	18.5471
37.2400	3.1060	18.5244
37.2600	3.1090	18.5377
37.2800	3.1070	18.5799
37.3000	3.1090	18.5191
37.3200	3.1090	18.4601
37.3400	3.1140	18.3907
37.3600	3.1140	18.4264
37.3800	3.1190	18.5283
37.4000	3.1200	18.5306
37.4200	3.1210	18.6563
37.4400	3.1220	18.6407
37.4600	3.1240	18.5179
37.4800	3.1230	18.5302
37.5000	3.1250	18.6289
37.5200	3.1260	18.6490
37.5400	3.1290	18.5671
37.5600	3.1320	18.5606
37.5800	3.1340	18.6220
37.6000	3.1340	18.8369
37.6200	3.1340	18.6989
37.6400	3.1370	18.6505
37.6600	3.1400	18.5889
37.6800	3.1420	18.5930
37.7000	3.1440	18.5806
37.7200	3.1450	18.5335
37.7400	3.1460	18.6712
37.7600	3.1460	18.7066
37.7800	3.1500	18.5921
37.8000	3.1510	18.5956
37.8200	3.1530	18.6105
37.8400	3.1550	18.6638
37.8600	3.1550	18.6535
37.8800	3.1580	18.5866
37.9000	3.1610	18.7289
37.9200	3.1620	18.7290
37.9400	3.1640	18.8559
37.9600	3.1640	18.6923
37.9800	3.1660	18.6144
38.0000	3.1690	18.6468
38.0200	3.1710	18.6862
38.0400	3.1720	18.6804
38.0600	3.1740	18.7104
38.0800	3.1730	18.6985
38.1000	3.1790	18.7286
38.1200	3.1780	18.7145
38.1400	3.1810	18.8125
38.1600	3.1830	18.7668
38.1800	3.1810	18.7476
38.2000	3.1840	18.5024
38.2200	3.1860	18.5626
38.2400	3.1900	18.5950
38.2600	3.1900	18.6424
38.2800	3.1900	18.6453
38.3000	3.1920	18.7510
38.3200	3.1950	18.8346
38.3400	3.2000	18.9212
38.3600	3.2000	18.8962
38.3800	3.1980	18.9880
38.4000	3.2000	18.9062
38.4200	3.2040	18.7881
38.4400	3.2060	18.7098
38.4600	3.2070	18.7626
38.4800	3.2090	18.8888
38.5000	3.2110	18.8691
38.5200	3.2130	18.8584
38.5400	3.2120	18.8606
38.5600	3.2130	18.8808
38.5800	3.2160	18.8324
38.6000	3.2180	18.8273
38.6200	3.2210	18.9931
38.6400	3.2190	19.0783
38.6600	3.2240	18.9701
38.6800	3.2270	18.8503
38.7000	3.2270	18.8310
38.7200	3.2290	18.8307
38.7400	3.2310	18.8527
38.7600	3.2350	18.8492
38.7800	3.2320	18.8739
38.8000	3.2370	19.0317
38.8200	3.2360	19.0032
38.8400	3.2390	18.9468
38.8600	3.2420	19.0855
38.8800	3.2410	19.0422
38.9000	3.2430	18.9006
38.9200	3.2410	18.8459
38.9400	3.2470	18.8353
38.9600	3.2470	18.8773
38.9800	3.2470	18.9963
39.0000	3.2520	19.0417
39.0200	3.2520	19.0252
39.0400	3.2540	19.0895
39.0600	3.2560	19.0307
39.0800	3.2610	18.9197
39.1000	3.2610	18.8757
39.1200	3.2590	18.9297
39.1400	3.2620	18.9688
39.1600	3.2650	18.8332
39.1800	3.2690	18.8687
39.2000	3.2680	18.8697
39.2200	3.2720	18.9562
39.2400	3.2730	18.8934
39.2600	3.2740	18.7640
39.2800	3.2760	18.7719
39.3000	3.2760	18.9709
39.3200	3.2770	19.0430
39.3400	3.2800	18.8426
39.3600	3.2840	18.6733
39.3800	3.2830	18.7875
39.4000	3.2850	18.9307
39.4200	3.2880	18.9596
39.4400	3.2890	18.9625
39.4600	3.2900	18.9220
39.4800	3.2910	19.0304
39.5000	3.2950	19.0307
39.5200	3.2960	18.9845
39.5400	3.2950	18.9938
39.5600	3.2980	18.8810
39.5800	3.3010	18.9117
39.6000	3.3030	18.9667
39.6200	3.3040	18.9070
39.6400	3.3030	19.1420
39.6600	3.3070	19.1105
39.6800	3.3090	19.0533
39.7000	3.3100	18.9094
39.7200	3.3100	18.9617
39.7400	3.3120	19.0165
39.7600	3.3170	18.9677
39.7800	3.3160	18.9952
39.8000	3.3160	19.0414
39.8200	3.3180	19.1252
39.8400	3.3230	19.1489
39.8600	3.3240	19.0598
39.8800	3.3280	19.0986
39.9000	3.3260	19.0138
39.9200	3.3300	18.9157
39.9400	3.3290	18.7607
[truncated: 1,396 more rows]
