# Supplementary material for: Design and fabrication of carbon fiber lattices using 3D weaving
Source: Sci Rep. 2023 Sep 10;13:14919. doi: 10.1038/s41598-023-40962-4 (PMC10493227; doi:10.1038/s41598-023-40962-4)
Supplement: Supplementary file 4 — Supplementary Information 1. [file 41598_2023_40962_MOESM4_ESM.zip › Paper data/thintube_85_85_30mm_21_781g_1.csv]

Time	Displacement	Force
(s)	(mm)	(kN)
0.0000	-0.0010	0.9560
0.0200	-0.0030	0.8851
0.0400	-0.0030	0.9780
0.0600	-0.0020	1.0612
0.0800	0.0000	1.0915
0.1000	0.0000	1.1023
0.1200	0.0000	1.0465
0.1400	0.0020	0.9333
0.1600	0.0060	1.0205
0.1800	0.0070	1.0098
0.2000	0.0110	1.0386
0.2200	0.0080	1.1374
0.2400	0.0130	1.1401
0.2600	0.0130	1.1762
0.2800	0.0170	1.2307
0.3000	0.0180	1.2261
0.3200	0.0210	1.2827
0.3400	0.0210	1.3013
0.3600	0.0260	1.3310
0.3800	0.0260	1.2952
0.4000	0.0280	1.2918
0.4200	0.0270	1.4316
0.4400	0.0310	1.4155
0.4600	0.0340	1.2059
0.4800	0.0350	1.1952
0.5000	0.0370	1.2642
0.5200	0.0390	1.3071
0.5400	0.0380	1.3757
0.5600	0.0410	1.3590
0.5800	0.0430	1.4416
0.6000	0.0440	1.4933
0.6200	0.0480	1.3951
0.6400	0.0500	1.3985
0.6600	0.0490	1.3284
0.6800	0.0490	1.3729
0.7000	0.0520	1.4475
0.7200	0.0520	1.3368
0.7400	0.0550	1.3942
0.7600	0.0610	1.4674
0.7800	0.0640	1.5505
0.8000	0.0610	1.6130
0.8200	0.0640	1.6386
0.8400	0.0660	1.6514
0.8600	0.0670	1.7024
0.8800	0.0680	1.6065
0.9000	0.0680	1.5228
0.9200	0.0730	1.5600
0.9400	0.0740	1.5172
0.9600	0.0780	1.5619
0.9800	0.0800	1.6158
1.0000	0.0800	1.5682
1.0200	0.0790	1.6849
1.0400	0.0820	1.7828
1.0600	0.0860	1.7705
1.0800	0.0850	1.7663
1.1000	0.0860	1.7170
1.1200	0.0890	1.6826
1.1400	0.0890	1.6663
1.1600	0.0920	1.6565
1.1800	0.0950	1.6540
1.2000	0.0970	1.6980
1.2200	0.0960	1.6552
1.2400	0.0990	1.6235
1.2600	0.1000	1.7338
1.2800	0.1040	1.8738
1.3000	0.1060	1.7356
1.3200	0.1070	1.7496
1.3400	0.1100	1.7433
1.3600	0.1090	1.6315
1.3800	0.1120	1.6893
1.4000	0.1130	1.8322
1.4200	0.1140	1.8739
1.4400	0.1190	1.7294
1.4600	0.1180	1.7492
1.4800	0.1180	1.9126
1.5000	0.1220	1.7640
1.5200	0.1240	1.7404
1.5400	0.1270	1.7309
1.5600	0.1260	1.7622
1.5800	0.1310	1.7053
1.6000	0.1310	1.7595
1.6200	0.1310	1.8330
1.6400	0.1340	1.9083
1.6600	0.1340	1.9107
1.6800	0.1380	1.8084
1.7000	0.1380	1.6849
1.7200	0.1410	1.8614
1.7400	0.1430	1.9523
1.7600	0.1450	1.9060
1.7800	0.1480	1.8334
1.8000	0.1500	1.8750
1.8200	0.1500	2.0186
1.8400	0.1500	2.0036
1.8600	0.1520	1.9554
1.8800	0.1540	1.9123
1.9000	0.1550	1.8910
1.9200	0.1580	1.9324
1.9400	0.1560	2.0391
1.9600	0.1610	1.9595
1.9800	0.1640	1.8938
2.0000	0.1660	1.9010
2.0200	0.1680	1.6012
2.0400	0.1690	1.2315
2.0600	0.1680	1.1706
2.0800	0.1690	1.1036
2.1000	0.1720	1.1763
2.1200	0.1750	1.3174
2.1400	0.1760	1.3239
2.1600	0.1760	1.0972
2.1800	0.1770	1.1416
2.2000	0.1800	1.2511
2.2200	0.1830	1.4146
2.2400	0.1870	1.5566
2.2600	0.1870	1.5511
2.2800	0.1860	1.4808
2.3000	0.1870	1.4329
2.3200	0.1890	1.5119
2.3400	0.1930	1.4860
2.3600	0.1960	1.4240
2.3800	0.1960	1.5162
2.4000	0.1960	1.5619
2.4200	0.2000	1.6403
2.4400	0.2020	1.7514
2.4600	0.2030	1.4876
2.4800	0.2030	1.3817
2.5000	0.2080	1.5247
2.5200	0.2090	1.5839
2.5400	0.2110	1.5244
2.5600	0.2120	1.4901
2.5800	0.2150	1.6797
2.6000	0.2110	1.6634
2.6200	0.2170	1.6813
2.6400	0.2160	1.5716
2.6600	0.2200	1.6132
2.6800	0.2240	1.8716
2.7000	0.2240	1.9078
2.7200	0.2250	1.8176
2.7400	0.2250	1.7709
2.7600	0.2280	1.9206
2.7800	0.2320	1.9440
2.8000	0.2280	1.8524
2.8200	0.2340	1.8519
2.8400	0.2310	1.7860
2.8600	0.2350	1.7651
2.8800	0.2350	1.8379
2.9000	0.2410	1.9357
2.9200	0.2400	1.9796
2.9400	0.2420	1.8548
2.9600	0.2430	1.9295
2.9800	0.2450	2.0526
3.0000	0.2480	1.9725
3.0200	0.2530	2.0982
3.0400	0.2510	2.2079
3.0600	0.2540	2.1577
3.0800	0.2550	2.0301
3.1000	0.2550	2.0319
3.1200	0.2570	2.0679
3.1400	0.2590	2.0114
3.1600	0.2610	2.0098
3.1800	0.2600	2.2156
3.2000	0.2640	2.3076
3.2200	0.2660	2.2055
3.2400	0.2690	1.9624
3.2600	0.2680	2.0316
3.2800	0.2730	2.1162
3.3000	0.2730	2.1133
3.3200	0.2730	2.1566
3.3400	0.2770	2.3449
3.3600	0.2750	2.3821
3.3800	0.2800	2.4262
3.4000	0.2840	2.2630
3.4200	0.2820	2.3178
3.4400	0.2850	2.3584
3.4600	0.2860	2.4218
3.4800	0.2880	2.2915
3.5000	0.2880	2.1810
3.5200	0.2900	2.2489
3.5400	0.2940	2.3951
3.5600	0.2950	2.4350
3.5800	0.2970	2.4306
3.6000	0.2980	2.3782
3.6200	0.2970	2.4634
3.6400	0.3000	2.6006
3.6600	0.3030	2.5538
3.6800	0.3040	2.4512
3.7000	0.3070	2.4157
3.7200	0.3100	2.2995
3.7400	0.3090	2.4273
3.7600	0.3130	2.5192
3.7800	0.3120	2.6279
3.8000	0.3130	2.6278
3.8200	0.3130	2.5668
3.8400	0.3190	2.6322
3.8600	0.3200	2.5940
3.8800	0.3210	2.5024
3.9000	0.3240	2.5162
3.9200	0.3260	2.5955
3.9400	0.3280	2.6128
3.9600	0.3270	2.7159
3.9800	0.3320	2.7468
4.0000	0.3290	2.7478
4.0200	0.3350	2.6759
4.0400	0.3340	2.6348
4.0600	0.3350	2.7902
4.0800	0.3390	2.6447
4.1000	0.3410	2.5816
4.1200	0.3420	2.8407
4.1400	0.3420	2.7818
4.1600	0.3440	2.7381
4.1800	0.3450	2.7141
4.2000	0.3490	2.6461
4.2200	0.3510	2.5820
4.2400	0.3490	2.6023
4.2600	0.3510	2.7748
4.2800	0.3560	2.8873
4.3000	0.3570	3.0287
4.3200	0.3570	3.1029
4.3400	0.3620	3.0035
4.3600	0.3610	2.8530
4.3800	0.3630	2.7975
4.4000	0.3640	2.9630
4.4200	0.3660	3.0089
4.4400	0.3680	2.8740
4.4600	0.3710	2.8394
4.4800	0.3740	2.9899
4.5000	0.3730	3.1746
4.5200	0.3730	3.1018
4.5400	0.3750	3.0031
4.5600	0.3790	3.0766
4.5800	0.3820	3.0650
4.6000	0.3820	3.0073
4.6200	0.3810	3.2620
4.6400	0.3850	3.3802
4.6600	0.3890	3.3005
4.6800	0.3910	3.1617
4.7000	0.3930	3.2060
4.7200	0.3900	3.2198
4.7400	0.3940	3.1913
4.7600	0.3930	3.2108
4.7800	0.3990	3.2659
4.8000	0.3970	3.3440
4.8200	0.4020	3.3965
4.8400	0.4040	3.2782
4.8600	0.4040	3.4595
4.8800	0.4060	3.4779
4.9000	0.4080	3.3499
4.9200	0.4060	3.4353
4.9400	0.4120	3.4310
4.9600	0.4110	3.3959
4.9800	0.4130	3.5984
5.0000	0.4130	3.6550
5.0200	0.4190	3.4050
5.0400	0.4190	3.3529
5.0600	0.4220	3.5471
5.0800	0.4200	3.5065
5.1000	0.4230	3.3941
5.1200	0.4260	3.5479
5.1400	0.4250	3.6344
5.1600	0.4270	3.6002
5.1800	0.4310	3.6711
5.2000	0.4300	3.6116
5.2200	0.4340	3.7616
5.2400	0.4360	3.6866
5.2600	0.4370	3.5871
5.2800	0.4360	3.6607
5.3000	0.4410	3.6586
5.3200	0.4430	3.6520
5.3400	0.4430	3.6840
5.3600	0.4430	3.5537
5.3800	0.4470	3.5913
5.4000	0.4490	3.6801
5.4200	0.4500	3.6285
5.4400	0.4530	3.6034
5.4600	0.4550	3.7140
5.4800	0.4580	3.8173
5.5000	0.4560	3.8707
5.5200	0.4600	3.8586
5.5400	0.4570	3.8899
5.5600	0.4600	3.8940
5.5800	0.4640	3.8552
5.6000	0.4640	3.9151
5.6200	0.4670	3.9856
5.6400	0.4710	3.7595
5.6600	0.4700	3.6598
5.6800	0.4720	3.7221
5.7000	0.4730	3.5908
5.7200	0.4740	3.5043
5.7400	0.4740	3.5500
5.7600	0.4790	3.6510
5.7800	0.4820	3.6879
5.8000	0.4830	3.7029
5.8200	0.4840	3.7838
5.8400	0.4850	3.8308
5.8600	0.4880	3.8446
5.8800	0.4860	3.7139
5.9000	0.4870	3.7962
5.9200	0.4910	3.8256
5.9400	0.4950	3.6289
5.9600	0.4970	3.6280
5.9800	0.4970	3.7438
6.0000	0.4960	3.9733
6.0200	0.4990	3.9230
6.0400	0.5010	3.8802
6.0600	0.5050	3.9501
6.0800	0.5060	4.0417
6.1000	0.5080	4.0041
6.1200	0.5110	3.9675
6.1400	0.5120	3.8912
6.1600	0.5110	3.9360
6.1800	0.5140	3.8454
6.2000	0.5140	3.8803
6.2200	0.5150	4.0459
6.2400	0.5180	3.9377
6.2600	0.5190	3.9684
6.2800	0.5230	4.1186
6.3000	0.5250	4.2367
6.3200	0.5240	4.2373
6.3400	0.5250	4.2490
6.3600	0.5260	4.2053
6.3800	0.5310	4.2347
6.4000	0.5300	4.3219
6.4200	0.5330	4.4109
6.4400	0.5370	4.3770
6.4600	0.5380	4.3952
6.4800	0.5370	4.3708
6.5000	0.5410	4.4645
6.5200	0.5410	4.4129
6.5400	0.5420	4.5731
6.5600	0.5440	4.5570
6.5800	0.5470	4.4927
6.6000	0.5480	4.4125
6.6200	0.5500	4.4398
6.6400	0.5530	4.4239
6.6600	0.5520	4.4918
6.6800	0.5510	4.6039
6.7000	0.5560	4.5779
6.7200	0.5590	4.5643
6.7400	0.5600	4.4027
6.7600	0.5590	4.4636
6.7800	0.5620	4.5872
6.8000	0.5660	4.4417
6.8200	0.5650	4.5116
6.8400	0.5680	4.5751
6.8600	0.5710	4.5509
6.8800	0.5700	4.6135
6.9000	0.5740	4.6355
6.9200	0.5760	4.6309
6.9400	0.5760	4.5735
6.9600	0.5770	4.6261
6.9800	0.5790	4.7850
7.0000	0.5810	4.8519
7.0200	0.5820	4.7969
7.0400	0.5860	4.7074
7.0600	0.5880	4.7493
7.0800	0.5870	4.8306
7.1000	0.5900	4.7390
7.1200	0.5900	4.7697
7.1400	0.5930	4.8528
7.1600	0.5960	4.9827
7.1800	0.5960	5.0577
7.2000	0.5990	4.8428
7.2200	0.5990	4.9165
7.2400	0.6000	4.9764
7.2600	0.6010	5.1194
7.2800	0.6060	5.0728
7.3000	0.6080	4.8988
7.3200	0.6060	5.0002
7.3400	0.6120	5.0716
7.3600	0.6130	5.0516
7.3800	0.6130	5.0646
7.4000	0.6150	5.0936
7.4200	0.6200	5.1600
7.4400	0.6180	5.1345
7.4600	0.6190	5.2636
7.4800	0.6220	5.2797
7.5000	0.6200	5.5561
7.5200	0.6270	5.5312
7.5400	0.6270	5.3081
7.5600	0.6270	5.2240
7.5800	0.6300	5.2355
7.6000	0.6340	5.2876
7.6200	0.6340	5.2073
7.6400	0.6350	5.2139
7.6600	0.6360	5.4078
7.6800	0.6360	5.3867
7.7000	0.6410	5.3997
7.7200	0.6430	5.2731
7.7400	0.6440	5.2888
7.7600	0.6450	5.3542
7.7800	0.6470	5.4628
7.8000	0.6490	5.4912
7.8200	0.6510	5.4926
7.8400	0.6510	5.5422
7.8600	0.6490	5.5475
7.8800	0.6530	5.5318
7.9000	0.6580	5.6621
7.9200	0.6580	5.5048
7.9400	0.6600	5.4846
7.9600	0.6590	5.6297
7.9800	0.6600	5.6594
8.0000	0.6660	5.6197
8.0200	0.6640	5.4646
8.0400	0.6720	5.6954
8.0600	0.6710	5.7695
8.0800	0.6730	5.9056
8.1000	0.6730	5.9491
8.1200	0.6770	6.0006
8.1400	0.6770	5.9209
8.1600	0.6780	5.7051
8.1800	0.6780	5.7136
8.2000	0.6800	5.8113
8.2200	0.6810	5.7174
8.2400	0.6850	5.8008
8.2600	0.6880	5.9230
8.2800	0.6900	5.8921
8.3000	0.6890	5.8664
8.3200	0.6910	5.8387
8.3400	0.6950	5.7044
8.3600	0.6970	5.7568
8.3800	0.6970	5.8927
8.4000	0.6990	5.9570
8.4200	0.7010	5.9126
8.4400	0.7010	6.0005
8.4600	0.7050	6.1353
8.4800	0.7020	6.1717
8.5000	0.7080	6.2611
8.5200	0.7100	6.1202
8.5400	0.7080	5.9724
8.5600	0.7130	6.0453
8.5800	0.7130	6.0291
8.6000	0.7150	6.0821
8.6200	0.7180	6.0444
8.6400	0.7180	6.0861
8.6600	0.7200	6.1898
8.6800	0.7200	6.2978
8.7000	0.7230	6.3444
8.7200	0.7260	6.2954
8.7400	0.7280	6.3403
8.7600	0.7300	6.2915
8.7800	0.7330	6.3657
8.8000	0.7330	6.3919
8.8200	0.7340	6.5857
8.8400	0.7330	6.4957
8.8600	0.7370	6.5073
8.8800	0.7400	6.5476
8.9000	0.7410	6.5298
8.9200	0.7420	6.5168
8.9400	0.7440	6.5149
8.9600	0.7460	6.6110
8.9800	0.7470	6.5928
9.0000	0.7490	6.5787
9.0200	0.7490	6.4597
9.0400	0.7530	6.5215
9.0600	0.7530	6.6343
9.0800	0.7550	6.6158
9.1000	0.7540	6.6445
9.1200	0.7590	6.7826
9.1400	0.7610	6.6654
9.1600	0.7630	6.6113
9.1800	0.7610	6.6322
9.2000	0.7620	6.7016
9.2200	0.7650	6.7160
9.2400	0.7670	6.7179
9.2600	0.7740	6.7302
9.2800	0.7730	6.8390
9.3000	0.7730	6.9016
9.3200	0.7760	6.8602
9.3400	0.7770	6.8739
9.3600	0.7800	6.9891
9.3800	0.7830	7.0187
9.4000	0.7840	7.1726
9.4200	0.7830	7.1375
9.4400	0.7860	7.0348
9.4600	0.7870	7.0063
9.4800	0.7890	7.1939
9.5000	0.7910	7.1255
9.5200	0.7930	6.9517
9.5400	0.7950	7.0406
9.5600	0.7960	6.9369
9.5800	0.7960	6.7221
9.6000	0.7980	6.7525
9.6200	0.8000	6.7577
9.6400	0.8030	6.8333
9.6600	0.8050	7.0394
9.6800	0.8060	7.0697
9.7000	0.8060	6.9666
9.7200	0.8070	6.9146
9.7400	0.8090	6.8454
9.7600	0.8090	7.0174
9.7800	0.8120	7.0178
9.8000	0.8170	7.0247
9.8200	0.8170	7.0423
9.8400	0.8180	7.0423
9.8600	0.8190	7.0036
9.8800	0.8220	7.0789
9.9000	0.8220	7.0966
9.9200	0.8260	7.2121
9.9400	0.8280	7.0230
9.9600	0.8300	7.0828
9.9800	0.8310	7.1792
10.0000	0.8330	7.2308
10.0200	0.8340	7.2715
10.0400	0.8360	7.2730
10.0600	0.8360	7.2389
10.0800	0.8370	7.2717
10.1000	0.8410	7.3116
10.1200	0.8430	7.2397
10.1400	0.8430	7.3014
10.1600	0.8460	7.3435
10.1800	0.8470	7.3767
10.2000	0.8500	7.3868
10.2200	0.8490	7.3825
10.2400	0.8520	7.3001
10.2600	0.8540	7.5343
10.2800	0.8570	7.5582
10.3000	0.8550	7.5036
10.3200	0.8580	7.5507
10.3400	0.8590	7.4799
10.3600	0.8600	7.3388
10.3800	0.8650	7.2833
10.4000	0.8670	7.3521
10.4200	0.8700	7.3914
10.4400	0.8680	7.3970
10.4600	0.8700	7.3681
10.4800	0.8700	7.4427
10.5000	0.8730	7.3699
10.5200	0.8760	7.2587
10.5400	0.8790	7.2653
10.5600	0.8790	7.3605
10.5800	0.8790	7.3699
10.6000	0.8830	7.2414
10.6200	0.8840	7.4679
10.6400	0.8830	7.5693
10.6600	0.8870	7.5904
10.6800	0.8890	7.6190
10.7000	0.8910	7.6978
10.7200	0.8910	7.6984
10.7400	0.8950	7.6535
10.7600	0.8970	7.6268
10.7800	0.8970	7.5264
10.8000	0.9000	7.5785
10.8200	0.9020	7.6583
10.8400	0.9010	7.7201
10.8600	0.9010	7.7210
10.8800	0.9030	7.7385
10.9000	0.9060	7.7643
10.9200	0.9110	7.6691
10.9400	0.9110	7.7048
10.9600	0.9120	7.6676
10.9800	0.9130	7.7141
11.0000	0.9120	7.8278
11.0200	0.9150	8.0198
11.0400	0.9220	7.9103
11.0600	0.9210	7.8794
11.0800	0.9240	7.8292
11.1000	0.9250	7.7559
11.1200	0.9260	7.8562
11.1400	0.9260	7.9429
11.1600	0.9300	7.9839
11.1800	0.9290	7.9567
11.2000	0.9300	7.9882
11.2200	0.9310	7.8644
11.2400	0.9380	8.0523
11.2600	0.9360	8.3378
11.2800	0.9410	8.2296
11.3000	0.9410	8.0972
11.3200	0.9410	8.0805
11.3400	0.9430	8.1020
11.3600	0.9450	7.9957
11.3800	0.9480	8.0575
11.4000	0.9460	8.1391
11.4200	0.9480	8.0580
11.4400	0.9500	8.0947
11.4600	0.9520	8.1800
11.4800	0.9560	8.1237
11.5000	0.9570	8.1261
11.5200	0.9580	8.0930
11.5400	0.9610	8.1921
11.5600	0.9620	8.2914
11.5800	0.9650	8.3164
11.6000	0.9650	8.4358
11.6200	0.9680	8.4513
11.6400	0.9690	8.3089
11.6600	0.9680	8.3314
11.6800	0.9720	8.5229
11.7000	0.9730	8.5214
11.7200	0.9740	8.5121
11.7400	0.9780	8.5483
11.7600	0.9800	8.6773
11.7800	0.9820	8.6097
11.8000	0.9800	8.5012
11.8200	0.9850	8.4619
11.8400	0.9830	8.4780
11.8600	0.9860	8.4667
11.8800	0.9880	8.5502
11.9000	0.9910	8.6145
11.9200	0.9960	8.5356
11.9400	0.9930	8.6076
11.9600	0.9930	8.5848
11.9800	0.9950	8.4358
12.0000	0.9970	8.0070
12.0200	1.0010	7.7082
12.0400	1.0010	7.6593
12.0600	1.0020	7.6404
12.0800	1.0060	7.6121
12.1000	1.0060	7.6960
12.1200	1.0090	7.6615
12.1400	1.0090	7.6414
12.1600	1.0110	7.7510
12.1800	1.0120	7.9416
12.2000	1.0130	7.9463
12.2200	1.0180	7.7011
12.2400	1.0180	7.8324
12.2600	1.0200	8.0086
12.2800	1.0190	8.0617
12.3000	1.0210	8.0203
12.3200	1.0250	7.9959
12.3400	1.0280	8.0797
12.3600	1.0300	8.1387
12.3800	1.0280	8.1552
12.4000	1.0330	8.1757
12.4200	1.0310	8.1845
12.4400	1.0350	8.2259
12.4600	1.0370	8.2676
12.4800	1.0390	8.2620
12.5000	1.0420	8.2811
12.5200	1.0390	8.3414
12.5400	1.0450	8.5963
12.5600	1.0440	8.5954
12.5800	1.0470	8.5266
12.6000	1.0480	8.3776
12.6200	1.0510	8.3853
12.6400	1.0510	8.5184
12.6600	1.0530	8.6322
12.6800	1.0530	8.6571
12.7000	1.0540	8.7022
12.7200	1.0590	8.2637
12.7400	1.0620	8.3733
12.7600	1.0610	8.7613
12.7800	1.0630	9.0072
12.8000	1.0640	9.0100
12.8200	1.0660	8.8850
12.8400	1.0670	8.8942
12.8600	1.0690	8.7793
12.8800	1.0730	8.8821
12.9000	1.0720	8.9841
12.9200	1.0740	9.0395
12.9400	1.0790	9.1654
12.9600	1.0810	9.2063
12.9800	1.0790	9.1127
13.0000	1.0800	9.0977
13.0200	1.0830	9.1172
13.0400	1.0870	9.2166
13.0600	1.0840	9.2472
13.0800	1.0890	9.5423
13.1000	1.0920	9.5143
13.1200	1.0930	9.3750
13.1400	1.0950	9.5136
13.1600	1.0950	9.5470
13.1800	1.0970	9.6257
13.2000	1.0970	9.6340
13.2200	1.1010	9.5079
13.2400	1.1000	9.5361
13.2600	1.1020	9.6117
13.2800	1.1050	9.6872
13.3000	1.1050	9.6632
13.3200	1.1060	9.6796
13.3400	1.1080	9.7240
13.3600	1.1110	9.8385
13.3800	1.1140	9.9437
13.4000	1.1170	10.0289
13.4200	1.1180	10.0878
13.4400	1.1170	10.0512
13.4600	1.1180	9.9636
13.4800	1.1200	9.8503
13.5000	1.1240	9.9058
13.5200	1.1230	9.9603
13.5400	1.1250	10.0032
13.5600	1.1280	9.9886
13.5800	1.1310	10.0234
13.6000	1.1320	9.9873
13.6200	1.1350	10.1672
13.6400	1.1350	10.2195
13.6600	1.1380	10.2427
13.6800	1.1370	10.2135
13.7000	1.1410	10.2384
13.7200	1.1440	10.2432
13.7400	1.1440	10.3238
13.7600	1.1450	10.4207
13.7800	1.1460	10.3803
13.8000	1.1470	10.3836
13.8200	1.1490	10.2268
13.8400	1.1530	9.9466
13.8600	1.1540	9.4664
13.8800	1.1570	9.2669
13.9000	1.1570	9.2524
13.9200	1.1570	9.2922
13.9400	1.1580	9.2706
13.9600	1.1610	9.3294
13.9800	1.1620	9.4146
14.0000	1.1680	9.3596
14.0200	1.1710	9.3482
14.0400	1.1670	9.4605
14.0600	1.1690	9.5290
14.0800	1.1740	9.5140
14.1000	1.1750	9.5890
14.1200	1.1740	9.6480
14.1400	1.1760	9.5653
14.1600	1.1770	9.6080
14.1800	1.1800	9.6370
14.2000	1.1810	9.7116
14.2200	1.1860	9.8001
14.2400	1.1870	9.8370
14.2600	1.1880	9.7919
14.2800	1.1860	9.8614
14.3000	1.1880	9.9260
14.3200	1.1950	9.8797
14.3400	1.1930	9.9769
14.3600	1.1960	9.9493
14.3800	1.1950	9.9720
14.4000	1.1970	10.0063
14.4200	1.2010	10.0647
14.4400	1.2010	10.2292
14.4600	1.2050	10.4528
14.4800	1.2050	10.3484
14.5000	1.2060	10.2813
14.5200	1.2110	10.1761
14.5400	1.2110	10.2014
14.5600	1.2110	10.1267
14.5800	1.2130	10.1645
14.6000	1.2160	10.3040
14.6200	1.2200	10.3436
14.6400	1.2210	10.4479
14.6600	1.2210	10.4678
14.6800	1.2230	10.3777
14.7000	1.2240	10.3926
14.7200	1.2210	10.4644
14.7400	1.2270	10.5766
14.7600	1.2280	10.5610
14.7800	1.2290	10.5630
14.8000	1.2340	10.5727
14.8200	1.2320	10.5990
14.8400	1.2340	10.6518
14.8600	1.2370	10.3912
14.8800	1.2370	10.5675
14.9000	1.2390	10.7417
14.9200	1.2410	10.7884
14.9400	1.2440	10.7951
14.9600	1.2430	10.8302
14.9800	1.2460	10.9016
15.0000	1.2470	10.9149
15.0200	1.2470	10.9918
15.0400	1.2510	11.1798
15.0600	1.2530	11.2117
15.0800	1.2530	11.1587
15.1000	1.2540	11.1751
15.1200	1.2580	11.2624
15.1400	1.2590	11.3161
15.1600	1.2630	11.3146
15.1800	1.2610	11.2881
15.2000	1.2650	11.3328
15.2200	1.2660	11.4010
15.2400	1.2670	11.4605
15.2600	1.2680	11.5068
15.2800	1.2720	11.5219
15.3000	1.2740	11.5553
15.3200	1.2770	11.6224
15.3400	1.2780	11.6197
15.3600	1.2780	11.7653
15.3800	1.2800	11.7850
15.4000	1.2800	11.5093
15.4200	1.2850	11.7337
15.4400	1.2830	11.8780
15.4600	1.2890	11.5628
15.4800	1.2890	11.8005
15.5000	1.2890	11.9950
15.5200	1.2920	12.1767
15.5400	1.2920	11.9687
15.5600	1.2980	11.9779
15.5800	1.2990	12.1492
15.6000	1.2980	12.2031
15.6200	1.3020	12.1383
15.6400	1.3020	12.1743
15.6600	1.3030	12.2612
15.6800	1.3040	12.3439
15.7000	1.3080	12.3499
15.7200	1.3060	12.4144
15.7400	1.3110	12.3833
15.7600	1.3100	12.4265
15.7800	1.3140	12.5017
15.8000	1.3160	12.2654
15.8200	1.3200	12.4124
15.8400	1.3200	12.5680
15.8600	1.3210	12.6237
15.8800	1.3210	12.7687
15.9000	1.3230	12.7470
15.9200	1.3240	12.7395
15.9400	1.3260	12.6597
15.9600	1.3270	12.7107
15.9800	1.3300	12.7436
16.0000	1.3300	12.7626
16.0200	1.3350	12.9310
16.0400	1.3360	13.0612
16.0600	1.3370	12.9892
16.0800	1.3390	13.0440
16.1000	1.3390	13.0107
16.1200	1.3430	13.0704
16.1400	1.3420	13.3101
16.1600	1.3460	13.3763
16.1800	1.3450	13.2845
16.2000	1.3490	13.2845
16.2200	1.3490	13.1545
16.2400	1.3510	13.0995
16.2600	1.3530	13.4322
16.2800	1.3560	13.6038
16.3000	1.3540	13.5280
16.3200	1.3560	13.4636
16.3400	1.3600	13.4659
16.3600	1.3620	13.5125
16.3800	1.3670	13.6367
16.4000	1.3670	13.7925
16.4200	1.3650	13.8635
16.4400	1.3680	13.8924
16.4600	1.3690	13.8439
16.4800	1.3740	14.0453
16.5000	1.3710	14.1044
16.5200	1.3750	14.1735
16.5400	1.3760	14.0954
16.5600	1.3770	14.0942
16.5800	1.3820	14.1673
16.6000	1.3820	14.2475
16.6200	1.3850	14.3003
16.6400	1.3860	14.1892
16.6600	1.3860	14.1172
16.6800	1.3900	14.0665
16.7000	1.3880	14.0632
16.7200	1.3890	14.2265
16.7400	1.3940	14.3527
16.7600	1.3920	14.3741
16.7800	1.3970	14.3980
16.8000	1.3990	14.2783
16.8200	1.4020	14.3321
16.8400	1.4040	14.4864
16.8600	1.4030	14.6762
16.8800	1.4060	14.7299
16.9000	1.4050	14.6663
16.9200	1.4070	14.7897
16.9400	1.4130	14.7166
16.9600	1.4120	14.6889
16.9800	1.4110	14.7033
17.0000	1.4150	14.6919
17.0200	1.4150	14.7863
17.0400	1.4170	14.8763
17.0600	1.4200	14.9317
17.0800	1.4220	14.8563
17.1000	1.4250	14.8229
17.1200	1.4250	14.9299
17.1400	1.4270	15.0555
17.1600	1.4280	15.1607
17.1800	1.4300	15.0007
17.2000	1.4330	14.9517
17.2200	1.4330	15.0996
17.2400	1.4360	15.2381
17.2600	1.4370	15.3118
17.2800	1.4360	15.4898
17.3000	1.4390	15.5832
17.3200	1.4450	15.4829
17.3400	1.4460	15.5417
17.3600	1.4440	15.5282
17.3800	1.4470	15.4295
17.4000	1.4470	15.4655
17.4200	1.4520	15.5887
17.4400	1.4550	15.7111
17.4600	1.4520	15.8164
17.4800	1.4530	15.8232
17.5000	1.4560	15.7913
17.5200	1.4590	15.8917
17.5400	1.4620	15.9744
17.5600	1.4600	15.8900
17.5800	1.4610	15.8789
17.6000	1.4640	15.9339
17.6200	1.4700	16.0631
17.6400	1.4690	16.1848
17.6600	1.4710	16.2806
17.6800	1.4700	16.4108
17.7000	1.4730	16.6248
17.7200	1.4730	16.5704
17.7400	1.4780	16.5574
17.7600	1.4810	16.3276
17.7800	1.4820	16.3809
17.8000	1.4820	16.3487
17.8200	1.4830	16.3721
17.8400	1.4830	16.4070
17.8600	1.4860	16.3976
17.8800	1.4860	16.4582
17.9000	1.4940	16.5247
17.9200	1.4920	16.5842
17.9400	1.4920	16.5824
17.9600	1.4960	16.5669
17.9800	1.4950	16.6034
18.0000	1.4990	16.7401
18.0200	1.5000	16.7658
18.0400	1.5030	16.6516
18.0600	1.5010	16.7446
18.0800	1.5050	16.9149
18.1000	1.5070	16.9141
18.1200	1.5090	16.8789
18.1400	1.5080	16.8423
18.1600	1.5100	16.9862
18.1800	1.5160	17.0348
18.2000	1.5140	16.8890
18.2200	1.5150	16.9055
18.2400	1.5160	17.0565
18.2600	1.5180	16.9990
18.2800	1.5230	16.9163
18.3000	1.5210	16.9956
18.3200	1.5230	16.9846
18.3400	1.5260	17.0781
18.3600	1.5290	17.0520
18.3800	1.5320	16.9858
18.4000	1.5320	16.8735
18.4200	1.5340	16.9952
18.4400	1.5330	17.0840
18.4600	1.5370	17.1000
18.4800	1.5380	17.1164
18.5000	1.5400	17.0913
18.5200	1.5430	17.0911
18.5400	1.5420	17.1186
18.5600	1.5450	17.1607
18.5800	1.5460	17.2404
18.6000	1.5500	17.0094
18.6200	1.5480	16.7483
18.6400	1.5500	16.6760
18.6600	1.5550	16.7132
18.6800	1.5550	16.7948
18.7000	1.5580	16.8875
18.7200	1.5600	16.8386
18.7400	1.5600	16.8101
18.7600	1.5590	16.8873
18.7800	1.5610	17.0053
18.8000	1.5670	16.9701
18.8200	1.5650	16.9660
18.8400	1.5710	17.0311
18.8600	1.5710	17.0117
18.8800	1.5700	17.0552
18.9000	1.5720	17.0521
18.9200	1.5720	17.0834
18.9400	1.5780	17.1113
18.9600	1.5810	17.1927
18.9800	1.5820	17.1995
19.0000	1.5820	17.2803
19.0200	1.5850	17.1265
19.0400	1.5840	16.7327
19.0600	1.5880	16.4482
19.0800	1.5890	16.5440
19.1000	1.5930	16.5670
19.1200	1.5930	16.5089
19.1400	1.5950	16.5166
19.1600	1.5960	16.5392
19.1800	1.5960	16.4849
19.2000	1.5970	16.5578
19.2200	1.6010	16.6753
19.2400	1.6020	16.7771
19.2600	1.6040	16.7633
19.2800	1.6040	16.7649
19.3000	1.6040	16.7128
19.3200	1.6110	16.7428
19.3400	1.6110	16.6656
19.3600	1.6110	16.6895
19.3800	1.6120	16.6847
19.4000	1.6140	16.6939
19.4200	1.6190	16.6858
19.4400	1.6200	16.8016
19.4600	1.6210	17.0032
19.4800	1.6220	17.1175
19.5000	1.6220	17.0520
19.5200	1.6270	17.1403
19.5400	1.6280	17.0141
19.5600	1.6300	16.8928
19.5800	1.6310	16.9013
19.6000	1.6310	16.8402
19.6200	1.6350	16.9994
19.6400	1.6370	17.2038
19.6600	1.6340	17.3091
19.6800	1.6360	17.4524
19.7000	1.6390	17.3100
19.7200	1.6420	16.9974
19.7400	1.6430	17.1352
19.7600	1.6460	17.2657
19.7800	1.6450	17.3078
19.8000	1.6470	17.2646
19.8200	1.6490	17.2422
19.8400	1.6500	17.1896
19.8600	1.6530	17.1089
19.8800	1.6600	17.1772
19.9000	1.6600	17.2809
19.9200	1.6570	17.4358
19.9400	1.6600	17.4503
19.9600	1.6610	17.4193
19.9800	1.6660	17.2924
20.0000	1.6640	17.2993
20.0200	1.6660	17.3124
20.0400	1.6670	17.3020
20.0600	1.6720	17.2227
20.0800	1.6700	17.2482
20.1000	1.6710	17.2548
20.1200	1.6740	17.2206
20.1400	1.6740	17.0291
20.1600	1.6760	17.0873
20.1800	1.6820	17.1772
20.2000	1.6820	17.2492
20.2200	1.6830	17.2867
20.2400	1.6860	17.2672
20.2600	1.6850	17.2760
20.2800	1.6910	17.2834
20.3000	1.6910	17.2853
20.3200	1.6940	17.3261
20.3400	1.6920	17.2990
20.3600	1.6950	17.3351
20.3800	1.6960	17.2146
20.4000	1.6980	17.4449
20.4200	1.6980	17.5240
20.4400	1.7000	17.3678
20.4600	1.7030	17.3448
20.4800	1.7030	17.3053
20.5000	1.7070	17.2477
20.5200	1.7090	17.3895
20.5400	1.7130	17.4739
20.5600	1.7110	17.4373
20.5800	1.7130	17.6163
20.6000	1.7130	17.3020
20.6200	1.7180	17.2612
20.6400	1.7180	17.4454
20.6600	1.7210	17.5327
20.6800	1.7220	17.6146
20.7000	1.7210	17.5482
20.7200	1.7230	17.4650
20.7400	1.7280	17.4654
20.7600	1.7300	17.4397
20.7800	1.7310	17.5484
20.8000	1.7320	17.6364
20.8200	1.7310	17.9654
20.8400	1.7350	17.8804
20.8600	1.7370	17.8569
20.8800	1.7370	17.8044
20.9000	1.7410	17.8335
20.9200	1.7400	17.8900
20.9400	1.7470	17.9361
20.9600	1.7430	18.0174
20.9800	1.7490	18.0559
21.0000	1.7490	18.0800
21.0200	1.7460	18.0495
21.0400	1.7480	18.0825
21.0600	1.7520	18.1026
21.0800	1.7570	18.1627
21.1000	1.7560	18.2238
21.1200	1.7550	18.2606
21.1400	1.7620	18.3083
21.1600	1.7590	18.2327
21.1800	1.7630	18.2005
21.2000	1.7660	18.1770
21.2200	1.7670	18.2533
21.2400	1.7700	18.2816
21.2600	1.7710	18.2447
21.2800	1.7720	18.2570
21.3000	1.7710	18.2341
21.3200	1.7740	18.2404
21.3400	1.7790	18.2592
21.3600	1.7780	18.3684
21.3800	1.7790	18.3499
21.4000	1.7830	18.2502
21.4200	1.7830	18.3268
21.4400	1.7850	18.4386
21.4600	1.7850	18.5194
21.4800	1.7870	18.4888
21.5000	1.7920	18.4138
21.5200	1.7920	18.4209
21.5400	1.7950	18.4626
21.5600	1.7940	18.4728
21.5800	1.7960	18.5250
21.6000	1.7990	18.5208
21.6200	1.7990	18.6362
21.6400	1.8000	18.5884
21.6600	1.8020	18.5560
21.6800	1.8050	18.6448
21.7000	1.8080	18.6079
21.7200	1.8080	18.4272
21.7400	1.8090	18.2545
21.7600	1.8120	18.3774
21.7800	1.8140	18.2899
21.8000	1.8150	18.1023
21.8200	1.8180	18.0599
21.8400	1.8210	18.1087
21.8600	1.8200	18.1392
21.8800	1.8220	18.2334
21.9000	1.8230	18.0107
21.9200	1.8230	17.8690
21.9400	1.8250	18.1102
21.9600	1.8260	18.1632
21.9800	1.8320	18.1738
22.0000	1.8330	18.4428
22.0200	1.8330	18.4114
22.0400	1.8370	18.5443
22.0600	1.8380	18.6533
22.0800	1.8390	18.4823
22.1000	1.8390	18.5107
22.1200	1.8400	18.6664
22.1400	1.8450	18.6683
22.1600	1.8430	18.7211
22.1800	1.8490	18.7535
22.2000	1.8500	18.8176
22.2200	1.8500	18.8834
22.2400	1.8550	18.8021
22.2600	1.8550	18.9722
22.2800	1.8550	18.9793
22.3000	1.8550	18.9831
22.3200	1.8580	19.1448
22.3400	1.8620	19.1193
22.3600	1.8610	19.1908
22.3800	1.8640	19.2325
22.4000	1.8670	19.1875
22.4200	1.8670	19.1725
22.4400	1.8690	19.4979
22.4600	1.8720	19.4866
22.4800	1.8730	19.3222
22.5000	1.8730	19.3085
22.5200	1.8750	19.3393
22.5400	1.8770	19.5504
22.5600	1.8800	19.5329
22.5800	1.8830	19.5341
22.6000	1.8810	19.2552
22.6200	1.8810	19.3383
22.6400	1.8830	19.5095
22.6600	1.8870	19.5959
22.6800	1.8870	19.6449
22.7000	1.8920	19.6946
22.7200	1.8890	19.8568
22.7400	1.8920	19.7697
22.7600	1.8960	19.8871
22.7800	1.8980	19.7677
22.8000	1.9010	19.8344
22.8200	1.9010	19.9098
22.8400	1.9000	19.9998
22.8600	1.9030	20.1730
22.8800	1.9040	20.2108
22.9000	1.9050	20.1820
22.9200	1.9070	20.2147
22.9400	1.9100	20.2540
22.9600	1.9090	20.4219
22.9800	1.9110	20.5409
23.0000	1.9170	20.5003
23.0200	1.9190	20.3956
23.0400	1.9190	20.4297
23.0600	1.9170	20.4795
23.0800	1.9190	20.5919
23.1000	1.9220	20.6332
23.1200	1.9280	20.7329
23.1400	1.9270	20.6889
23.1600	1.9300	20.6996
23.1800	1.9320	20.6063
23.2000	1.9300	20.5621
23.2200	1.9340	20.8455
23.2400	1.9350	20.9592
23.2600	1.9340	20.8937
23.2800	1.9390	20.8485
23.3000	1.9400	20.7882
23.3200	1.9430	20.8740
23.3400	1.9440	20.8603
23.3600	1.9440	20.9641
23.3800	1.9490	21.0744
23.4000	1.9490	21.2015
23.4200	1.9510	21.2438
23.4400	1.9510	21.2572
23.4600	1.9530	21.2955
23.4800	1.9530	21.3362
23.5000	1.9560	21.3966
23.5200	1.9580	21.4862
23.5400	1.9600	21.3823
23.5600	1.9630	21.2057
23.5800	1.9640	21.1046
23.6000	1.9650	21.1063
23.6200	1.9670	21.1364
23.6400	1.9690	21.1621
23.6600	1.9690	21.0554
23.6800	1.9740	21.0847
23.7000	1.9750	21.2222
23.7200	1.9730	21.2968
23.7400	1.9730	21.2650
23.7600	1.9760	21.1757
23.7800	1.9810	21.2730
23.8000	1.9810	21.4266
23.8200	1.9850	21.5264
23.8400	1.9840	21.5021
23.8600	1.9860	21.5519
23.8800	1.9880	21.9202
23.9000	1.9890	21.9325
23.9200	1.9920	21.7473
23.9400	1.9940	21.6790
23.9600	1.9960	21.6647
23.9800	1.9980	21.8472
24.0000	1.9970	21.9468
24.0200	1.9970	21.8973
24.0400	2.0000	21.8488
24.0600	2.0040	21.9107
24.0800	2.0050	22.0237
24.1000	2.0070	22.2102
24.1200	2.0100	22.1805
24.1400	2.0120	22.1089
24.1600	2.0120	22.1907
24.1800	2.0130	22.2834
24.2000	2.0150	22.2597
24.2200	2.0150	22.1742
24.2400	2.0190	22.4042
24.2600	2.0200	22.5855
24.2800	2.0240	22.4306
24.3000	2.0230	22.5750
24.3200	2.0260	22.6331
24.3400	2.0250	22.4152
24.3600	2.0280	22.7430
24.3800	2.0290	22.6769
24.4000	2.0330	22.6770
24.4200	2.0350	22.8230
24.4400	2.0360	22.8702
24.4600	2.0390	22.9123
24.4800	2.0370	22.9406
24.5000	2.0410	22.9703
24.5200	2.0420	23.0014
24.5400	2.0440	23.0604
24.5600	2.0430	23.3516
24.5800	2.0440	23.3577
24.6000	2.0470	23.4344
24.6200	2.0500	23.3471
24.6400	2.0540	23.3409
24.6600	2.0540	23.5853
24.6800	2.0570	23.5624
24.7000	2.0570	23.3967
24.7200	2.0590	23.3395
24.7400	2.0600	23.3132
24.7600	2.0630	23.3861
24.7800	2.0640	23.5778
24.8000	2.0650	23.5896
24.8200	2.0690	23.5430
24.8400	2.0690	23.6899
24.8600	2.0680	23.5960
24.8800	2.0730	23.6238
24.9000	2.0760	23.6837
24.9200	2.0760	23.8005
24.9400	2.0770	23.8083
24.9600	2.0790	23.9148
24.9800	2.0800	24.0012
25.0000	2.0800	24.0194
25.0200	2.0810	24.0056
25.0400	2.0860	24.0151
25.0600	2.0880	24.0323
25.0800	2.0900	24.0719
25.1000	2.0900	23.9175
25.1200	2.0930	23.9562
25.1400	2.0940	23.9892
25.1600	2.0960	23.8813
25.1800	2.0940	23.9297
25.2000	2.0980	24.1465
25.2200	2.0980	24.1282
25.2400	2.1020	24.1916
25.2600	2.1040	24.1505
25.2800	2.1040	24.1696
25.3000	2.1080	24.0140
25.3200	2.1100	23.7806
25.3400	2.1090	23.7603
25.3600	2.1120	23.6778
25.3800	2.1130	23.7727
25.4000	2.1160	23.8312
25.4200	2.1170	23.7126
25.4400	2.1200	23.7003
25.4600	2.1230	23.6769
25.4800	2.1220	23.8285
25.5000	2.1240	23.9357
25.5200	2.1240	23.9746
25.5400	2.1270	23.7835
25.5600	2.1300	23.8973
25.5800	2.1300	24.1032
25.6000	2.1300	24.1510
25.6200	2.1330	24.1164
25.6400	2.1360	24.1602
25.6600	2.1370	24.1629
25.6800	2.1410	24.1768
25.7000	2.1420	24.2461
25.7200	2.1430	24.2350
25.7400	2.1440	24.3508
25.7600	2.1470	24.4003
25.7800	2.1490	24.4201
25.8000	2.1490	24.3409
25.8200	2.1510	24.3031
25.8400	2.1530	24.3809
25.8600	2.1510	24.3667
25.8800	2.1530	24.4208
25.9000	2.1560	24.3527
25.9200	2.1600	24.3900
25.9400	2.1620	24.5372
25.9600	2.1630	24.6447
25.9800	2.1650	24.6106
26.0000	2.1700	24.4479
26.0200	2.1700	23.2874
26.0400	2.1680	22.6906
26.0600	2.1710	22.4982
26.0800	2.1700	22.4984
26.1000	2.1720	22.3834
26.1200	2.1770	22.3084
26.1400	2.1790	22.2739
26.1600	2.1800	22.5050
26.1800	2.1800	22.5637
26.2000	2.1800	22.5328
26.2200	2.1820	22.6447
26.2400	2.1850	22.7016
26.2600	2.1880	22.8148
26.2800	2.1890	22.8514
26.3000	2.1890	22.8759
26.3200	2.1930	22.7822
26.3400	2.1950	22.5340
26.3600	2.1950	22.6059
26.3800	2.1960	22.6792
26.4000	2.1970	22.7932
26.4200	2.2000	22.8531
26.4400	2.2030	22.5699
26.4600	2.2040	22.6582
26.4800	2.2060	22.7869
26.5000	2.2050	23.0741
26.5200	2.2060	23.1452
26.5400	2.2080	23.0441
26.5600	2.2130	22.9305
26.5800	2.2160	22.9800
26.6000	2.2160	22.9787
26.6200	2.2160	23.0927
26.6400	2.2180	23.1129
26.6600	2.2210	23.0953
26.6800	2.2220	22.9002
26.7000	2.2260	23.0328
26.7200	2.2250	23.1318
26.7400	2.2260	23.1444
26.7600	2.2290	23.2018
26.7800	2.2300	23.1384
26.8000	2.2310	23.1480
26.8200	2.2340	23.1927
26.8400	2.2350	23.2433
26.8600	2.2360	23.3648
26.8800	2.2390	23.3543
26.9000	2.2430	23.3144
26.9200	2.2420	23.4223
26.9400	2.2450	23.3623
26.9600	2.2460	23.3464
26.9800	2.2460	23.3478
27.0000	2.2440	23.3742
27.0200	2.2500	23.4550
27.0400	2.2530	23.4757
27.0600	2.2550	23.4335
27.0800	2.2510	23.5187
27.1000	2.2570	23.4233
27.1200	2.2590	23.3764
27.1400	2.2620	23.5389
27.1600	2.2600	23.6603
27.1800	2.2630	23.6551
27.2000	2.2660	23.7086
27.2200	2.2660	23.8735
27.2400	2.2690	23.9903
27.2600	2.2720	23.8700
27.2800	2.2720	23.7343
27.3000	2.2680	23.7838
27.3200	2.2720	23.9849
27.3400	2.2750	24.1500
27.3600	2.2770	24.2947
27.3800	2.2790	23.0495
27.4000	2.2800	21.8078
27.4200	2.2830	21.3559
27.4400	2.2850	21.1658
27.4600	2.2850	21.0942
27.4800	2.2900	21.2009
27.5000	2.2920	21.3533
27.5200	2.2940	21.3912
27.5400	2.2940	21.3177
27.5600	2.2960	21.4414
27.5800	2.2990	21.4120
27.6000	2.2960	21.4082
27.6200	2.3020	21.2338
27.6400	2.3030	21.2771
27.6600	2.3020	21.1788
27.6800	2.3030	21.1671
27.7000	2.3090	21.1950
27.7200	2.3090	21.0940
27.7400	2.3110	21.1530
27.7600	2.3130	21.1834
27.7800	2.3130	21.2653
27.8000	2.3140	21.3457
27.8200	2.3180	21.2475
27.8400	2.3190	21.2529
27.8600	2.3200	21.3655
27.8800	2.3180	21.4350
27.9000	2.3230	21.3894
27.9200	2.3240	21.3459
27.9400	2.3270	21.4805
27.9600	2.3310	21.4294
27.9800	2.3300	21.2978
28.0000	2.3280	21.3153
28.0200	2.3320	21.3795
28.0400	2.3350	21.4242
28.0600	2.3350	21.4710
28.0800	2.3390	21.3946
28.1000	2.3400	21.3734
28.1200	2.3430	21.3816
28.1400	2.3450	21.4445
28.1600	2.3440	21.5766
28.1800	2.3440	21.4872
28.2000	2.3470	21.5098
28.2200	2.3490	21.4106
28.2400	2.3520	21.3086
28.2600	2.3520	21.4199
28.2800	2.3590	21.3786
28.3000	2.3580	21.2779
28.3200	2.3590	21.2476
28.3400	2.3620	21.1901
28.3600	2.3620	21.2133
28.3800	2.3610	21.2387
28.4000	2.3620	21.1472
28.4200	2.3630	21.1728
28.4400	2.3700	21.2161
28.4600	2.3680	21.1876
28.4800	2.3710	21.2106
28.5000	2.3740	21.1894
28.5200	2.3760	21.0920
28.5400	2.3770	21.1775
28.5600	2.3800	21.1297
28.5800	2.3820	21.1554
28.6000	2.3830	21.1606
28.6200	2.3840	21.0769
28.6400	2.3820	21.2040
28.6600	2.3880	21.2059
28.6800	2.3890	21.2104
28.7000	2.3910	21.1775
28.7200	2.3940	21.2452
28.7400	2.3940	21.1043
28.7600	2.3930	21.2027
28.7800	2.3960	21.2570
28.8000	2.4000	21.2243
28.8200	2.4010	20.6264
28.8400	2.4030	20.1791
28.8600	2.4050	20.0436
28.8800	2.4060	20.0523
28.9000	2.4070	20.0103
28.9200	2.4070	19.9780
28.9400	2.4100	19.9317
28.9600	2.4120	19.9479
28.9800	2.4150	19.9345
29.0000	2.4150	19.8865
29.0200	2.4190	19.7699
29.0400	2.4170	19.8395
29.0600	2.4220	19.8691
29.0800	2.4250	19.8434
29.1000	2.4230	19.7730
29.1200	2.4250	19.7348
29.1400	2.4260	19.7073
29.1600	2.4300	19.7701
29.1800	2.4300	19.7443
29.2000	2.4310	19.7924
29.2200	2.4310	19.9682
29.2400	2.4340	19.9243
29.2600	2.4390	19.9449
29.2800	2.4370	19.8625
29.3000	2.4420	19.8383
29.3200	2.4430	19.8558
29.3400	2.4450	19.8897
29.3600	2.4420	19.8773
29.3800	2.4450	20.0067
29.4000	2.4500	20.0020
29.4200	2.4510	19.8635
29.4400	2.4530	19.8307
29.4600	2.4550	19.9053
29.4800	2.4530	19.8182
29.5000	2.4560	19.7401
29.5200	2.4560	19.8179
29.5400	2.4620	19.7702
29.5600	2.4600	19.6150
29.5800	2.4620	19.5387
29.6000	2.4620	19.4530
29.6200	2.4670	19.3727
29.6400	2.4680	19.3876
29.6600	2.4700	19.3588
29.6800	2.4730	19.3646
29.7000	2.4740	19.4807
29.7200	2.4730	19.5230
29.7400	2.4780	19.4086
29.7600	2.4800	19.3351
29.7800	2.4790	19.2516
29.8000	2.4790	19.2263
29.8200	2.4820	19.2119
29.8400	2.4860	19.3358
29.8600	2.4890	19.3759
29.8800	2.4890	19.1941
29.9000	2.4910	18.9538
29.9200	2.4910	19.0187
29.9400	2.4920	19.0974
29.9600	2.4950	19.0595
29.9800	2.4980	18.9617
30.0000	2.4990	18.9042
30.0200	2.5000	18.9633
30.0400	2.5010	18.9344
30.0600	2.5000	18.9645
30.0800	2.5060	19.0250
30.1000	2.5090	19.1204
30.1200	2.5100	19.0323
30.1400	2.5120	18.9912
30.1600	2.5100	18.8899
30.1800	2.5110	18.9186
30.2000	2.5160	18.9642
30.2200	2.5140	19.0402
30.2400	2.5170	19.0107
30.2600	2.5210	19.0595
30.2800	2.5200	19.1393
30.3000	2.5230	19.1983
30.3200	2.5270	19.0988
30.3400	2.5280	18.9192
30.3600	2.5290	18.9555
30.3800	2.5320	18.9571
30.4000	2.5340	18.9342
30.4200	2.5330	18.8701
30.4400	2.5350	18.8618
30.4600	2.5380	18.8626
30.4800	2.5390	18.8009
30.5000	2.5380	18.7553
30.5200	2.5430	18.8050
30.5400	2.5460	18.8966
30.5600	2.5460	18.8899
30.5800	2.5470	18.9844
30.6000	2.5470	18.8784
30.6200	2.5540	18.9312
30.6400	2.5520	18.7926
30.6600	2.5520	18.9008
30.6800	2.5540	18.9730
30.7000	2.5550	18.9624
30.7200	2.5590	18.7231
30.7400	2.5580	18.7135
30.7600	2.5610	18.6867
30.7800	2.5640	18.6825
30.8000	2.5630	18.6017
30.8200	2.5670	18.5104
30.8400	2.5700	18.5485
30.8600	2.5660	18.5976
30.8800	2.5740	18.6300
30.9000	2.5710	18.6186
30.9200	2.5740	18.6072
30.9400	2.5750	18.6319
30.9600	2.5780	18.6162
30.9800	2.5800	18.5426
31.0000	2.5830	18.3534
31.0200	2.5820	18.4421
31.0400	2.5860	18.5118
31.0600	2.5870	18.4593
31.0800	2.5880	18.6149
31.1000	2.5900	18.5396
31.1200	2.5930	18.3940
31.1400	2.5920	18.3765
31.1600	2.5940	18.4336
31.1800	2.5980	18.3442
31.2000	2.6000	18.2643
31.2200	2.5990	18.3234
31.2400	2.6000	18.5415
31.2600	2.6040	18.1668
31.2800	2.6070	18.0805
31.3000	2.6070	18.2211
31.3200	2.6090	18.2157
31.3400	2.6090	18.0933
31.3600	2.6100	18.0050
31.3800	2.6120	17.9257
31.4000	2.6160	17.7717
31.4200	2.6200	17.7765
31.4400	2.6190	17.9253
31.4600	2.6210	17.9500
31.4800	2.6220	17.9981
31.5000	2.6240	17.6544
31.5200	2.6240	17.6691
31.5400	2.6260	17.8440
31.5600	2.6290	17.9639
31.5800	2.6320	18.0061
31.6000	2.6330	17.9413
31.6200	2.6350	17.9414
31.6400	2.6330	17.9949
31.6600	2.6370	18.0055
31.6800	2.6390	18.0026
31.7000	2.6390	17.9247
31.7200	2.6410	17.9876
31.7400	2.6410	17.9316
31.7600	2.6440	17.9561
31.7800	2.6460	18.0945
31.8000	2.6500	18.1975
31.8200	2.6490	18.0463
31.8400	2.6500	18.0046
31.8600	2.6540	17.7699
31.8800	2.6560	17.7928
31.9000	2.6570	17.9646
31.9200	2.6610	17.9266
31.9400	2.6590	17.9026
31.9600	2.6600	17.9160
31.9800	2.6620	17.9364
32.0000	2.6640	17.9345
32.0200	2.6700	17.9947
32.0400	2.6680	17.9485
32.0600	2.6700	17.6920
32.0800	2.6700	17.3110
32.1000	2.6710	17.2780
32.1200	2.6760	17.3198
32.1400	2.6760	17.3409
32.1600	2.6820	17.3476
32.1800	2.6810	17.3321
32.2000	2.6830	17.2925
32.2200	2.6850	17.4160
32.2400	2.6810	17.3408
32.2600	2.6860	17.1790
32.2800	2.6880	17.2350
32.3000	2.6890	17.2320
32.3200	2.6910	17.2261
32.3400	2.6930	17.2214
32.3600	2.6940	17.2373
32.3800	2.6960	17.2712
32.4000	2.6980	17.0164
32.4200	2.6990	16.9078
32.4400	2.6990	16.8580
32.4600	2.7010	17.1716
32.4800	2.7050	17.3184
32.5000	2.7060	17.2750
32.5200	2.7130	17.2257
32.5400	2.7110	17.0748
32.5600	2.7120	17.1956
32.5800	2.7140	17.2382
32.6000	2.7140	17.1091
32.6200	2.7140	17.0977
32.6400	2.7170	17.1736
32.6600	2.7180	17.1728
32.6800	2.7230	17.1037
32.7000	2.7250	17.1961
32.7200	2.7260	17.1621
32.7400	2.7270	17.0653
32.7600	2.7290	16.9572
32.7800	2.7300	16.9360
32.8000	2.7330	16.9372
32.8200	2.7330	16.9359
32.8400	2.7380	17.1302
32.8600	2.7360	17.1513
32.8800	2.7360	17.0625
32.9000	2.7410	16.9011
32.9200	2.7430	16.8562
32.9400	2.7440	16.9343
32.9600	2.7430	16.9593
32.9800	2.7460	16.9332
33.0000	2.7490	16.9914
33.0200	2.7510	17.0120
33.0400	2.7500	16.9952
33.0600	2.7510	16.9392
33.0800	2.7560	16.8707
33.1000	2.7580	16.6212
33.1200	2.7600	16.7399
33.1400	2.7570	16.8155
33.1600	2.7620	16.7707
33.1800	2.7610	16.6722
33.2000	2.7620	16.4965
33.2200	2.7670	16.4106
33.2400	2.7700	16.4827
33.2600	2.7710	16.5348
33.2800	2.7730	16.4812
33.3000	2.7740	16.5026
33.3200	2.7740	16.5475
33.3400	2.7740	16.6157
33.3600	2.7790	16.6701
33.3800	2.7810	16.6268
33.4000	2.7840	16.2729
33.4200	2.7860	16.2295
33.4400	2.7870	16.3179
33.4600	2.7870	16.4073
33.4800	2.7890	16.4089
33.5000	2.7880	16.3892
33.5200	2.7900	16.4003
33.5400	2.7900	16.3926
33.5600	2.7960	16.4611
33.5800	2.7980	16.4519
33.6000	2.8000	16.3226
33.6200	2.8010	16.3543
33.6400	2.8010	16.3717
33.6600	2.8020	16.3124
33.6800	2.8030	16.3416
33.7000	2.8080	16.3722
33.7200	2.8070	16.2215
33.7400	2.8120	16.3175
33.7600	2.8130	16.3609
33.7800	2.8130	16.3357
33.8000	2.8150	16.0954
33.8200	2.8170	16.2278
33.8400	2.8200	16.4274
33.8600	2.8220	16.3709
33.8800	2.8230	16.2882
33.9000	2.8240	16.3475
33.9200	2.8250	16.4347
33.9400	2.8250	16.4074
33.9600	2.8280	16.4860
33.9800	2.8310	16.6061
34.0000	2.8330	16.5317
34.0200	2.8310	16.3374
34.0400	2.8340	16.3223
34.0600	2.8350	16.5210
34.0800	2.8400	16.4822
34.1000	2.8410	16.4658
34.1200	2.8420	16.4763
34.1400	2.8450	16.3982
34.1600	2.8440	16.4097
34.1800	2.8430	16.4439
34.2000	2.8450	16.4476
34.2200	2.8490	16.3526
34.2400	2.8510	16.2991
34.2600	2.8530	16.4041
34.2800	2.8560	16.4414
34.3000	2.8580	16.4477
34.3200	2.8570	16.4014
34.3400	2.8610	16.4259
34.3600	2.8630	16.5241
34.3800	2.8640	16.2821
34.4000	2.8660	16.1300
34.4200	2.8650	16.2742
34.4400	2.8680	16.3053
34.4600	2.8700	16.1637
34.4800	2.8740	16.0567
34.5000	2.8730	16.0297
34.5200	2.8760	15.9848
34.5400	2.8770	15.7998
34.5600	2.8800	15.8098
34.5800	2.8790	15.9883
34.6000	2.8810	15.9598
34.6200	2.8820	15.8613
34.6400	2.8860	15.8414
34.6600	2.8880	15.8470
34.6800	2.8890	15.8518
34.7000	2.8910	15.8553
34.7200	2.8920	15.7812
34.7400	2.8910	15.8238
34.7600	2.8940	15.8581
34.7800	2.9000	15.9524
34.8000	2.8990	15.8073
34.8200	2.9010	15.7917
34.8400	2.9030	15.6677
34.8600	2.9020	15.6233
34.8800	2.9030	15.7239
34.9000	2.9060	15.8728
34.9200	2.9080	15.9583
34.9400	2.9060	16.0102
34.9600	2.9110	16.0941
34.9800	2.9130	16.0176
35.0000	2.9150	15.8979
35.0200	2.9180	15.8844
35.0400	2.9200	16.0901
35.0600	2.9210	16.0673
35.0800	2.9220	16.2327
35.1000	2.9220	16.2797
35.1200	2.9260	16.1102
35.1400	2.9280	15.9982
35.1600	2.9270	16.0652
35.1800	2.9310	16.0377
35.2000	2.9330	16.0262
35.2200	2.9350	16.0319
35.2400	2.9380	15.9956
35.2600	2.9360	15.9403
35.2800	2.9370	15.9500
35.3000	2.9390	15.9912
35.3200	2.9400	15.7773
35.3400	2.9430	16.0086
35.3600	2.9440	16.0514
35.3800	2.9470	15.9983
35.4000	2.9480	16.0273
35.4200	2.9490	16.0444
35.4400	2.9530	16.0484
35.4600	2.9530	15.8995
35.4800	2.9560	15.8649
35.5000	2.9550	15.9627
35.5200	2.9570	16.0237
35.5400	2.9590	15.9615
35.5600	2.9620	15.9517
35.5800	2.9650	15.9284
35.6000	2.9660	15.8241
35.6200	2.9680	15.8735
35.6400	2.9680	16.1544
35.6600	2.9680	16.1623
35.6800	2.9690	16.0784
35.7000	2.9750	16.0490
35.7200	2.9730	16.0758
35.7400	2.9770	16.0296
35.7600	2.9780	15.9984
35.7800	2.9820	15.9742
35.8000	2.9830	15.8510
35.8200	2.9850	15.9431
35.8400	2.9830	15.9301
35.8600	2.9860	15.9016
35.8800	2.9910	15.9255
35.9000	2.9920	15.9292
35.9200	2.9910	15.9143
35.9400	2.9930	15.8973
35.9600	2.9960	15.9945
35.9800	2.9950	15.9175
36.0000	2.9980	15.8818
36.0200	3.0030	15.8656
36.0400	3.0030	15.8764
36.0600	3.0050	15.8985
36.0800	3.0030	15.9756
36.1000	3.0070	16.0067
36.1200	3.0060	15.9211
36.1400	3.0100	15.9649
36.1600	3.0140	15.8946
36.1800	3.0130	15.7165
36.2000	3.0130	15.7734
36.2200	3.0180	15.8836
36.2400	3.0200	15.9651
36.2600	3.0190	15.9725
36.2800	3.0200	15.8600
36.3000	3.0240	15.8928
36.3200	3.0240	15.9741
36.3400	3.0290	15.9961
36.3600	3.0270	16.0767
36.3800	3.0310	16.0493
36.4000	3.0320	15.9418
36.4200	3.0310	15.9122
36.4400	3.0320	15.9146
36.4600	3.0360	15.8449
36.4800	3.0390	16.0408
36.5000	3.0380	16.0946
36.5200	3.0410	15.8831
36.5400	3.0450	15.9502
36.5600	3.0440	16.0059
36.5800	3.0460	15.9721
36.6000	3.0480	15.9809
36.6200	3.0520	15.9726
36.6400	3.0500	15.8738
36.6600	3.0520	15.8534
36.6800	3.0560	16.1303
36.7000	3.0570	16.1742
36.7200	3.0600	16.0976
36.7400	3.0620	16.0482
36.7600	3.0610	16.0318
36.7800	3.0640	16.0141
36.8000	3.0640	15.9305
36.8200	3.0650	15.9416
36.8400	3.0660	15.9797
36.8600	3.0720	15.9683
36.8800	3.0700	15.8551
36.9000	3.0740	15.9335
36.9200	3.0770	15.9795
36.9400	3.0770	15.9372
36.9600	3.0800	15.8813
36.9800	3.0810	15.9575
37.0000	3.0840	15.9208
37.0200	3.0840	15.9123
37.0400	3.0850	15.9853
37.0600	3.0870	16.0064
37.0800	3.0890	15.9128
37.1000	3.0910	15.9405
37.1200	3.0910	15.9646
37.1400	3.0920	15.9526
37.1600	3.0930	15.9330
37.1800	3.0970	15.9277
37.2000	3.0960	15.8508
37.2200	3.0990	16.0213
37.2400	3.1010	16.2357
37.2600	3.1040	15.9542
37.2800	3.1060	15.8961
37.3000	3.1060	15.9900
37.3200	3.1060	16.0673
37.3400	3.1090	16.1586
37.3600	3.1090	16.0622
37.3800	3.1150	16.0018
37.4000	3.1140	15.7235
37.4200	3.1170	15.8310
37.4400	3.1200	16.0435
37.4600	3.1190	16.1910
37.4800	3.1220	16.1923
37.5000	3.1240	16.2973
37.5200	3.1250	16.2482
37.5400	3.1250	16.1862
37.5600	3.1250	16.1154
37.5800	3.1290	16.1135
37.6000	3.1330	16.0844
37.6200	3.1320	16.1590
37.6400	3.1360	16.1807
37.6600	3.1380	16.0742
37.6800	3.1390	16.1212
37.7000	3.1380	16.2660
37.7200	3.1400	16.2738
37.7400	3.1400	16.1612
37.7600	3.1440	16.1901
37.7800	3.1490	16.1718
37.8000	3.1490	16.1060
37.8200	3.1500	15.8952
37.8400	3.1530	15.9998
37.8600	3.1530	16.3220
37.8800	3.1560	16.3376
37.9000	3.1580	16.1802
37.9200	3.1580	16.0941
37.9400	3.1590	16.1350
37.9600	3.1600	16.1505
37.9800	3.1610	16.1503
38.0000	3.1640	16.2000
38.0200	3.1680	16.2616
38.0400	3.1700	16.3369
38.0600	3.1680	16.3006
38.0800	3.1730	16.3273
38.1000	3.1750	16.0651
38.1200	3.1760	16.0518
38.1400	3.1760	16.1579
38.1600	3.1770	16.0936
38.1800	3.1790	16.1527
38.2000	3.1800	16.2019
38.2200	3.1820	16.1369
38.2400	3.1860	16.3079
38.2600	3.1870	16.3237
38.2800	3.1890	16.3082
38.3000	3.1910	16.3034
38.3200	3.1900	16.0523
38.3400	3.1940	16.0607
38.3600	3.1940	16.1762
38.3800	3.1960	16.1191
38.4000	3.1950	16.2116
38.4200	3.2010	16.2605
38.4400	3.2020	16.4593
38.4600	3.2050	16.3730
38.4800	3.2050	16.3071
38.5000	3.2050	16.2104
38.5200	3.2080	16.2152
38.5400	3.2100	16.2802
38.5600	3.2110	16.3139
38.5800	3.2110	16.2580
38.6000	3.2130	16.2512
38.6200	3.2170	16.1602
38.6400	3.2180	16.2667
38.6600	3.2220	16.3957
38.6800	3.2230	16.3990
38.7000	3.2230	16.2816
38.7200	3.2240	16.1796
38.7400	3.2260	16.3109
38.7600	3.2290	16.2145
38.7800	3.2300	16.0561
38.8000	3.2320	16.0428
38.8200	3.2340	16.0843
38.8400	3.2340	16.0900
38.8600	3.2370	15.9490
38.8800	3.2380	16.0154
38.9000	3.2400	16.0174
38.9200	3.2420	15.9968
38.9400	3.2450	15.9912
38.9600	3.2450	16.0586
38.9800	3.2460	16.0103
39.0000	3.2500	16.0050
39.0200	3.2460	16.0744
39.0400	3.2530	15.9680
39.0600	3.2550	15.8677
39.0800	3.2550	15.9660
39.1000	3.2570	16.0571
39.1200	3.2570	16.0597
39.1400	3.2570	16.0832
39.1600	3.2600	16.1261
39.1800	3.2650	16.1717
39.2000	3.2650	16.1143
39.2200	3.2660	15.8604
39.2400	3.2690	15.9531
39.2600	3.2680	16.1308
39.2800	3.2720	16.1519
39.3000	3.2740	16.1975
39.3200	3.2760	16.1092
39.3400	3.2770	16.0818
39.3600	3.2790	16.0051
39.3800	3.2800	16.0284
39.4000	3.2790	15.8753
39.4200	3.2840	15.8799
39.4400	3.2840	16.0206
39.4600	3.2860	16.1261
39.4800	3.2890	16.1065
39.5000	3.2900	16.1765
39.5200	3.2920	16.2029
39.5400	3.2960	16.0275
39.5600	3.2960	16.1182
39.5800	3.2970	16.2213
39.6000	3.2980	16.1879
39.6200	3.3030	16.2988
39.6400	3.2990	16.4213
39.6600	3.3040	16.3794
39.6800	3.3040	16.4096
39.7000	3.3040	16.2827
39.7200	3.3110	15.9410
39.7400	3.3100	15.9829
39.7600	3.3110	16.1039
39.7800	3.3150	16.1767
39.8000	3.3150	16.2558
39.8200	3.3160	16.3246
39.8400	3.3170	16.3209
39.8600	3.3200	16.2753
39.8800	3.3210	16.1935
39.9000	3.3250	16.1055
39.9200	3.3260	16.1109
39.9400	3.3270	15.8808
[truncated: 422 more rows]
