# Supplementary material for: Design and fabrication of carbon fiber lattices using 3D weaving
Source: Sci Rep. 2023 Sep 10;13:14919. doi: 10.1038/s41598-023-40962-4 (PMC10493227; doi:10.1038/s41598-023-40962-4)
Supplement: Supplementary file 4 — Supplementary Information 1. [file 41598_2023_40962_MOESM4_ESM.zip › Paper data/thintube_85_85_30mm_22_421g_1.csv]

Time	Displacement	Force
(s)	(mm)	(kN)
0.0000	0.0030	0.9430
0.0200	0.0020	1.0026
0.0400	-0.0010	1.0947
0.0600	-0.0010	1.0309
0.0800	0.0030	1.0474
0.1000	0.0050	0.9876
0.1200	0.0040	1.0396
0.1400	0.0070	1.0866
0.1600	0.0060	1.1679
0.1800	0.0070	1.0920
0.2000	0.0130	1.0353
0.2200	0.0130	1.0381
0.2400	0.0120	1.0800
0.2600	0.0150	1.0981
0.2800	0.0160	1.1409
0.3000	0.0230	1.1417
0.3200	0.0220	1.1590
0.3400	0.0230	1.3107
0.3600	0.0250	1.2581
0.3800	0.0270	1.1740
0.4000	0.0280	1.2121
0.4200	0.0310	1.2745
0.4400	0.0340	1.1690
0.4600	0.0360	1.1095
0.4800	0.0340	1.2094
0.5000	0.0370	1.2781
0.5200	0.0360	1.3128
0.5400	0.0410	1.3064
0.5600	0.0430	1.3111
0.5800	0.0440	1.3501
0.6000	0.0440	1.3480
0.6200	0.0490	1.3430
0.6400	0.0520	1.3198
0.6600	0.0480	1.3293
0.6800	0.0510	1.3218
0.7000	0.0530	1.2982
0.7200	0.0550	1.3027
0.7400	0.0570	1.2465
0.7600	0.0600	1.2833
0.7800	0.0630	1.2576
0.8000	0.0630	1.2599
0.8200	0.0650	1.2904
0.8400	0.0650	1.3184
0.8600	0.0670	1.3827
0.8800	0.0700	1.4474
0.9000	0.0740	1.4893
0.9200	0.0720	1.4184
0.9400	0.0760	1.4366
0.9600	0.0730	1.4580
0.9800	0.0770	1.3690
1.0000	0.0830	1.4852
1.0200	0.0810	1.4295
1.0400	0.0840	1.4021
1.0600	0.0860	1.3931
1.0800	0.0880	1.4431
1.1000	0.0910	1.5147
1.1200	0.0930	1.6556
1.1400	0.0910	1.7809
1.1600	0.0930	1.6865
1.1800	0.0960	1.6998
1.2000	0.0970	1.5613
1.2200	0.1000	1.5225
1.2400	0.1010	1.5090
1.2600	0.1060	1.5500
1.2800	0.1030	1.6020
1.3000	0.1070	1.5905
1.3200	0.1080	1.5857
1.3400	0.1110	1.6328
1.3600	0.1100	1.6122
1.3800	0.1150	1.6265
1.4000	0.1170	1.8091
1.4200	0.1160	1.7932
1.4400	0.1200	1.6962
1.4600	0.1200	1.6865
1.4800	0.1220	1.6365
1.5000	0.1220	1.6527
1.5200	0.1260	1.7051
1.5400	0.1270	1.8259
1.5600	0.1280	1.7673
1.5800	0.1320	1.7564
1.6000	0.1310	1.8044
1.6200	0.1350	1.7547
1.6400	0.1340	1.6996
1.6600	0.1370	1.8435
1.6800	0.1380	1.7659
1.7000	0.1400	1.7019
1.7200	0.1430	1.6898
1.7400	0.1420	1.4549
1.7600	0.1450	1.4534
1.7800	0.1470	1.7709
1.8000	0.1480	1.8425
1.8200	0.1490	1.8606
1.8400	0.1510	1.8080
1.8600	0.1550	1.7424
1.8800	0.1560	1.8045
1.9000	0.1570	1.8156
1.9200	0.1610	1.9056
1.9400	0.1620	1.8522
1.9600	0.1620	1.7760
1.9800	0.1620	1.9109
2.0000	0.1630	1.9191
2.0200	0.1680	1.8055
2.0400	0.1720	1.8477
2.0600	0.1700	1.8970
2.0800	0.1720	1.8479
2.1000	0.1750	1.8406
2.1200	0.1770	1.8390
2.1400	0.1770	1.8510
2.1600	0.1780	1.9070
2.1800	0.1810	1.9077
2.2000	0.1800	1.9264
2.2200	0.1860	1.8075
2.2400	0.1870	1.7787
2.2600	0.1880	1.8169
2.2800	0.1890	1.9767
2.3000	0.1900	1.9470
2.3200	0.1900	1.8334
2.3400	0.1940	1.8083
2.3600	0.1960	1.8859
2.3800	0.1990	1.9409
2.4000	0.1990	1.9582
2.4200	0.2000	1.9631
2.4400	0.2020	1.8993
2.4600	0.2040	1.9331
2.4800	0.2040	1.9674
2.5000	0.2100	1.9079
2.5200	0.2080	1.8766
2.5400	0.2090	1.9154
2.5600	0.2140	1.9774
2.5800	0.2150	2.0088
2.6000	0.2180	1.9828
2.6200	0.2170	1.9422
2.6400	0.2200	1.9367
2.6600	0.2210	1.9830
2.6800	0.2210	1.9976
2.7000	0.2230	2.1328
2.7200	0.2260	2.1224
2.7400	0.2300	2.1058
2.7600	0.2290	2.1015
2.7800	0.2330	2.0655
2.8000	0.2340	2.0593
2.8200	0.2330	2.0737
2.8400	0.2360	2.0290
2.8600	0.2360	1.9215
2.8800	0.2380	1.9998
2.9000	0.2430	2.0880
2.9200	0.2440	2.0672
2.9400	0.2430	2.1361
2.9600	0.2470	2.1202
2.9800	0.2470	2.1736
3.0000	0.2500	2.2570
3.0200	0.2500	2.2405
3.0400	0.2530	2.0815
3.0600	0.2540	2.1475
3.0800	0.2550	2.1979
3.1000	0.2580	2.0763
3.1200	0.2580	2.0258
3.1400	0.2610	2.1233
3.1600	0.2640	2.2495
3.1800	0.2670	2.0977
3.2000	0.2670	2.0572
3.2200	0.2650	2.1757
3.2400	0.2680	2.2420
3.2600	0.2730	2.1964
3.2800	0.2740	2.1517
3.3000	0.2750	2.1691
3.3200	0.2750	2.1993
3.3400	0.2770	2.2222
3.3600	0.2800	2.2047
3.3800	0.2810	2.2396
3.4000	0.2840	2.2103
3.4200	0.2830	2.2854
3.4400	0.2850	2.3870
3.4600	0.2880	2.2128
3.4800	0.2910	2.0959
3.5000	0.2950	2.1782
3.5200	0.2950	2.1967
3.5400	0.2950	2.2962
3.5600	0.2960	2.2223
3.5800	0.2960	2.2165
3.6000	0.3000	2.2798
3.6200	0.3030	2.2783
3.6400	0.3010	2.3274
3.6600	0.3040	2.2120
3.6800	0.3060	2.3911
3.7000	0.3090	2.4878
3.7200	0.3090	2.4581
3.7400	0.3100	2.3923
3.7600	0.3150	2.3087
3.7800	0.3160	2.2941
3.8000	0.3180	2.2920
3.8200	0.3190	2.3280
3.8400	0.3200	2.3758
3.8600	0.3200	2.4936
3.8800	0.3230	2.4713
3.9000	0.3250	2.4187
3.9200	0.3260	2.5012
3.9400	0.3300	2.4902
3.9600	0.3320	2.4093
3.9800	0.3310	2.5007
4.0000	0.3330	2.5153
4.0200	0.3330	2.4970
4.0400	0.3390	2.3997
4.0600	0.3380	2.4169
4.0800	0.3410	2.5132
4.1000	0.3430	2.5878
4.1200	0.3390	2.5437
4.1400	0.3430	2.4979
4.1600	0.3480	2.5015
4.1800	0.3480	2.5219
4.2000	0.3500	2.5445
4.2200	0.3510	2.5447
4.2400	0.3550	2.5368
4.2600	0.3540	2.5782
4.2800	0.3580	2.6611
4.3000	0.3590	2.6899
4.3200	0.3580	2.6791
4.3400	0.3650	2.5997
4.3600	0.3640	2.5444
4.3800	0.3640	2.5863
4.4000	0.3670	2.6679
4.4200	0.3660	2.6513
4.4400	0.3680	2.6581
4.4600	0.3690	2.7297
4.4800	0.3710	2.6790
4.5000	0.3780	2.6662
4.5200	0.3770	2.6535
4.5400	0.3790	2.6448
4.5600	0.3790	2.7535
4.5800	0.3790	2.7580
4.6000	0.3850	2.7372
4.6200	0.3860	2.8345
4.6400	0.3910	2.8389
4.6600	0.3890	2.7661
4.6800	0.3910	2.7309
4.7000	0.3900	2.7599
4.7200	0.3930	2.6745
4.7400	0.3960	2.8319
4.7600	0.3950	2.8259
4.7800	0.3990	2.7400
4.8000	0.4010	2.7685
4.8200	0.4030	2.8465
4.8400	0.4040	2.9270
4.8600	0.4050	2.9374
4.8800	0.4060	3.0519
4.9000	0.4060	3.0249
4.9200	0.4110	2.8946
4.9400	0.4120	2.9656
4.9600	0.4130	2.9368
4.9800	0.4140	2.9038
5.0000	0.4160	2.9641
5.0200	0.4160	3.0539
5.0400	0.4190	2.9609
5.0600	0.4230	2.9327
5.0800	0.4230	2.9729
5.1000	0.4250	2.9962
5.1200	0.4240	2.9637
5.1400	0.4280	2.9220
5.1600	0.4290	2.8230
5.1800	0.4300	3.0360
5.2000	0.4340	3.1434
5.2200	0.4350	2.9974
5.2400	0.4370	2.8434
5.2600	0.4400	2.7830
5.2800	0.4420	2.8034
5.3000	0.4430	2.8516
5.3200	0.4410	2.8373
5.3400	0.4430	2.9990
5.3600	0.4450	3.0059
5.3800	0.4510	2.8482
5.4000	0.4480	2.8258
5.4200	0.4520	2.8630
5.4400	0.4540	2.9359
5.4600	0.4520	2.9827
5.4800	0.4570	2.9946
5.5000	0.4590	2.9655
5.5200	0.4610	2.9782
5.5400	0.4650	2.9229
5.5600	0.4620	2.8297
5.5800	0.4660	2.8656
5.6000	0.4670	2.9198
5.6200	0.4700	2.9799
5.6400	0.4710	2.9923
5.6600	0.4700	3.0007
5.6800	0.4730	3.0955
5.7000	0.4720	3.0636
5.7200	0.4770	2.9358
5.7400	0.4800	2.9673
5.7600	0.4800	2.9988
5.7800	0.4790	2.9020
5.8000	0.4850	2.7775
5.8200	0.4860	2.8755
5.8400	0.4880	3.0895
5.8600	0.4880	3.1721
5.8800	0.4900	3.1670
5.9000	0.4930	3.1783
5.9200	0.4900	3.2504
5.9400	0.4970	3.2856
5.9600	0.4950	3.2524
5.9800	0.5000	3.2862
6.0000	0.5020	3.3299
6.0200	0.5000	3.3148
6.0400	0.5020	3.3653
6.0600	0.5060	3.3745
6.0800	0.5060	3.3459
6.1000	0.5120	3.3524
6.1200	0.5100	3.3752
6.1400	0.5110	3.3331
6.1600	0.5130	3.3317
6.1800	0.5150	3.3430
6.2000	0.5180	3.4023
6.2200	0.5160	3.5844
6.2400	0.5210	3.5231
6.2600	0.5190	3.4661
6.2800	0.5230	3.4804
6.3000	0.5260	3.5265
6.3200	0.5280	3.5677
6.3400	0.5310	3.4596
6.3600	0.5300	3.5030
6.3800	0.5290	3.3912
6.4000	0.5340	3.4261
6.4200	0.5350	3.5004
6.4400	0.5340	3.6985
6.4600	0.5370	3.7881
6.4800	0.5380	3.6872
6.5000	0.5410	3.6727
6.5200	0.5440	3.5286
6.5400	0.5460	3.8059
6.5600	0.5480	3.8469
6.5800	0.5500	3.7910
6.6000	0.5500	3.6917
6.6200	0.5530	3.7044
6.6400	0.5520	3.8126
6.6600	0.5570	3.8554
6.6800	0.5560	3.9845
6.7000	0.5600	3.9815
6.7200	0.5600	3.8427
6.7400	0.5620	3.9245
6.7600	0.5630	4.0864
6.7800	0.5620	3.9999
6.8000	0.5680	3.9382
6.8200	0.5690	4.0088
6.8400	0.5700	4.0096
6.8600	0.5700	4.0352
6.8800	0.5720	4.0836
6.9000	0.5730	4.0534
6.9200	0.5740	4.0043
6.9400	0.5770	4.1497
6.9600	0.5820	4.2013
6.9800	0.5830	4.1786
7.0000	0.5850	4.1400
7.0200	0.5850	4.1964
7.0400	0.5880	4.1655
7.0600	0.5860	4.1273
7.0800	0.5900	4.1598
7.1000	0.5900	4.2440
7.1200	0.5930	4.3145
7.1400	0.5960	4.3571
7.1600	0.5980	4.4325
7.1800	0.5960	4.6087
7.2000	0.5990	4.3984
7.2200	0.6010	4.3362
7.2400	0.6040	4.3105
7.2600	0.6050	4.4540
7.2800	0.6050	4.4729
7.3000	0.6070	4.4874
7.3200	0.6110	4.4569
7.3400	0.6160	4.4914
7.3600	0.6150	4.5773
7.3800	0.6150	4.5916
7.4000	0.6170	4.5707
7.4200	0.6200	4.5794
7.4400	0.6220	4.5354
7.4600	0.6230	4.6279
7.4800	0.6230	4.6870
7.5000	0.6220	4.7971
7.5200	0.6250	4.7339
7.5400	0.6270	4.8115
7.5600	0.6310	4.8380
7.5800	0.6320	4.8940
7.6000	0.6310	4.8490
7.6200	0.6350	4.8978
7.6400	0.6360	4.9525
7.6600	0.6390	4.8121
7.6800	0.6390	4.7856
7.7000	0.6460	4.9259
7.7200	0.6440	5.0115
7.7400	0.6420	5.0261
7.7600	0.6450	4.9993
7.7800	0.6470	4.7577
7.8000	0.6500	4.8113
7.8200	0.6540	4.9739
7.8400	0.6540	5.0982
7.8600	0.6580	5.1538
7.8800	0.6560	5.2298
7.9000	0.6590	5.1898
7.9200	0.6540	5.0862
7.9400	0.6610	5.0692
7.9600	0.6640	5.1612
7.9800	0.6670	5.2294
8.0000	0.6670	5.2938
8.0200	0.6720	5.4558
8.0400	0.6690	5.4886
8.0600	0.6730	5.4478
8.0800	0.6720	5.3817
8.1000	0.6730	5.2591
8.1200	0.6780	5.3185
8.1400	0.6780	5.4358
8.1600	0.6810	5.5769
8.1800	0.6800	5.6244
8.2000	0.6850	5.7746
8.2200	0.6850	5.5057
8.2400	0.6870	5.4290
8.2600	0.6890	5.5296
8.2800	0.6890	5.5404
8.3000	0.6890	5.5661
8.3200	0.6940	5.4148
8.3400	0.6970	5.4877
8.3600	0.6980	5.6505
8.3800	0.6970	5.7739
8.4000	0.7000	5.8016
8.4200	0.7030	5.7109
8.4400	0.7040	5.7597
8.4600	0.7070	5.8220
8.4800	0.7060	6.0013
8.5000	0.7050	5.9224
8.5200	0.7090	5.8602
8.5400	0.7120	5.8700
8.5600	0.7140	5.8917
8.5800	0.7160	5.9152
8.6000	0.7150	5.8706
8.6200	0.7180	5.9976
8.6400	0.7220	6.0766
8.6600	0.7220	6.0852
8.6800	0.7260	6.0327
8.7000	0.7250	5.9378
8.7200	0.7260	6.0251
8.7400	0.7290	5.9184
8.7600	0.7290	5.9469
8.7800	0.7320	6.1273
8.8000	0.7330	6.2141
8.8200	0.7350	6.0892
8.8400	0.7390	6.0508
8.8600	0.7390	6.2216
8.8800	0.7410	6.3319
8.9000	0.7400	6.3070
8.9200	0.7460	6.3299
8.9400	0.7460	6.2861
8.9600	0.7470	6.3976
8.9800	0.7500	6.4819
9.0000	0.7500	6.4788
9.0200	0.7520	6.5819
9.0400	0.7520	6.5212
9.0600	0.7550	6.5335
9.0800	0.7560	6.5844
9.1000	0.7580	6.6000
9.1200	0.7630	6.5359
9.1400	0.7630	6.6552
9.1600	0.7640	6.7482
9.1800	0.7630	6.8351
9.2000	0.7690	6.6389
9.2200	0.7700	6.8199
9.2400	0.7710	6.9418
9.2600	0.7720	7.0214
9.2800	0.7760	6.9272
9.3000	0.7760	6.9473
9.3200	0.7780	7.0263
9.3400	0.7770	6.9640
9.3600	0.7810	6.8925
9.3800	0.7830	6.9371
9.4000	0.7810	7.0149
9.4200	0.7850	7.0789
9.4400	0.7850	7.1124
9.4600	0.7890	6.9663
9.4800	0.7900	6.9824
9.5000	0.7940	7.0221
9.5200	0.7940	6.7810
9.5400	0.7940	7.0705
9.5600	0.7960	7.2896
9.5800	0.7980	7.4507
9.6000	0.8010	7.4045
9.6200	0.8040	7.3942
9.6400	0.8020	7.5175
9.6600	0.8010	7.5037
9.6800	0.8070	7.4913
9.7000	0.8090	7.4907
9.7200	0.8120	7.5548
9.7400	0.8130	7.5815
9.7600	0.8130	7.6205
9.7800	0.8170	7.6435
9.8000	0.8140	7.5825
9.8200	0.8180	7.5729
9.8400	0.8180	7.7297
9.8600	0.8220	7.8111
9.8800	0.8230	7.9016
9.9000	0.8250	7.8652
9.9200	0.8280	7.7662
9.9400	0.8280	7.9524
9.9600	0.8310	7.9600
9.9800	0.8310	7.9305
10.0000	0.8340	7.9719
10.0200	0.8370	8.0957
10.0400	0.8370	7.9306
10.0600	0.8400	7.8997
10.0800	0.8400	7.9854
10.1000	0.8430	8.0962
10.1200	0.8420	8.0511
10.1400	0.8470	8.0850
10.1600	0.8440	8.1730
10.1800	0.8500	8.2293
10.2000	0.8510	8.2218
10.2200	0.8500	8.3794
10.2400	0.8540	8.4431
10.2600	0.8550	8.4705
10.2800	0.8570	8.3828
10.3000	0.8570	8.2890
10.3200	0.8590	8.3821
10.3400	0.8640	8.4729
10.3600	0.8630	8.6282
10.3800	0.8630	8.6880
10.4000	0.8660	8.6318
10.4200	0.8670	8.6113
10.4400	0.8710	8.6237
10.4600	0.8700	8.6630
10.4800	0.8730	8.7154
10.5000	0.8750	8.8130
10.5200	0.8760	9.0039
10.5400	0.8790	8.9749
10.5600	0.8810	8.8841
10.5800	0.8820	8.8489
10.6000	0.8850	8.8375
10.6200	0.8850	8.8777
10.6400	0.8880	8.9196
10.6600	0.8880	8.9087
10.6800	0.8900	8.9244
10.7000	0.8910	9.0671
10.7200	0.8910	9.0987
10.7400	0.8970	9.0671
10.7600	0.8980	9.1377
10.7800	0.8970	9.1297
10.8000	0.9030	9.0980
10.8200	0.9040	9.1310
10.8400	0.9040	9.1948
10.8600	0.9040	9.2175
10.8800	0.9050	9.1962
10.9000	0.9100	9.2690
10.9200	0.9090	9.3750
10.9400	0.9120	9.4240
10.9600	0.9150	9.4535
10.9800	0.9160	9.4938
11.0000	0.9160	9.5067
11.0200	0.9180	9.5067
11.0400	0.9160	9.4964
11.0600	0.9190	9.5363
11.0800	0.9220	9.5218
11.1000	0.9230	9.5665
11.1200	0.9300	9.6396
11.1400	0.9300	9.7025
11.1600	0.9320	9.8116
11.1800	0.9320	9.7955
11.2000	0.9300	9.7095
11.2200	0.9320	9.6949
11.2400	0.9370	9.7448
11.2600	0.9390	9.7687
11.2800	0.9380	9.8465
11.3000	0.9420	9.8794
11.3200	0.9450	10.0609
11.3400	0.9470	10.0673
11.3600	0.9480	10.0901
11.3800	0.9480	10.2100
11.4000	0.9510	10.1147
11.4200	0.9520	10.0716
11.4400	0.9550	10.1490
11.4600	0.9570	10.1999
11.4800	0.9550	10.2257
11.5000	0.9570	10.2334
11.5200	0.9600	10.2979
11.5400	0.9630	10.2379
11.5600	0.9650	10.0847
11.5800	0.9640	10.2314
11.6000	0.9650	10.4310
11.6200	0.9670	10.4568
11.6400	0.9700	10.4624
11.6600	0.9720	10.4766
11.6800	0.9730	10.5538
11.7000	0.9740	10.6323
11.7200	0.9770	10.6502
11.7400	0.9800	10.4333
11.7600	0.9800	10.4516
11.7800	0.9800	10.6033
11.8000	0.9820	10.6350
11.8200	0.9820	10.7656
11.8400	0.9870	10.7772
11.8600	0.9860	10.8815
11.8800	0.9900	10.8934
11.9000	0.9920	11.0357
11.9200	0.9920	11.0668
11.9400	0.9930	11.1148
11.9600	0.9940	11.0742
11.9800	0.9980	11.0834
12.0000	0.9990	11.0739
12.0200	1.0030	11.1231
12.0400	1.0070	11.1542
12.0600	1.0060	11.2905
12.0800	1.0050	11.3531
12.1000	1.0090	11.2676
12.1200	1.0100	11.0252
12.1400	1.0130	11.2128
12.1600	1.0160	11.3407
12.1800	1.0160	11.3764
12.2000	1.0160	11.2694
12.2200	1.0170	11.3034
12.2400	1.0210	11.2555
12.2600	1.0240	11.4145
12.2800	1.0250	11.6404
12.3000	1.0250	11.7131
12.3200	1.0240	11.7048
12.3400	1.0260	11.6293
12.3600	1.0300	11.5830
12.3800	1.0340	11.6260
12.4000	1.0350	11.6261
12.4200	1.0350	11.7042
12.4400	1.0330	11.3885
12.4600	1.0370	10.5970
12.4800	1.0430	10.2771
12.5000	1.0410	10.2983
12.5200	1.0440	10.2882
12.5400	1.0440	10.3105
12.5600	1.0460	10.3997
12.5800	1.0490	10.4261
12.6000	1.0540	10.3205
12.6200	1.0510	10.4886
12.6400	1.0510	10.5649
12.6600	1.0560	10.6177
12.6800	1.0560	10.7065
12.7000	1.0600	10.8547
12.7200	1.0600	10.8435
12.7400	1.0630	10.7742
12.7600	1.0620	10.8228
12.7800	1.0630	10.8361
12.8000	1.0680	10.8965
12.8200	1.0690	10.8045
12.8400	1.0690	10.9626
12.8600	1.0730	10.9785
12.8800	1.0750	11.0695
12.9000	1.0770	10.9957
12.9200	1.0770	10.9715
12.9400	1.0780	11.0584
12.9600	1.0810	11.1887
12.9800	1.0830	11.2950
13.0000	1.0840	11.2357
13.0200	1.0850	11.3276
13.0400	1.0870	11.2726
13.0600	1.0890	11.2067
13.0800	1.0890	11.2890
13.1000	1.0900	11.3865
13.1200	1.0940	11.5286
13.1400	1.0970	11.6171
13.1600	1.0960	11.4806
13.1800	1.1010	11.3957
13.2000	1.1000	11.4471
13.2200	1.1030	11.5944
13.2400	1.1030	11.6517
13.2600	1.1050	11.5969
13.2800	1.1070	11.5431
13.3000	1.1080	11.5718
13.3200	1.1110	11.6568
13.3400	1.1120	11.7271
13.3600	1.1120	11.7852
13.3800	1.1140	11.8212
13.4000	1.1190	11.8517
13.4200	1.1180	11.8795
13.4400	1.1200	11.8878
13.4600	1.1220	11.9599
13.4800	1.1240	12.2050
13.5000	1.1220	12.1335
13.5200	1.1260	11.9886
13.5400	1.1270	12.0057
13.5600	1.1290	12.0478
13.5800	1.1330	12.1153
13.6000	1.1340	12.0823
13.6200	1.1330	12.0837
13.6400	1.1360	12.1381
13.6600	1.1370	12.1896
13.6800	1.1410	12.2336
13.7000	1.1430	12.2979
13.7200	1.1420	12.3194
13.7400	1.1450	12.4036
13.7600	1.1450	12.4505
13.7800	1.1500	12.1790
13.8000	1.1490	12.3405
13.8200	1.1520	12.4391
13.8400	1.1520	12.4462
13.8600	1.1560	12.3981
13.8800	1.1570	12.4026
13.9000	1.1580	12.4161
13.9200	1.1610	12.5203
13.9400	1.1630	12.5929
13.9600	1.1640	12.6350
13.9800	1.1620	12.6245
14.0000	1.1690	12.6521
14.0200	1.1680	12.7333
14.0400	1.1690	12.7940
14.0600	1.1740	12.8307
14.0800	1.1750	12.9545
14.1000	1.1730	12.9072
14.1200	1.1770	12.8247
14.1400	1.1790	12.8188
14.1600	1.1780	13.0025
14.1800	1.1790	13.0165
14.2000	1.1810	12.9384
14.2200	1.1860	12.9983
14.2400	1.1900	13.0769
14.2600	1.1900	13.1087
14.2800	1.1900	13.0985
14.3000	1.1930	13.1082
14.3200	1.1920	13.1412
14.3400	1.1970	13.2010
14.3600	1.1990	13.1905
14.3800	1.1970	13.1270
14.4000	1.2000	13.2146
14.4200	1.2030	13.3044
14.4400	1.2050	13.3534
14.4600	1.2030	13.2956
14.4800	1.2050	13.2754
14.5000	1.2080	13.3261
14.5200	1.2100	13.4125
14.5400	1.2130	13.4668
14.5600	1.2140	13.5041
14.5800	1.2130	13.5298
14.6000	1.2160	13.5627
14.6200	1.2220	13.5708
14.6400	1.2200	13.6266
14.6600	1.2200	13.6709
14.6800	1.2260	13.7004
14.7000	1.2260	13.5570
14.7200	1.2280	13.4810
14.7400	1.2290	13.6599
14.7600	1.2300	13.9682
14.7800	1.2290	14.0846
14.8000	1.2340	13.8677
14.8200	1.2340	13.8895
14.8400	1.2370	13.8914
14.8600	1.2400	13.8565
14.8800	1.2390	14.0193
14.9000	1.2400	14.0847
14.9200	1.2450	14.0557
14.9400	1.2460	14.0307
14.9600	1.2470	13.9992
14.9800	1.2480	13.9478
15.0000	1.2490	13.9234
15.0200	1.2520	14.0361
15.0400	1.2510	14.1251
15.0600	1.2540	14.2761
15.0800	1.2560	14.2488
15.1000	1.2590	14.2415
15.1200	1.2600	14.0813
15.1400	1.2620	14.1460
15.1600	1.2640	14.2509
15.1800	1.2660	14.3126
15.2000	1.2670	14.3878
15.2200	1.2690	14.4306
15.2400	1.2710	14.4588
15.2600	1.2740	14.4671
15.2800	1.2750	14.4698
15.3000	1.2730	14.5501
15.3200	1.2750	14.5053
15.3400	1.2790	14.4852
15.3600	1.2800	14.6370
15.3800	1.2820	14.6857
15.4000	1.2830	14.8026
15.4200	1.2850	14.7547
15.4400	1.2880	14.6629
15.4600	1.2890	14.5923
15.4800	1.2890	14.6171
15.5000	1.2910	14.7432
15.5200	1.2920	14.8003
15.5400	1.2960	14.6998
15.5600	1.2940	14.6946
15.5800	1.2970	14.8252
15.6000	1.2990	14.8057
15.6200	1.3000	14.7562
15.6400	1.3050	14.7861
15.6600	1.3060	14.9731
15.6800	1.3050	15.0917
15.7000	1.3090	15.1169
15.7200	1.3090	15.0985
15.7400	1.3130	15.0929
15.7600	1.3150	15.0971
15.7800	1.3170	15.1050
15.8000	1.3140	15.0501
15.8200	1.3160	15.0735
15.8400	1.3200	15.1923
15.8600	1.3220	15.2902
15.8800	1.3250	15.4123
15.9000	1.3240	15.4423
15.9200	1.3280	15.2581
15.9400	1.3270	15.1776
15.9600	1.3290	15.3370
15.9800	1.3320	15.4086
16.0000	1.3350	15.4173
16.0200	1.3360	15.4219
16.0400	1.3370	15.4782
16.0600	1.3380	15.5633
16.0800	1.3400	15.6339
16.1000	1.3400	15.6592
16.1200	1.3450	15.5990
16.1400	1.3470	15.6278
16.1600	1.3470	15.6753
16.1800	1.3490	15.7080
16.2000	1.3500	15.6289
16.2200	1.3510	15.6607
16.2400	1.3530	15.7062
16.2600	1.3570	15.8497
16.2800	1.3580	15.8337
16.3000	1.3570	15.8444
16.3200	1.3600	15.8363
16.3400	1.3630	15.8814
16.3600	1.3640	16.0412
16.3800	1.3640	16.0751
16.4000	1.3690	16.0520
16.4200	1.3710	16.0000
16.4400	1.3680	15.9890
16.4600	1.3730	16.0167
16.4800	1.3750	16.0178
16.5000	1.3750	16.1253
16.5200	1.3750	16.2098
16.5400	1.3770	16.2952
16.5600	1.3780	16.2717
16.5800	1.3850	16.2144
16.6000	1.3820	16.2591
16.6200	1.3840	16.2842
16.6400	1.3880	16.3242
16.6600	1.3870	16.3052
16.6800	1.3920	16.3449
16.7000	1.3930	16.3675
16.7200	1.3930	16.4012
16.7400	1.3940	16.4179
16.7600	1.3940	16.4047
16.7800	1.3990	16.4348
16.8000	1.4010	16.4821
16.8200	1.4000	16.5633
16.8400	1.4040	16.4456
16.8600	1.4060	16.5193
16.8800	1.4070	16.5875
16.9000	1.4060	16.7013
16.9200	1.4120	16.7992
16.9400	1.4120	16.7475
16.9600	1.4150	16.8472
16.9800	1.4150	16.8232
17.0000	1.4160	16.7889
17.0200	1.4190	16.9783
17.0400	1.4210	16.9312
17.0600	1.4230	16.8620
17.0800	1.4210	16.6938
17.1000	1.4230	16.7312
17.1200	1.4260	16.8607
17.1400	1.4280	16.9532
17.1600	1.4310	16.8052
17.1800	1.4340	16.9300
17.2000	1.4340	17.0982
17.2200	1.4350	17.1712
17.2400	1.4370	17.1331
17.2600	1.4360	17.0168
17.2800	1.4410	16.9947
17.3000	1.4470	16.9794
17.3200	1.4430	16.9155
17.3400	1.4460	16.7637
17.3600	1.4440	16.8547
17.3800	1.4460	16.9279
17.4000	1.4520	16.8946
17.4200	1.4530	16.9063
17.4400	1.4530	16.9129
17.4600	1.4530	16.9146
17.4800	1.4550	16.8757
17.5000	1.4580	16.9094
17.5200	1.4580	16.9489
17.5400	1.4630	17.0089
17.5600	1.4620	16.9931
17.5800	1.4670	17.0337
17.6000	1.4670	17.1302
17.6200	1.4690	17.1093
17.6400	1.4700	17.0743
17.6600	1.4700	17.1183
17.6800	1.4740	17.1652
17.7000	1.4760	17.2610
17.7200	1.4770	17.2659
17.7400	1.4770	17.1827
17.7600	1.4790	17.2114
17.7800	1.4840	17.2512
17.8000	1.4830	17.2756
17.8200	1.4860	17.2065
17.8400	1.4880	17.2987
17.8600	1.4910	17.2960
17.8800	1.4900	17.3605
17.9000	1.4920	17.4049
17.9200	1.4950	17.4378
17.9400	1.4930	17.3917
17.9600	1.4980	17.4589
17.9800	1.5010	17.5034
18.0000	1.4990	17.5904
18.0200	1.5010	17.6913
18.0400	1.5040	17.5857
18.0600	1.5030	17.5302
18.0800	1.5060	17.5808
18.1000	1.5060	17.6662
18.1200	1.5120	17.7191
18.1400	1.5100	17.8335
18.1600	1.5130	17.9010
18.1800	1.5140	17.8333
18.2000	1.5190	17.7778
18.2200	1.5220	17.8230
18.2400	1.5210	17.7635
18.2600	1.5220	17.7415
18.2800	1.5220	17.9959
18.3000	1.5260	18.0233
18.3200	1.5280	17.9355
18.3400	1.5290	17.8598
18.3600	1.5320	17.9789
18.3800	1.5310	18.0777
18.4000	1.5350	18.0651
18.4200	1.5320	17.9097
18.4400	1.5350	17.8788
18.4600	1.5390	17.9402
18.4800	1.5430	17.9296
18.5000	1.5420	18.0640
18.5200	1.5430	17.9924
18.5400	1.5460	17.9667
18.5600	1.5460	17.9949
18.5800	1.5470	18.0723
18.6000	1.5510	18.0813
18.6200	1.5530	18.1030
18.6400	1.5530	18.1233
18.6600	1.5520	18.0238
18.6800	1.5570	18.0004
18.7000	1.5590	18.0714
18.7200	1.5600	18.1068
18.7400	1.5620	17.9451
18.7600	1.5660	18.0450
18.7800	1.5670	18.2695
18.8000	1.5650	18.3723
18.8200	1.5670	18.4406
18.8400	1.5680	18.4848
18.8600	1.5730	18.4937
18.8800	1.5750	18.6351
18.9000	1.5740	18.8796
18.9200	1.5740	18.6948
18.9400	1.5810	18.6124
18.9600	1.5800	18.6419
18.9800	1.5790	18.5708
19.0000	1.5840	18.3461
19.0200	1.5860	18.2871
19.0400	1.5870	18.1964
19.0600	1.5890	18.2685
19.0800	1.5900	18.2848
19.1000	1.5930	18.3566
19.1200	1.5920	18.3749
19.1400	1.5950	18.3127
19.1600	1.5980	18.2778
19.1800	1.6000	18.3725
19.2000	1.6020	18.3536
19.2200	1.6000	18.3919
19.2400	1.6020	18.3729
19.2600	1.6050	18.4803
19.2800	1.6070	18.5389
19.3000	1.6120	18.4162
19.3200	1.6120	18.4007
19.3400	1.6130	18.4782
19.3600	1.6110	18.6068
19.3800	1.6140	18.6383
19.4000	1.6170	18.6364
19.4200	1.6160	18.6454
19.4400	1.6210	18.7776
19.4600	1.6200	18.8521
19.4800	1.6220	18.9151
19.5000	1.6250	18.9598
19.5200	1.6260	19.0063
19.5400	1.6280	18.8224
19.5600	1.6280	18.9039
19.5800	1.6340	18.9914
19.6000	1.6350	18.9120
19.6200	1.6330	18.8651
19.6400	1.6350	18.7941
19.6600	1.6360	18.9498
19.6800	1.6410	18.9719
19.7000	1.6400	18.9308
19.7200	1.6420	18.9303
19.7400	1.6430	19.0017
19.7600	1.6490	18.9377
19.7800	1.6470	19.0402
19.8000	1.6510	19.1289
19.8200	1.6490	19.1671
19.8400	1.6550	19.3064
19.8600	1.6580	19.2855
19.8800	1.6570	19.0848
19.9000	1.6600	19.0670
19.9200	1.6590	19.1424
19.9400	1.6630	19.2073
19.9600	1.6640	19.2915
19.9800	1.6670	19.3626
20.0000	1.6680	19.4088
20.0200	1.6680	19.4304
20.0400	1.6700	19.3876
20.0600	1.6700	19.4342
20.0800	1.6740	19.5921
20.1000	1.6760	19.5478
20.1200	1.6750	19.4623
20.1400	1.6790	19.4775
20.1600	1.6780	19.6671
20.1800	1.6780	19.7533
20.2000	1.6840	19.7343
20.2200	1.6860	19.6368
20.2400	1.6850	19.5823
20.2600	1.6900	19.6749
20.2800	1.6910	19.6692
20.3000	1.6950	19.7448
20.3200	1.6920	19.7976
20.3400	1.6960	19.7072
20.3600	1.6970	19.6524
20.3800	1.6990	19.8340
20.4000	1.6990	19.9336
20.4200	1.7010	19.7135
20.4400	1.7060	19.7197
20.4600	1.7060	19.7907
20.4800	1.7080	19.8745
20.5000	1.7090	20.0740
20.5200	1.7110	20.0609
20.5400	1.7140	20.0046
20.5600	1.7120	19.9836
20.5800	1.7170	20.0887
20.6000	1.7180	20.1575
20.6200	1.7180	20.0858
20.6400	1.7200	20.1470
20.6600	1.7200	20.2634
20.6800	1.7250	20.3317
20.7000	1.7240	20.3029
20.7200	1.7280	20.2152
20.7400	1.7260	20.2057
20.7600	1.7310	20.2885
20.7800	1.7320	20.2676
20.8000	1.7350	20.2604
20.8200	1.7340	20.2936
20.8400	1.7370	20.2909
20.8600	1.7390	20.2982
20.8800	1.7430	20.3270
20.9000	1.7430	20.3859
20.9200	1.7420	20.2641
20.9400	1.7430	20.4158
20.9600	1.7480	20.4310
20.9800	1.7480	20.5139
21.0000	1.7510	20.5766
21.0200	1.7530	20.5162
21.0400	1.7510	20.5923
21.0600	1.7510	20.6454
21.0800	1.7550	20.6374
21.1000	1.7580	20.5292
21.1200	1.7600	20.5238
21.1400	1.7630	20.7050
21.1600	1.7640	20.7159
21.1800	1.7670	20.6939
21.2000	1.7690	20.7102
21.2200	1.7670	20.7669
21.2400	1.7720	20.6515
21.2600	1.7710	20.6125
21.2800	1.7760	20.7214
21.3000	1.7750	20.8261
21.3200	1.7770	20.8399
21.3400	1.7750	20.9242
21.3600	1.7790	20.9587
21.3800	1.7830	20.9823
21.4000	1.7840	20.9327
21.4200	1.7870	21.0981
21.4400	1.7860	21.1701
21.4600	1.7900	21.1110
21.4800	1.7870	21.0857
21.5000	1.7910	21.0510
21.5200	1.7940	21.0823
21.5400	1.7970	21.0880
21.5600	1.7980	21.0419
21.5800	1.7970	21.0811
21.6000	1.8010	21.0467
21.6200	1.8030	21.0898
21.6400	1.8040	21.2322
21.6600	1.8090	21.2615
21.6800	1.8070	21.2410
21.7000	1.8070	21.2540
21.7200	1.8100	21.2435
21.7400	1.8120	21.2695
21.7600	1.8160	21.4396
21.7800	1.8170	21.3351
21.8000	1.8140	21.2623
21.8200	1.8190	21.2520
21.8400	1.8190	21.3928
21.8600	1.8200	21.4880
21.8800	1.8260	21.5064
21.9000	1.8250	21.2842
21.9200	1.8270	20.8542
21.9400	1.8290	20.6066
21.9600	1.8320	20.6219
21.9800	1.8340	20.6379
22.0000	1.8340	20.5955
22.0200	1.8340	20.6402
22.0400	1.8360	20.6172
22.0600	1.8410	20.5940
22.0800	1.8400	20.4783
22.1000	1.8430	20.4616
22.1200	1.8450	20.4579
22.1400	1.8440	20.6007
22.1600	1.8440	20.6406
22.1800	1.8480	20.7550
22.2000	1.8500	20.8155
22.2200	1.8490	20.8669
22.2400	1.8520	20.9103
22.2600	1.8570	20.9268
22.2800	1.8580	21.0657
22.3000	1.8580	21.1253
22.3200	1.8590	21.1954
22.3400	1.8600	21.1809
22.3600	1.8630	21.0458
22.3800	1.8650	20.9596
22.4000	1.8680	20.9175
22.4200	1.8680	20.9178
22.4400	1.8670	21.0660
22.4600	1.8720	21.2373
22.4800	1.8720	21.1359
22.5000	1.8760	20.9043
22.5200	1.8750	20.8227
22.5400	1.8800	20.9748
22.5600	1.8810	21.2831
22.5800	1.8790	21.3220
22.6000	1.8810	21.3370
22.6200	1.8870	21.3858
22.6400	1.8860	21.5525
22.6600	1.8860	21.3237
22.6800	1.8900	21.2253
22.7000	1.8910	21.2582
22.7200	1.8960	21.3000
22.7400	1.8960	21.2960
22.7600	1.8960	21.2644
22.7800	1.8940	21.2953
22.8000	1.9000	21.4862
22.8200	1.9010	21.4304
22.8400	1.9040	21.4826
22.8600	1.9070	21.5547
22.8800	1.9040	21.4544
22.9000	1.9080	21.1688
22.9200	1.9090	21.2152
22.9400	1.9140	21.3577
22.9600	1.9140	21.3011
22.9800	1.9160	21.3387
23.0000	1.9140	21.3732
23.0200	1.9190	21.3968
23.0400	1.9210	21.3585
23.0600	1.9190	21.3514
23.0800	1.9240	21.3992
23.1000	1.9230	21.4887
23.1200	1.9250	21.5092
23.1400	1.9270	21.5586
23.1600	1.9320	21.5899
23.1800	1.9330	21.6064
23.2000	1.9360	21.6995
23.2200	1.9360	21.7256
23.2400	1.9350	21.7043
23.2600	1.9360	21.6693
23.2800	1.9410	21.6323
23.3000	1.9380	21.6612
23.3200	1.9440	21.6931
23.3400	1.9470	21.7103
23.3600	1.9470	21.7982
23.3800	1.9500	21.7957
23.4000	1.9490	21.8033
23.4200	1.9480	21.7704
23.4400	1.9540	21.6623
23.4600	1.9570	21.7401
23.4800	1.9570	21.7989
23.5000	1.9600	21.8420
23.5200	1.9590	21.8527
23.5400	1.9620	21.8047
23.5600	1.9660	21.7863
23.5800	1.9650	21.8532
23.6000	1.9650	21.9054
23.6200	1.9690	21.9918
23.6400	1.9700	22.0443
23.6600	1.9690	21.7198
23.6800	1.9740	21.7116
23.7000	1.9760	21.8287
23.7200	1.9790	21.7310
23.7400	1.9780	21.8510
23.7600	1.9770	21.9635
23.7800	1.9840	21.9819
23.8000	1.9840	21.9158
23.8200	1.9850	21.9502
23.8400	1.9870	21.8711
23.8600	1.9880	21.8896
23.8800	1.9900	21.8741
23.9000	1.9910	21.9127
23.9200	1.9930	22.0004
23.9400	1.9940	22.1361
23.9600	1.9940	22.1216
23.9800	1.9990	22.0674
24.0000	2.0020	22.1257
24.0200	2.0030	22.0790
24.0400	2.0040	21.9564
24.0600	2.0040	22.0351
24.0800	2.0070	22.1733
24.1000	2.0090	22.2008
24.1200	2.0120	21.9947
24.1400	2.0130	22.0585
24.1600	2.0130	21.9712
24.1800	2.0170	22.1698
24.2000	2.0150	22.2822
24.2200	2.0170	22.3238
24.2400	2.0210	22.2724
24.2600	2.0210	22.2046
24.2800	2.0240	22.2869
24.3000	2.0240	22.3632
24.3200	2.0290	22.4093
24.3400	2.0290	22.4227
24.3600	2.0320	22.3775
24.3800	2.0300	22.3239
24.4000	2.0320	22.3300
24.4200	2.0360	22.5138
24.4400	2.0370	22.5911
24.4600	2.0370	22.5525
24.4800	2.0420	22.5447
24.5000	2.0430	22.4914
24.5200	2.0470	22.5090
24.5400	2.0450	22.5359
24.5600	2.0470	22.5620
24.5800	2.0480	22.6554
24.6000	2.0480	22.6008
24.6200	2.0500	22.5889
24.6400	2.0570	22.6132
24.6600	2.0560	22.5951
24.6800	2.0570	22.6320
24.7000	2.0560	22.6438
24.7200	2.0630	22.5836
24.7400	2.0600	22.5441
24.7600	2.0630	22.6532
24.7800	2.0640	22.7735
24.8000	2.0680	22.8768
24.8200	2.0700	22.8203
24.8400	2.0730	22.7283
24.8600	2.0730	22.6612
24.8800	2.0740	22.7945
24.9000	2.0740	22.6766
24.9200	2.0780	22.6646
24.9400	2.0770	22.7657
24.9600	2.0820	22.8576
24.9800	2.0830	22.8784
25.0000	2.0830	22.8244
25.0200	2.0850	22.8203
25.0400	2.0870	22.8311
25.0600	2.0890	22.8489
25.0800	2.0910	22.8108
25.1000	2.0930	22.8023
25.1200	2.0910	22.7513
25.1400	2.0960	22.7849
25.1600	2.1000	22.8295
25.1800	2.0990	22.8168
25.2000	2.1020	22.8895
25.2200	2.1020	22.9178
25.2400	2.1020	22.6918
25.2600	2.1060	22.0075
25.2800	2.1070	21.3349
25.3000	2.1080	21.0122
25.3200	2.1090	21.0077
25.3400	2.1130	21.0923
25.3600	2.1140	21.1038
25.3800	2.1140	21.0850
25.4000	2.1150	20.9978
25.4200	2.1180	20.7114
25.4400	2.1180	20.2358
25.4600	2.1200	19.9531
25.4800	2.1260	19.9322
25.5000	2.1250	19.9174
25.5200	2.1270	19.7989
25.5400	2.1310	19.7707
25.5600	2.1340	19.7141
25.5800	2.1330	19.6428
25.6000	2.1300	19.6089
25.6200	2.1360	19.5886
25.6400	2.1390	19.5940
25.6600	2.1380	19.3726
25.6800	2.1410	19.4322
25.7000	2.1390	19.5454
25.7200	2.1420	19.5780
25.7400	2.1440	19.6236
25.7600	2.1470	19.6030
25.7800	2.1490	19.6059
25.8000	2.1510	19.6272
25.8200	2.1510	19.6967
25.8400	2.1530	19.7482
25.8600	2.1530	19.6370
25.8800	2.1550	19.7082
25.9000	2.1590	19.7352
25.9200	2.1610	19.8463
25.9400	2.1630	19.9456
25.9600	2.1650	19.8433
25.9800	2.1650	19.7888
26.0000	2.1680	19.8326
26.0200	2.1680	19.7605
26.0400	2.1710	19.5546
26.0600	2.1730	19.4874
26.0800	2.1720	19.6367
26.1000	2.1750	19.6923
26.1200	2.1750	19.7433
26.1400	2.1790	19.8752
26.1600	2.1810	19.9038
26.1800	2.1820	19.8913
26.2000	2.1810	19.8516
26.2200	2.1840	19.8818
26.2400	2.1870	19.8586
26.2600	2.1880	19.8551
26.2800	2.1900	19.9891
26.3000	2.1890	20.0617
26.3200	2.1900	20.0568
26.3400	2.1950	19.9485
26.3600	2.1970	19.8568
26.3800	2.1980	19.8040
26.4000	2.2020	19.8601
26.4200	2.2030	19.9093
26.4400	2.2040	19.8148
26.4600	2.2070	19.7865
26.4800	2.2070	19.8253
26.5000	2.2070	19.8911
26.5200	2.2070	20.0143
26.5400	2.2130	19.9686
26.5600	2.2140	19.9931
26.5800	2.2170	20.0658
26.6000	2.2170	19.9651
26.6200	2.2210	19.9179
26.6400	2.2200	19.8528
26.6600	2.2220	19.8018
26.6800	2.2230	19.8881
26.7000	2.2280	19.8002
26.7200	2.2270	19.7305
26.7400	2.2270	19.6312
26.7600	2.2300	19.5769
26.7800	2.2310	19.6523
26.8000	2.2340	19.8304
26.8200	2.2340	19.9828
26.8400	2.2340	19.9664
26.8600	2.2380	20.0537
26.8800	2.2400	19.9325
26.9000	2.2430	19.8951
26.9200	2.2420	19.8794
26.9400	2.2440	19.8500
26.9600	2.2460	19.8503
26.9800	2.2500	19.7669
27.0000	2.2520	19.6431
27.0200	2.2510	19.6178
27.0400	2.2510	19.6600
27.0600	2.2530	19.8723
27.0800	2.2550	19.8767
27.1000	2.2580	19.7893
27.1200	2.2620	19.5243
27.1400	2.2620	19.4562
27.1600	2.2640	19.4901
27.1800	2.2630	19.6210
27.2000	2.2660	19.8174
27.2200	2.2670	19.9621
27.2400	2.2720	20.0306
27.2600	2.2700	19.9084
27.2800	2.2740	19.8056
27.3000	2.2760	19.8507
27.3200	2.2760	19.8259
27.3400	2.2780	19.7688
27.3600	2.2790	19.9534
27.3800	2.2820	20.0565
27.4000	2.2840	19.8769
27.4200	2.2850	19.8352
27.4400	2.2880	19.8766
27.4600	2.2910	19.8608
27.4800	2.2890	19.8400
27.5000	2.2900	19.8107
27.5200	2.2930	19.7209
27.5400	2.2960	19.4833
27.5600	2.2940	19.5027
27.5800	2.3000	19.5808
27.6000	2.3000	19.7449
27.6200	2.3040	19.7615
27.6400	2.3060	19.7179
27.6600	2.3060	19.7447
27.6800	2.3060	19.7567
27.7000	2.3060	19.8452
27.7200	2.3080	19.7927
27.7400	2.3110	19.7614
27.7600	2.3170	19.7300
27.7800	2.3160	19.6643
27.8000	2.3150	19.7151
27.8200	2.3190	19.7925
27.8400	2.3200	19.7947
27.8600	2.3200	19.7841
27.8800	2.3260	19.7733
27.9000	2.3230	19.7705
27.9200	2.3240	19.8273
27.9400	2.3290	19.8552
27.9600	2.3300	19.8317
27.9800	2.3350	19.8035
28.0000	2.3340	19.9699
28.0200	2.3350	19.9573
28.0400	2.3360	19.9387
28.0600	2.3370	19.9979
28.0800	2.3420	19.9294
28.1000	2.3390	19.8703
28.1200	2.3450	19.8465
28.1400	2.3440	19.9422
28.1600	2.3470	20.0327
28.1800	2.3510	19.9949
28.2000	2.3510	19.9268
28.2200	2.3520	20.0460
28.2400	2.3550	20.0946
28.2600	2.3530	19.9252
28.2800	2.3580	19.8318
28.3000	2.3600	19.7559
28.3200	2.3610	19.8323
28.3400	2.3610	19.9403
28.3600	2.3620	19.9527
28.3800	2.3670	19.8818
28.4000	2.3680	19.9267
28.4200	2.3680	19.9868
28.4400	2.3690	20.0948
28.4600	2.3690	20.0578
28.4800	2.3720	20.0275
28.5000	2.3770	19.9157
28.5200	2.3780	19.8998
28.5400	2.3790	19.8935
28.5600	2.3820	19.9781
28.5800	2.3840	20.1242
28.6000	2.3810	20.1092
28.6200	2.3830	20.1065
28.6400	2.3850	20.0684
28.6600	2.3860	20.1284
28.6800	2.3930	20.1164
28.7000	2.3910	20.0058
28.7200	2.3940	19.9189
28.7400	2.3940	19.9267
28.7600	2.3960	19.9240
28.7800	2.3980	20.1453
28.8000	2.4000	20.1613
28.8200	2.4050	20.0231
28.8400	2.4020	19.9516
28.8600	2.4050	19.9104
28.8800	2.4070	19.9034
28.9000	2.4090	19.7991
28.9200	2.4080	19.8868
28.9400	2.4110	19.9667
28.9600	2.4140	19.9242
28.9800	2.4170	19.8561
29.0000	2.4200	19.9545
29.0200	2.4190	20.1178
29.0400	2.4200	20.0776
29.0600	2.4240	19.9909
29.0800	2.4200	20.1820
29.1000	2.4240	20.0305
29.1200	2.4280	19.9566
29.1400	2.4300	19.9434
29.1600	2.4290	19.8736
29.1800	2.4290	19.9463
29.2000	2.4290	20.0127
29.2200	2.4370	20.0835
29.2400	2.4370	19.9887
29.2600	2.4410	19.9780
29.2800	2.4420	19.9846
29.3000	2.4420	19.9672
29.3200	2.4450	19.8994
29.3400	2.4460	19.8054
29.3600	2.4480	19.8722
29.3800	2.4480	20.0399
29.4000	2.4500	20.0427
29.4200	2.4530	19.9634
29.4400	2.4550	19.7649
29.4600	2.4540	19.9009
29.4800	2.4560	20.0597
29.5000	2.4560	20.0997
29.5200	2.4580	19.8135
29.5400	2.4610	19.6454
29.5600	2.4660	19.6707
29.5800	2.4660	19.7022
29.6000	2.4690	19.8053
29.6200	2.4710	19.9703
29.6400	2.4680	20.0364
29.6600	2.4720	20.0016
29.6800	2.4720	19.9980
29.7000	2.4760	20.0040
29.7200	2.4780	20.0145
29.7400	2.4790	20.0314
29.7600	2.4800	20.0329
29.7800	2.4820	20.0061
29.8000	2.4800	20.0172
29.8200	2.4830	20.0806
29.8400	2.4860	20.0850
29.8600	2.4890	20.1500
29.8800	2.4910	19.8483
29.9000	2.4910	19.8420
29.9200	2.4920	20.0502
29.9400	2.4930	20.0970
29.9600	2.4960	20.0521
29.9800	2.5010	20.1103
30.0000	2.5000	20.1875
30.0200	2.5000	20.1448
30.0400	2.5020	20.1529
30.0600	2.5060	20.2112
30.0800	2.5080	20.3822
30.1000	2.5060	20.4651
30.1200	2.5080	20.3602
30.1400	2.5120	20.2022
30.1600	2.5130	20.1667
30.1800	2.5160	20.2472
30.2000	2.5170	20.2189
30.2200	2.5170	20.1134
30.2400	2.5190	20.1795
30.2600	2.5200	20.2290
30.2800	2.5210	20.3418
30.3000	2.5240	20.3852
30.3200	2.5280	20.4428
30.3400	2.5280	20.3789
30.3600	2.5280	20.3396
30.3800	2.5330	20.3145
30.4000	2.5340	19.8689
30.4200	2.5360	20.1873
30.4400	2.5390	20.3081
30.4600	2.5390	20.3070
30.4800	2.5400	20.2782
30.5000	2.5420	20.2159
30.5200	2.5440	20.1798
30.5400	2.5430	20.1682
30.5600	2.5480	20.1827
30.5800	2.5470	20.1115
30.6000	2.5480	20.0606
30.6200	2.5540	20.0603
30.6400	2.5560	20.0851
30.6600	2.5560	20.2327
30.6800	2.5560	20.1722
30.7000	2.5560	20.1639
30.7200	2.5590	20.0510
30.7400	2.5600	19.6894
30.7600	2.5650	19.5401
30.7800	2.5640	19.5461
30.8000	2.5670	19.5165
30.8200	2.5670	19.5064
30.8400	2.5710	19.5371
30.8600	2.5700	19.5785
30.8800	2.5730	19.4732
30.9000	2.5760	19.4742
30.9200	2.5770	19.4960
30.9400	2.5770	19.2585
30.9600	2.5770	19.2608
30.9800	2.5820	19.4744
31.0000	2.5850	19.4654
31.0200	2.5840	19.3918
31.0400	2.5880	19.3759
31.0600	2.5880	19.5099
31.0800	2.5900	19.5618
31.1000	2.5920	19.5666
31.1200	2.5970	19.5363
31.1400	2.5950	19.4912
31.1600	2.5950	19.4260
31.1800	2.5950	19.2710
31.2000	2.6010	19.4282
31.2200	2.6040	19.4590
31.2400	2.6010	19.4313
31.2600	2.6050	19.5021
31.2800	2.6090	19.4879
31.3000	2.6090	19.4665
31.3200	2.6110	19.4000
31.3400	2.6150	19.2941
31.3600	2.6150	19.3525
31.3800	2.6140	19.4647
31.4000	2.6180	19.5684
31.4200	2.6180	19.4451
31.4400	2.6190	19.3458
31.4600	2.6210	19.2788
31.4800	2.6220	19.3228
31.5000	2.6240	19.3362
31.5200	2.6260	19.3680
31.5400	2.6280	19.3677
31.5600	2.6310	19.3247
31.5800	2.6290	19.3734
31.6000	2.6350	19.3500
31.6200	2.6370	19.4462
31.6400	2.6360	19.5061
31.6600	2.6380	19.4077
31.6800	2.6410	19.2849
31.7000	2.6410	19.3215
31.7200	2.6440	19.3832
31.7400	2.6450	19.4103
31.7600	2.6480	19.2609
31.7800	2.6510	19.2361
31.8000	2.6490	19.3020
31.8200	2.6510	19.3617
31.8400	2.6510	19.3857
31.8600	2.6530	19.3954
31.8800	2.6570	19.3037
31.9000	2.6600	19.2947
31.9200	2.6600	19.1420
31.9400	2.6610	19.2156
31.9600	2.6630	19.5237
31.9800	2.6670	19.5891
32.0000	2.6660	19.5676
32.0200	2.6700	19.5327
32.0400	2.6680	19.6381
32.0600	2.6720	19.5758
32.0800	2.6750	19.4678
32.1000	2.6790	19.4128
32.1200	2.6790	19.3555
32.1400	2.6790	19.3094
32.1600	2.6790	19.4623
32.1800	2.6830	19.5866
32.2000	2.6830	19.5770
32.2200	2.6830	19.5514
32.2400	2.6880	19.5669
32.2600	2.6850	19.5752
32.2800	2.6910	19.5575
32.3000	2.6920	19.5706
32.3200	2.6960	19.5804
32.3400	2.6960	19.6025
32.3600	2.6950	19.7131
32.3800	2.6980	19.8858
32.4000	2.7010	19.7650
32.4200	2.7020	19.6088
32.4400	2.7020	19.4526
32.4600	2.7060	19.5901
32.4800	2.7080	19.6970
32.5000	2.7060	19.7353
32.5200	2.7110	19.7049
32.5400	2.7100	19.6298
32.5600	2.7110	19.4842
32.5800	2.7160	19.4233
32.6000	2.7190	19.4123
32.6200	2.7190	19.4137
32.6400	2.7200	19.4195
32.6600	2.7200	19.4498
32.6800	2.7250	19.5316
32.7000	2.7260	19.5193
32.7200	2.7260	19.4203
32.7400	2.7270	19.2787
32.7600	2.7290	19.2637
32.7800	2.7330	19.2841
32.8000	2.7350	19.3794
32.8200	2.7330	19.4319
32.8400	2.7350	19.3631
32.8600	2.7400	19.4067
32.8800	2.7410	19.5466
32.9000	2.7400	19.4398
32.9200	2.7420	19.3375
32.9400	2.7450	19.3159
32.9600	2.7460	18.9781
32.9800	2.7480	18.7018
33.0000	2.7520	18.7044
33.0200	2.7530	18.7133
33.0400	2.7530	18.7988
33.0600	2.7560	18.6706
33.0800	2.7550	18.6381
33.1000	2.7590	18.8362
33.1200	2.7600	18.7528
33.1400	2.7620	18.5949
33.1600	2.7640	18.5780
33.1800	2.7640	18.6363
33.2000	2.7680	18.6201
33.2200	2.7670	18.2581
33.2400	2.7710	18.3913
33.2600	2.7710	18.4818
33.2800	2.7730	18.5270
33.3000	2.7750	18.5754
33.3200	2.7760	18.5065
33.3400	2.7800	18.4810
33.3600	2.7780	18.5772
33.3800	2.7810	18.5481
33.4000	2.7830	18.5376
33.4200	2.7860	18.5735
33.4400	2.7860	18.6072
33.4600	2.7890	18.6244
33.4800	2.7900	18.6233
33.5000	2.7930	18.8225
33.5200	2.7930	18.6273
33.5400	2.7930	18.3807
33.5600	2.7950	18.4540
33.5800	2.7970	18.6123
33.6000	2.8010	18.6381
33.6200	2.8030	18.4605
33.6400	2.8030	18.3969
33.6600	2.8060	18.5155
33.6800	2.8090	18.5703
33.7000	2.8070	18.6073
33.7200	2.8070	18.6194
33.7400	2.8130	18.5894
33.7600	2.8130	18.6137
33.7800	2.8140	18.8296
33.8000	2.8160	18.6802
33.8200	2.8190	18.5891
33.8400	2.8180	18.5095
33.8600	2.8200	18.6152
33.8800	2.8260	18.7262
33.9000	2.8250	18.6664
33.9200	2.8250	18.5598
33.9400	2.8250	18.5693
33.9600	2.8280	18.6124
33.9800	2.8310	18.6269
34.0000	2.8360	18.8524
34.0200	2.8370	18.7965
34.0400	2.8370	18.6883
34.0600	2.8390	18.7019
34.0800	2.8410	18.6908
34.1000	2.8440	18.6479
34.1200	2.8430	18.4784
34.1400	2.8420	18.5128
34.1600	2.8450	18.5906
34.1800	2.8470	18.6369
34.2000	2.8500	18.6577
34.2200	2.8520	18.7187
34.2400	2.8520	18.7311
34.2600	2.8560	18.6943
34.2800	2.8560	18.7096
34.3000	2.8600	18.6878
34.3200	2.8620	18.5935
34.3400	2.8610	18.5764
34.3600	2.8640	18.6203
34.3800	2.8630	18.6879
34.4000	2.8670	18.7024
34.4200	2.8700	18.7033
34.4400	2.8720	18.7479
34.4600	2.8710	18.6903
34.4800	2.8750	18.6970
34.5000	2.8740	18.6763
34.5200	2.8780	18.6905
34.5400	2.8810	18.6509
34.5600	2.8800	18.6486
34.5800	2.8840	18.3792
34.6000	2.8830	18.5346
34.6200	2.8850	18.6668
34.6400	2.8860	18.7952
34.6600	2.8870	18.7688
34.6800	2.8900	18.8433
34.7000	2.8940	18.7985
34.7200	2.8950	18.6407
34.7400	2.8920	18.6241
34.7600	2.8970	18.6795
34.7800	2.8990	18.6865
34.8000	2.8970	18.8044
34.8200	2.9020	18.8205
34.8400	2.9030	18.7684
34.8600	2.9070	18.7371
34.8800	2.9080	18.7403
34.9000	2.9090	18.7014
34.9200	2.9110	18.6996
34.9400	2.9120	18.7006
34.9600	2.9140	18.7313
34.9800	2.9160	18.7596
35.0000	2.9180	18.7437
35.0200	2.9190	18.7712
35.0400	2.9210	18.7417
35.0600	2.9220	18.7138
35.0800	2.9240	18.8051
35.1000	2.9270	18.7564
35.1200	2.9250	18.6574
35.1400	2.9280	18.5521
35.1600	2.9300	18.4159
35.1800	2.9340	18.3141
35.2000	2.9340	18.3938
35.2200	2.9360	18.3587
35.2400	2.9360	18.2774
35.2600	2.9380	18.2710
35.2800	2.9410	18.2653
35.3000	2.9420	18.2317
35.3200	2.9430	18.1514
35.3400	2.9430	18.1863
35.3600	2.9460	18.2115
35.3800	2.9470	18.1989
35.4000	2.9490	18.2086
35.4200	2.9510	18.1563
35.4400	2.9500	18.2541
35.4600	2.9560	18.2470
35.4800	2.9570	18.1883
35.5000	2.9590	18.2703
35.5200	2.9620	18.1611
35.5400	2.9620	18.1024
35.5600	2.9650	18.1137
35.5800	2.9650	18.2548
35.6000	2.9660	18.2020
35.6200	2.9680	18.2464
35.6400	2.9690	18.1023
35.6600	2.9720	18.0453
35.6800	2.9750	17.9604
35.7000	2.9750	17.8363
35.7200	2.9740	17.8560
35.7400	2.9760	17.8438
35.7600	2.9790	18.0343
35.7800	2.9820	18.1337
35.8000	2.9830	18.1426
35.8200	2.9860	18.0618
35.8400	2.9880	18.0704
35.8600	2.9880	18.0168
35.8800	2.9910	17.9604
35.9000	2.9950	18.0045
35.9200	2.9930	18.0383
35.9400	2.9980	18.0177
35.9600	2.9990	18.0600
35.9800	2.9970	18.0784
36.0000	2.9980	18.0038
36.0200	3.0000	18.0416
36.0400	3.0040	18.1427
36.0600	3.0020	18.1116
36.0800	3.0050	18.0197
36.1000	3.0090	17.9545
36.1200	3.0090	17.9856
36.1400	3.0140	18.0604
36.1600	3.0150	18.1211
36.1800	3.0140	18.1047
36.2000	3.0140	18.0203
36.2200	3.0180	18.1193
36.2400	3.0220	18.0839
36.2600	3.0210	18.1306
36.2800	3.0250	18.1331
36.3000	3.0260	18.1301
36.3200	3.0280	18.1022
36.3400	3.0260	18.2473
36.3600	3.0320	18.2997
36.3800	3.0300	18.2833
36.4000	3.0340	18.3167
36.4200	3.0320	18.1084
36.4400	3.0400	18.0490
36.4600	3.0380	18.1057
36.4800	3.0420	18.0596
36.5000	3.0420	18.0181
36.5200	3.0450	17.9933
36.5400	3.0430	18.0326
36.5600	3.0460	18.0627
36.5800	3.0460	18.1069
36.6000	3.0480	18.0616
36.6200	3.0540	18.0513
36.6400	3.0550	18.0750
36.6600	3.0530	18.0475
36.6800	3.0560	17.9865
36.7000	3.0600	18.1564
36.7200	3.0600	18.1467
36.7400	3.0630	18.0702
36.7600	3.0660	18.0157
36.7800	3.0640	17.6744
36.8000	3.0670	17.5295
36.8200	3.0690	17.7335
36.8400	3.0680	17.9059
36.8600	3.0690	17.9718
36.8800	3.0750	17.9669
36.9000	3.0750	17.7177
36.9200	3.0770	17.7495
36.9400	3.0790	17.7330
36.9600	3.0780	17.8368
36.9800	3.0830	17.8679
37.0000	3.0830	17.9679
37.0200	3.0850	17.8762
37.0400	3.0880	17.8081
37.0600	3.0880	17.8416
37.0800	3.0890	17.7932
37.1000	3.0940	17.8361
37.1200	3.0930	17.8034
37.1400	3.0930	17.6575
37.1600	3.0960	17.5666
37.1800	3.1020	17.6880
37.2000	3.1030	17.7777
37.2200	3.1040	17.7678
37.2400	3.1020	17.7233
37.2600	3.1050	17.7389
37.2800	3.1100	17.7525
37.3000	3.1120	17.7311
37.3200	3.1090	17.7438
37.3400	3.1110	17.7885
37.3600	3.1110	17.7843
37.3800	3.1160	17.7882
37.4000	3.1190	17.8727
37.4200	3.1160	17.8151
37.4400	3.1220	17.8880
37.4600	3.1220	17.8704
37.4800	3.1210	17.8240
37.5000	3.1270	17.9919
37.5200	3.1250	17.8743
37.5400	3.1280	17.7199
37.5600	3.1330	17.8099
37.5800	3.1330	17.7730
37.6000	3.1320	17.7232
37.6200	3.1330	17.7425
37.6400	3.1370	17.7816
37.6600	3.1380	17.7872
37.6800	3.1410	17.8552
37.7000	3.1450	17.9511
37.7200	3.1410	17.9026
37.7400	3.1430	17.8173
37.7600	3.1440	17.9003
37.7800	3.1470	17.8435
37.8000	3.1510	17.7898
37.8200	3.1550	17.8188
37.8400	3.1540	17.9181
37.8600	3.1550	17.9622
37.8800	3.1580	17.7323
37.9000	3.1560	17.6577
37.9200	3.1600	17.6652
37.9400	3.1610	17.6610
37.9600	3.1640	17.7777
37.9800	3.1670	17.7693
38.0000	3.1660	17.7149
38.0200	3.1690	17.7211
38.0400	3.1710	17.6191
38.0600	3.1740	17.4676
38.0800	3.1730	17.5863
38.1000	3.1730	17.7634
38.1200	3.1740	17.7817
38.1400	3.1770	17.7437
38.1600	3.1810	17.7194
38.1800	3.1830	17.7293
38.2000	3.1800	17.8270
38.2200	3.1870	17.8107
38.2400	3.1870	17.8257
38.2600	3.1880	17.8500
38.2800	3.1910	17.8371
38.3000	3.1930	17.7492
38.3200	3.1900	17.7684
38.3400	3.1940	17.7295
38.3600	3.1990	17.6732
38.3800	3.2000	17.7341
38.4000	3.2000	17.7578
38.4200	3.1990	17.7845
38.4400	3.2050	17.9225
38.4600	3.2050	17.8625
38.4800	3.2070	17.7286
38.5000	3.2120	17.7850
38.5200	3.2110	17.8588
38.5400	3.2110	17.7943
38.5600	3.2140	17.7331
38.5800	3.2140	17.7842
38.6000	3.2180	17.8029
38.6200	3.2230	17.7298
38.6400	3.2210	17.7066
38.6600	3.2230	17.6762
38.6800	3.2210	17.6753
38.7000	3.2240	17.5825
38.7200	3.2260	17.5382
38.7400	3.2310	17.6349
38.7600	3.2320	17.7671
38.7800	3.2340	17.7468
38.8000	3.2310	17.5915
38.8200	3.2340	17.4698
38.8400	3.2360	17.4639
38.8600	3.2380	17.6003
38.8800	3.2390	17.5626
38.9000	3.2450	17.4556
38.9200	3.2440	17.5032
38.9400	3.2460	17.4608
38.9600	3.2480	17.5135
38.9800	3.2470	17.6115
39.0000	3.2480	17.4770
39.0200	3.2530	17.4081
39.0400	3.2560	17.3436
39.0600	3.2540	17.3727
39.0800	3.2530	17.3744
39.1000	3.2570	17.4558
39.1200	3.2610	17.5097
39.1400	3.2620	17.5047
39.1600	3.2620	17.3792
39.1800	3.2680	17.3952
39.2000	3.2650	17.3335
39.2200	3.2660	17.2471
39.2400	3.2720	17.1890
39.2600	3.2740	17.3106
39.2800	3.2740	17.2344
39.3000	3.2750	17.2056
39.3200	3.2770	17.3325
39.3400	3.2780	17.3818
39.3600	3.2790	17.6061
39.3800	3.2800	17.5805
39.4000	3.2820	17.4901
39.4200	3.2850	17.4369
39.4400	3.2880	17.5282
39.4600	3.2890	17.5983
39.4800	3.2920	17.5272
39.5000	3.2920	17.4915
39.5200	3.2920	17.4934
39.5400	3.2980	17.4748
39.5600	3.3000	17.3697
39.5800	3.2990	17.2610
39.6000	3.3000	17.3636
39.6200	3.3010	17.4011
39.6400	3.3030	17.3441
39.6600	3.3070	17.3063
39.6800	3.3080	17.5496
39.7000	3.3090	17.5665
39.7200	3.3090	17.4982
39.7400	3.3110	17.3781
39.7600	3.3110	17.3565
39.7800	3.3160	17.3076
39.8000	3.3180	17.2352
39.8200	3.3210	17.2549
39.8400	3.3200	17.3152
39.8600	3.3210	17.2865
39.8800	3.3220	17.2637
39.9000	3.3270	17.3249
39.9200	3.3280	17.4877
39.9400	3.3300	17.4774
[truncated: 679 more rows]
