# Supplementary material for: Design and fabrication of carbon fiber lattices using 3D weaving
Source: Sci Rep. 2023 Sep 10;13:14919. doi: 10.1038/s41598-023-40962-4 (PMC10493227; doi:10.1038/s41598-023-40962-4)
Supplement: Supplementary file 4 — Supplementary Information 1. [file 41598_2023_40962_MOESM4_ESM.zip › Paper data/thintube_85_85_30mm_22_94g_1.csv]

Time	Displacement	Force
(s)	(mm)	(kN)
0.0000	0.0010	0.3447
0.0200	0.0020	0.2916
0.0400	0.0000	0.3338
0.0600	0.0030	0.5747
0.0800	0.0050	0.5477
0.1000	0.0040	0.4951
0.1200	0.0090	0.4822
0.1400	0.0060	0.4730
0.1600	0.0100	0.1077
0.1800	0.0090	0.2582
0.2000	0.0130	0.4277
0.2200	0.0130	0.5493
0.2400	0.0190	0.5891
0.2600	0.0190	0.6079
0.2800	0.0190	0.6676
0.3000	0.0220	0.5798
0.3200	0.0240	0.4891
0.3400	0.0250	0.5086
0.3600	0.0260	0.5535
0.3800	0.0310	0.5907
0.4000	0.0290	0.5855
0.4200	0.0330	0.5846
0.4400	0.0300	0.5019
0.4600	0.0350	0.4972
0.4800	0.0400	0.6933
0.5000	0.0410	0.8335
0.5200	0.0420	0.6766
0.5400	0.0420	0.7212
0.5600	0.0410	0.6290
0.5800	0.0450	0.5522
0.6000	0.0480	0.5440
0.6200	0.0500	0.5463
0.6400	0.0530	0.6238
0.6600	0.0540	0.5834
0.6800	0.0530	0.6265
0.7000	0.0570	0.6807
0.7200	0.0590	0.5990
0.7400	0.0620	0.6222
0.7600	0.0630	0.6714
0.7800	0.0630	0.6520
0.8000	0.0660	0.6666
0.8200	0.0670	0.7010
0.8400	0.0700	0.7162
0.8600	0.0680	0.7537
0.8800	0.0740	0.8410
0.9000	0.0780	0.7865
0.9200	0.0780	0.7855
0.9400	0.0790	0.6474
0.9600	0.0790	0.5870
0.9800	0.0820	0.7103
1.0000	0.0800	0.7644
1.0200	0.0840	0.7895
1.0400	0.0870	0.8025
1.0600	0.0870	0.7963
1.0800	0.0880	0.7839
1.1000	0.0940	0.7661
1.1200	0.0920	0.8786
1.1400	0.0940	0.9062
1.1600	0.0980	0.8005
1.1800	0.0960	0.5484
1.2000	0.1010	0.5535
1.2200	0.1020	0.5833
1.2400	0.1040	0.5757
1.2600	0.1050	0.8025
1.2800	0.1100	0.8789
1.3000	0.1070	0.6670
1.3200	0.1100	0.6035
1.3400	0.1120	0.5755
1.3600	0.1130	0.7414
1.3800	0.1160	0.8376
1.4000	0.1180	0.9012
1.4200	0.1160	0.8339
1.4400	0.1210	0.8484
1.4600	0.1220	0.8472
1.4800	0.1260	0.9206
1.5000	0.1260	1.0036
1.5200	0.1310	1.0147
1.5400	0.1290	1.0387
1.5600	0.1320	1.0032
1.5800	0.1330	1.0599
1.6000	0.1360	1.0718
1.6200	0.1370	1.0142
1.6400	0.1380	0.9635
1.6600	0.1380	1.0376
1.6800	0.1350	1.1592
1.7000	0.1420	1.1354
1.7200	0.1460	1.0339
1.7400	0.1480	0.9248
1.7600	0.1530	0.8984
1.7800	0.1500	1.1584
1.8000	0.1480	1.1184
1.8200	0.1520	0.9994
1.8400	0.1560	0.9600
1.8600	0.1560	0.8631
1.8800	0.1570	1.0217
1.9000	0.1580	0.9912
1.9200	0.1610	1.1416
1.9400	0.1640	1.1351
1.9600	0.1650	0.9925
1.9800	0.1640	1.0674
2.0000	0.1690	1.1745
2.0200	0.1700	1.1235
2.0400	0.1700	1.1829
2.0600	0.1700	1.1376
2.0800	0.1740	1.2543
2.1000	0.1750	1.2999
2.1200	0.1770	1.2098
2.1400	0.1820	1.1182
2.1600	0.1790	1.1568
2.1800	0.1810	1.1733
2.2000	0.1830	1.2076
2.2200	0.1850	1.2246
2.2400	0.1910	1.2432
2.2600	0.1910	1.3108
2.2800	0.1910	1.2376
2.3000	0.1940	1.1596
2.3200	0.1940	1.2550
2.3400	0.1980	1.1976
2.3600	0.1990	1.2566
2.3800	0.1980	1.2864
2.4000	0.2010	1.3079
2.4200	0.2000	1.2806
2.4400	0.2050	1.2450
2.4600	0.2070	1.3489
2.4800	0.2090	1.4065
2.5000	0.2100	1.3544
2.5200	0.2110	1.2819
2.5400	0.2110	1.3356
2.5600	0.2170	1.3656
2.5800	0.2170	1.3714
2.6000	0.2190	1.3332
2.6200	0.2200	1.2649
2.6400	0.2180	1.2650
2.6600	0.2240	1.2596
2.6800	0.2230	1.3547
2.7000	0.2290	1.3572
2.7200	0.2280	1.4051
2.7400	0.2290	1.5507
2.7600	0.2300	1.5320
2.7800	0.2320	1.4286
2.8000	0.2360	1.4028
2.8200	0.2380	1.1877
2.8400	0.2380	1.2157
2.8600	0.2400	1.3619
2.8800	0.2390	1.4575
2.9000	0.2440	1.4932
2.9200	0.2430	1.3740
2.9400	0.2450	1.4437
2.9600	0.2480	1.6168
2.9800	0.2510	1.3974
3.0000	0.2520	1.3607
3.0200	0.2510	1.4322
3.0400	0.2540	1.5699
3.0600	0.2560	1.5611
3.0800	0.2590	1.6926
3.1000	0.2610	1.7764
3.1200	0.2610	1.5961
3.1400	0.2600	1.6318
3.1600	0.2640	1.6680
3.1800	0.2660	1.6012
3.2000	0.2680	1.5954
3.2200	0.2700	1.6227
3.2400	0.2710	1.6076
3.2600	0.2720	1.5716
3.2800	0.2750	1.4580
3.3000	0.2770	1.4535
3.3200	0.2750	1.4891
3.3400	0.2800	1.5228
3.3600	0.2790	1.6297
3.3800	0.2850	1.6140
3.4000	0.2850	1.6404
3.4200	0.2880	1.7208
3.4400	0.2860	1.6469
3.4600	0.2900	1.5984
3.4800	0.2910	1.6153
3.5000	0.2950	1.5810
3.5200	0.2980	1.5782
3.5400	0.2970	1.5088
3.5600	0.2960	1.7134
3.5800	0.2960	1.6561
3.6000	0.2990	1.8367
3.6200	0.3040	1.8039
3.6400	0.3050	1.9076
3.6600	0.3070	1.9047
3.6800	0.3110	1.9340
3.7000	0.3100	1.9148
3.7200	0.3090	1.9191
3.7400	0.3140	1.8961
3.7600	0.3160	1.7639
3.7800	0.3160	1.7302
3.8000	0.3170	1.7724
3.8200	0.3190	1.7163
3.8400	0.3220	1.7393
3.8600	0.3210	1.7033
3.8800	0.3240	1.8315
3.9000	0.3270	1.8695
3.9200	0.3310	1.9307
3.9400	0.3320	1.9302
3.9600	0.3320	1.9218
3.9800	0.3350	1.8763
4.0000	0.3350	1.7965
4.0200	0.3360	1.8228
4.0400	0.3400	1.9830
4.0600	0.3390	2.0270
4.0800	0.3420	2.0331
4.1000	0.3440	1.9853
4.1200	0.3440	2.0125
4.1400	0.3460	1.9421
4.1600	0.3480	2.0195
4.1800	0.3490	2.2062
4.2000	0.3500	2.2756
4.2200	0.3510	2.1575
4.2400	0.3530	2.0311
4.2600	0.3570	2.1606
4.2800	0.3600	2.2163
4.3000	0.3620	2.2026
4.3200	0.3640	2.1757
4.3400	0.3630	2.1421
4.3600	0.3650	2.0242
4.3800	0.3700	1.9593
4.4000	0.3690	2.0382
4.4200	0.3680	2.2151
4.4400	0.3730	2.3054
4.4600	0.3710	2.2587
4.4800	0.3770	2.2606
4.5000	0.3780	2.2689
4.5200	0.3800	2.2921
4.5400	0.3790	2.3712
4.5600	0.3820	2.3337
4.5800	0.3840	2.3648
4.6000	0.3860	2.3976
4.6200	0.3860	2.4374
4.6400	0.3870	2.4906
4.6600	0.3910	2.5056
4.6800	0.3940	2.4741
4.7000	0.3940	2.5149
4.7200	0.3980	2.5938
4.7400	0.3980	2.4798
4.7600	0.3950	2.5434
4.7800	0.3990	2.6487
4.8000	0.4000	2.7084
4.8200	0.4030	2.7270
4.8400	0.4050	2.5541
4.8600	0.4100	2.6454
4.8800	0.4060	2.7070
4.9000	0.4070	2.7258
4.9200	0.4110	2.6928
4.9400	0.4120	2.7641
4.9600	0.4150	2.7291
4.9800	0.4190	2.5301
5.0000	0.4190	2.5413
5.0200	0.4220	2.6571
5.0400	0.4220	2.8059
5.0600	0.4210	2.8072
5.0800	0.4240	2.8900
5.1000	0.4280	2.8509
5.1200	0.4310	2.9933
5.1400	0.4310	2.8264
5.1600	0.4360	2.8434
5.1800	0.4310	2.8688
5.2000	0.4330	3.0041
5.2200	0.4360	3.0025
5.2400	0.4400	3.0086
5.2600	0.4410	3.0424
5.2800	0.4410	3.0365
5.3000	0.4430	3.0729
5.3200	0.4470	3.0816
5.3400	0.4470	3.0093
5.3600	0.4490	3.0613
5.3800	0.4500	3.0475
5.4000	0.4510	3.0194
5.4200	0.4540	3.0775
5.4400	0.4560	3.1420
5.4600	0.4580	3.1174
5.4800	0.4580	3.1551
5.5000	0.4590	3.2251
5.5200	0.4610	3.2534
5.5400	0.4660	3.2052
5.5600	0.4640	3.0415
5.5800	0.4660	3.2684
5.6000	0.4660	3.3328
5.6200	0.4680	3.4013
5.6400	0.4740	3.3709
5.6600	0.4740	3.3252
5.6800	0.4770	3.3632
5.7000	0.4790	3.4492
5.7200	0.4770	3.4450
5.7400	0.4830	3.3784
5.7600	0.4840	3.2309
5.7800	0.4810	3.1778
5.8000	0.4860	3.3520
5.8200	0.4850	3.4829
5.8400	0.4870	3.4827
5.8600	0.4930	3.4930
5.8800	0.4900	3.3939
5.9000	0.4940	3.4448
5.9200	0.4950	3.2635
5.9400	0.4950	3.3933
5.9600	0.4990	3.5291
5.9800	0.4970	3.4444
6.0000	0.5030	3.5009
6.0200	0.5040	3.6586
6.0400	0.5080	3.7456
6.0600	0.5090	3.6532
6.0800	0.5100	3.5956
6.1000	0.5080	3.6571
6.1200	0.5120	3.7064
6.1400	0.5130	3.7182
6.1600	0.5130	3.7507
6.1800	0.5170	3.8377
6.2000	0.5200	3.8352
6.2200	0.5210	3.9181
6.2400	0.5240	3.9602
6.2600	0.5220	3.9236
6.2800	0.5260	3.8776
6.3000	0.5290	3.9431
6.3200	0.5300	3.9735
6.3400	0.5310	4.0149
6.3600	0.5330	4.0169
6.3800	0.5330	3.9969
6.4000	0.5370	3.9989
6.4200	0.5390	4.0584
6.4400	0.5390	4.0542
6.4600	0.5390	3.8388
6.4800	0.5420	3.9428
6.5000	0.5450	4.0716
6.5200	0.5440	4.2495
6.5400	0.5450	4.2448
6.5600	0.5490	4.3297
6.5800	0.5510	4.0528
6.6000	0.5510	4.2325
6.6200	0.5540	4.2320
6.6400	0.5550	3.8648
6.6600	0.5540	4.0147
6.6800	0.5580	4.2126
6.7000	0.5580	4.2358
6.7200	0.5610	4.2889
6.7400	0.5650	4.1878
6.7600	0.5620	4.2819
6.7800	0.5660	4.3661
6.8000	0.5710	4.4044
6.8200	0.5680	4.3906
6.8400	0.5750	4.3602
6.8600	0.5750	4.4059
6.8800	0.5760	4.3941
6.9000	0.5770	4.5327
6.9200	0.5780	4.5464
6.9400	0.5770	4.5221
6.9600	0.5840	4.4142
6.9800	0.5840	4.5875
7.0000	0.5880	4.6159
7.0200	0.5900	4.7161
7.0400	0.5880	4.6654
7.0600	0.5890	4.5664
7.0800	0.5900	4.5698
7.1000	0.5930	4.6643
7.1200	0.5940	4.6258
7.1400	0.5960	4.6256
7.1600	0.5990	4.5578
7.1800	0.5980	4.6342
7.2000	0.6030	4.7264
7.2200	0.6040	4.7190
7.2400	0.6070	4.8219
7.2600	0.6080	4.7894
7.2800	0.6050	4.6828
7.3000	0.6110	4.6192
7.3200	0.6130	4.7369
7.3400	0.6170	4.7075
7.3600	0.6180	4.7974
7.3800	0.6200	4.9060
7.4000	0.6150	4.9379
7.4200	0.6210	4.9806
7.4400	0.6240	5.1754
7.4600	0.6240	5.1007
7.4800	0.6260	4.9843
7.5000	0.6280	4.9157
7.5200	0.6280	5.0275
7.5400	0.6330	5.1002
7.5600	0.6330	5.1133
7.5800	0.6330	5.1463
7.6000	0.6340	5.3047
7.6200	0.6390	5.2507
7.6400	0.6390	5.1803
7.6600	0.6420	5.2027
7.6800	0.6380	5.2563
7.7000	0.6440	5.2005
7.7200	0.6440	5.2226
7.7400	0.6480	5.2975
7.7600	0.6510	5.4172
7.7800	0.6530	5.3058
7.8000	0.6530	5.2452
7.8200	0.6550	5.1983
7.8400	0.6530	5.2429
7.8600	0.6570	5.1880
7.8800	0.6610	5.3698
7.9000	0.6610	5.3457
7.9200	0.6610	5.3375
7.9400	0.6610	5.3611
7.9600	0.6630	5.3161
7.9800	0.6680	5.4001
8.0000	0.6710	5.4305
8.0200	0.6710	5.5076
8.0400	0.6730	5.5314
8.0600	0.6750	5.4455
8.0800	0.6740	5.4687
8.1000	0.6740	5.5013
8.1200	0.6780	5.4936
8.1400	0.6800	5.4431
8.1600	0.6830	5.8513
8.1800	0.6850	5.9193
8.2000	0.6870	5.7680
8.2200	0.6870	5.5664
8.2400	0.6900	5.6372
8.2600	0.6920	5.6953
8.2800	0.6940	5.7983
8.3000	0.6930	5.8566
8.3200	0.6930	5.8956
8.3400	0.6950	5.8194
8.3600	0.7000	5.8302
8.3800	0.6990	5.8854
8.4000	0.7010	5.8137
8.4200	0.7040	5.8535
8.4400	0.7080	5.9831
8.4600	0.7050	5.8085
8.4800	0.7070	5.8252
8.5000	0.7080	5.9991
8.5200	0.7130	6.1301
8.5400	0.7130	6.3282
8.5600	0.7150	6.2826
8.5800	0.7150	6.2770
8.6000	0.7210	6.3172
8.6200	0.7220	6.3778
8.6400	0.7240	6.4712
8.6600	0.7230	6.3914
8.6800	0.7230	6.4169
8.7000	0.7270	6.2055
8.7200	0.7280	6.0925
8.7400	0.7320	6.1579
8.7600	0.7330	6.2439
8.7800	0.7370	6.2334
8.8000	0.7370	6.2619
8.8200	0.7370	6.2421
8.8400	0.7350	6.2463
8.8600	0.7400	6.2658
8.8800	0.7430	6.3061
8.9000	0.7410	6.2996
8.9200	0.7480	6.3105
8.9400	0.7490	6.4264
8.9600	0.7470	6.5015
8.9800	0.7490	6.5391
9.0000	0.7510	6.5471
9.0200	0.7570	6.5421
9.0400	0.7580	6.4607
9.0600	0.7580	6.5107
9.0800	0.7600	6.5660
9.1000	0.7600	6.4622
9.1200	0.7630	6.4208
9.1400	0.7620	6.5927
9.1600	0.7660	6.7941
9.1800	0.7680	6.9083
9.2000	0.7690	6.8170
9.2200	0.7680	6.7432
9.2400	0.7690	6.7237
9.2600	0.7740	6.6450
9.2800	0.7760	6.6539
9.3000	0.7770	6.7692
9.3200	0.7790	6.8735
9.3400	0.7810	6.9318
9.3600	0.7820	6.9781
9.3800	0.7850	7.0387
9.4000	0.7860	7.2062
9.4200	0.7860	7.1925
9.4400	0.7860	7.1071
9.4600	0.7910	7.1384
9.4800	0.7940	7.1378
9.5000	0.7960	7.1510
9.5200	0.7930	7.2401
9.5400	0.7990	7.2544
9.5600	0.7970	7.3264
9.5800	0.8000	7.2883
9.6000	0.8010	7.1777
9.6200	0.8030	7.2862
9.6400	0.8060	7.3151
9.6600	0.8070	7.3069
9.6800	0.8100	7.4142
9.7000	0.8090	7.5490
9.7200	0.8110	7.5432
9.7400	0.8100	7.4896
9.7600	0.8180	7.5973
9.7800	0.8170	7.6206
9.8000	0.8200	7.7377
9.8200	0.8200	7.8405
9.8400	0.8210	7.7981
9.8600	0.8220	7.7677
9.8800	0.8250	7.7536
9.9000	0.8300	7.7188
9.9200	0.8280	7.7322
9.9400	0.8310	7.8091
9.9600	0.8310	7.7016
9.9800	0.8350	7.8131
10.0000	0.8360	7.8619
10.0200	0.8390	7.9350
10.0400	0.8420	8.0122
10.0600	0.8410	8.0320
10.0800	0.8380	7.9765
10.1000	0.8410	8.0289
10.1200	0.8440	8.0846
10.1400	0.8460	8.1691
10.1600	0.8480	8.1834
10.1800	0.8490	8.1851
10.2000	0.8530	8.2414
10.2200	0.8560	8.2645
10.2400	0.8540	8.2638
10.2600	0.8580	8.2941
10.2800	0.8590	8.3083
10.3000	0.8620	8.5734
10.3200	0.8610	8.5737
10.3400	0.8650	8.5011
10.3600	0.8660	8.5204
10.3800	0.8670	8.5046
10.4000	0.8690	8.4921
10.4200	0.8680	8.4581
10.4400	0.8720	8.4847
10.4600	0.8750	8.4106
10.4800	0.8770	8.3698
10.5000	0.8790	8.4784
10.5200	0.8800	8.5829
10.5400	0.8800	8.6033
10.5600	0.8850	8.6184
10.5800	0.8840	8.6746
10.6000	0.8850	8.6175
10.6200	0.8860	8.7071
10.6400	0.8900	8.7536
10.6600	0.8900	8.8033
10.6800	0.8910	8.7860
10.7000	0.8940	8.8425
10.7200	0.8940	8.8454
10.7400	0.8980	8.9333
10.7600	0.8990	9.0382
10.7800	0.9010	9.1360
10.8000	0.9030	8.9069
10.8200	0.9040	8.8236
10.8400	0.9040	8.9110
10.8600	0.9070	9.0306
10.8800	0.9080	9.1387
10.9000	0.9120	9.3276
10.9200	0.9140	9.2358
10.9400	0.9140	9.1381
10.9600	0.9140	9.2039
10.9800	0.9150	9.3815
11.0000	0.9180	9.4813
11.0200	0.9190	9.1794
11.0400	0.9220	9.2530
11.0600	0.9240	9.3811
11.0800	0.9270	9.5919
11.1000	0.9270	9.5701
11.1200	0.9290	9.5834
11.1400	0.9310	9.4890
11.1600	0.9320	9.4308
11.1800	0.9340	9.4587
11.2000	0.9360	9.5387
11.2200	0.9350	9.6548
11.2400	0.9360	9.6950
11.2600	0.9390	9.7251
11.2800	0.9400	9.6880
11.3000	0.9470	9.7381
11.3200	0.9470	9.7517
11.3400	0.9460	9.9392
11.3600	0.9490	9.9420
11.3800	0.9500	9.8564
11.4000	0.9520	9.8826
11.4200	0.9530	9.9674
11.4400	0.9550	10.0485
11.4600	0.9560	10.2282
11.4800	0.9610	10.2385
11.5000	0.9570	10.1077
11.5200	0.9610	10.0903
11.5400	0.9640	10.1142
11.5600	0.9660	9.9861
11.5800	0.9680	10.1559
11.6000	0.9670	10.2380
11.6200	0.9720	10.2883
11.6400	0.9730	10.4147
11.6600	0.9740	10.4415
11.6800	0.9740	10.3048
11.7000	0.9760	10.3778
11.7200	0.9780	10.4786
11.7400	0.9800	10.5874
11.7600	0.9840	10.4394
11.7800	0.9860	10.4768
11.8000	0.9860	10.5650
11.8200	0.9860	10.6031
11.8400	0.9900	10.5065
11.8600	0.9910	10.5507
11.8800	0.9910	10.6668
11.9000	0.9930	10.7283
11.9200	0.9960	10.7226
11.9400	1.0000	10.7224
11.9600	0.9980	10.7640
11.9800	1.0010	10.8807
12.0000	1.0030	10.8604
12.0200	1.0060	10.8138
12.0400	1.0070	10.7894
12.0600	1.0070	10.9395
12.0800	1.0090	10.9787
12.1000	1.0080	11.0359
12.1200	1.0140	11.1046
12.1400	1.0140	11.1247
12.1600	1.0150	11.1360
12.1800	1.0170	11.0967
12.2000	1.0170	11.1657
12.2200	1.0180	11.2419
12.2400	1.0210	11.2672
12.2600	1.0260	11.3926
12.2800	1.0260	11.4819
12.3000	1.0280	11.3567
12.3200	1.0270	11.2868
12.3400	1.0320	11.3108
12.3600	1.0330	11.2988
12.3800	1.0350	11.3517
12.4000	1.0350	11.3714
12.4200	1.0390	11.4048
12.4400	1.0400	11.4379
12.4600	1.0410	11.4989
12.4800	1.0420	11.5560
12.5000	1.0420	11.6764
12.5200	1.0450	11.6677
12.5400	1.0500	11.7444
12.5600	1.0490	11.8838
12.5800	1.0470	11.7987
12.6000	1.0510	11.7605
12.6200	1.0560	11.7213
12.6400	1.0560	11.7908
12.6600	1.0560	11.6390
12.6800	1.0560	11.6791
12.7000	1.0610	11.7978
12.7200	1.0610	11.8582
12.7400	1.0650	12.0015
12.7600	1.0660	11.9986
12.7800	1.0650	11.9747
12.8000	1.0690	11.9486
12.8200	1.0690	12.0327
12.8400	1.0760	12.0196
12.8600	1.0760	12.0668
12.8800	1.0720	12.0687
12.9000	1.0750	12.0824
12.9200	1.0760	12.1447
12.9400	1.0810	12.1012
12.9600	1.0780	12.2056
12.9800	1.0830	12.2371
13.0000	1.0880	12.2977
13.0200	1.0850	12.3905
13.0400	1.0840	12.4461
13.0600	1.0890	12.4652
13.0800	1.0940	12.5211
13.1000	1.0960	12.5030
13.1200	1.0970	12.3791
13.1400	1.0980	12.0608
13.1600	1.0980	11.9680
13.1800	1.0990	11.8441
13.2000	1.1030	11.8734
13.2200	1.1040	12.0454
13.2400	1.1100	12.0965
13.2600	1.1070	12.0889
13.2800	1.1060	12.0520
13.3000	1.1110	12.1170
13.3200	1.1130	12.2219
13.3400	1.1150	12.2743
13.3600	1.1160	12.2366
13.3800	1.1190	12.2490
13.4000	1.1170	12.2356
13.4200	1.1190	12.3166
13.4400	1.1230	12.3891
13.4600	1.1240	12.3663
13.4800	1.1240	12.3324
13.5000	1.1270	12.3641
13.5200	1.1290	12.4737
13.5400	1.1330	12.4585
13.5600	1.1330	12.4507
13.5800	1.1350	12.6099
13.6000	1.1350	12.7628
13.6200	1.1380	12.6176
13.6400	1.1380	12.5710
13.6600	1.1370	12.6448
13.6800	1.1430	12.7237
13.7000	1.1450	12.7493
13.7200	1.1430	12.8336
13.7400	1.1470	12.8735
13.7600	1.1480	12.9651
13.7800	1.1500	12.9512
13.8000	1.1540	12.8944
13.8200	1.1550	12.9161
13.8400	1.1550	12.9904
13.8600	1.1570	13.1963
13.8800	1.1570	13.2494
13.9000	1.1610	13.2235
13.9200	1.1600	13.1873
13.9400	1.1650	13.0721
13.9600	1.1640	13.1057
13.9800	1.1680	13.2500
14.0000	1.1680	13.3652
14.0200	1.1700	13.4036
14.0400	1.1720	13.4282
14.0600	1.1760	13.4502
14.0800	1.1740	13.4965
14.1000	1.1760	13.7475
14.1200	1.1800	13.7519
14.1400	1.1790	13.5911
14.1600	1.1830	13.4760
14.1800	1.1850	13.3627
14.2000	1.1870	13.3646
14.2200	1.1890	13.4841
14.2400	1.1900	13.5113
14.2600	1.1890	13.5392
14.2800	1.1900	13.6228
14.3000	1.1940	13.6553
14.3200	1.1970	13.6686
14.3400	1.1980	13.7572
14.3600	1.2000	13.7098
14.3800	1.2010	13.7091
14.4000	1.2040	13.6819
14.4200	1.2040	13.6223
14.4400	1.2040	13.5317
14.4600	1.2080	13.6462
14.4800	1.2070	13.7681
14.5000	1.2110	13.8496
14.5200	1.2100	13.4807
14.5400	1.2160	13.3228
14.5600	1.2160	13.5181
14.5800	1.2160	13.6445
14.6000	1.2190	13.7188
14.6200	1.2190	13.6630
14.6400	1.2190	13.6785
14.6600	1.2200	13.6779
14.6800	1.2270	13.8915
14.7000	1.2300	13.6690
14.7200	1.2250	13.6100
14.7400	1.2300	13.6972
14.7600	1.2300	13.6918
14.7800	1.2350	13.8447
14.8000	1.2370	13.9121
14.8200	1.2380	14.0109
14.8400	1.2370	14.0709
14.8600	1.2410	13.9965
14.8800	1.2420	14.1476
14.9000	1.2450	14.1281
14.9200	1.2460	14.1842
14.9400	1.2460	14.2630
14.9600	1.2450	14.1978
14.9800	1.2490	14.1263
15.0000	1.2500	14.1741
15.0200	1.2540	14.2314
15.0400	1.2550	14.3145
15.0600	1.2590	14.2421
15.0800	1.2600	14.2208
15.1000	1.2590	14.2804
15.1200	1.2620	14.5001
15.1400	1.2630	14.4409
15.1600	1.2670	14.3517
15.1800	1.2690	14.3455
15.2000	1.2680	14.4864
15.2200	1.2690	14.3973
15.2400	1.2720	14.0599
15.2600	1.2730	13.8643
15.2800	1.2730	13.9119
15.3000	1.2770	13.9798
15.3200	1.2780	14.0082
15.3400	1.2810	14.0703
15.3600	1.2810	14.0704
15.3800	1.2840	14.0797
15.4000	1.2850	14.2269
15.4200	1.2880	14.2137
15.4400	1.2890	14.2145
15.4600	1.2910	14.1841
15.4800	1.2920	14.2558
15.5000	1.2970	14.2996
15.5200	1.2970	14.5576
15.5400	1.2950	14.5806
15.5600	1.2980	14.5131
15.5800	1.3030	14.5248
15.6000	1.3040	14.4735
15.6200	1.3030	14.3113
15.6400	1.3050	14.5300
15.6600	1.3050	14.6416
15.6800	1.3080	14.6330
15.7000	1.3080	14.6411
15.7200	1.3130	14.7917
15.7400	1.3160	14.8334
15.7600	1.3150	14.7766
15.7800	1.3180	14.9380
15.8000	1.3190	15.0180
15.8200	1.3220	14.8860
15.8400	1.3200	15.0174
15.8600	1.3210	14.9294
15.8800	1.3240	14.9746
15.9000	1.3250	15.0187
15.9200	1.3270	15.0540
15.9400	1.3340	15.1890
15.9600	1.3320	15.1412
15.9800	1.3330	15.1343
16.0000	1.3340	15.0474
16.0200	1.3380	15.0962
16.0400	1.3400	15.2061
16.0600	1.3430	15.3072
16.0800	1.3420	15.2015
16.1000	1.3430	15.1769
16.1200	1.3440	15.2343
16.1400	1.3470	15.2521
16.1600	1.3490	15.3082
16.1800	1.3510	15.3978
16.2000	1.3530	15.3199
16.2200	1.3530	15.1982
16.2400	1.3570	15.2241
16.2600	1.3560	15.4710
16.2800	1.3600	15.5821
16.3000	1.3610	15.6278
16.3200	1.3630	15.6993
16.3400	1.3630	15.8045
16.3600	1.3680	15.7645
16.3800	1.3680	15.8036
16.4000	1.3680	15.9054
16.4200	1.3710	15.8525
16.4400	1.3740	15.7343
16.4600	1.3730	15.7560
16.4800	1.3770	15.8508
16.5000	1.3790	15.9000
16.5200	1.3790	15.9722
16.5400	1.3850	15.9171
16.5600	1.3840	16.2048
16.5800	1.3840	16.2467
16.6000	1.3840	16.1606
16.6200	1.3880	16.1515
16.6400	1.3890	16.3012
16.6600	1.3890	16.3079
16.6800	1.3920	16.3171
16.7000	1.3930	16.3436
16.7200	1.3980	16.3135
16.7400	1.3970	16.3606
16.7600	1.4010	16.4125
16.7800	1.4000	16.5375
16.8000	1.4010	16.5190
16.8200	1.4040	16.4997
16.8400	1.4060	16.4385
16.8600	1.4070	16.5693
16.8800	1.4080	16.4939
16.9000	1.4080	16.4929
16.9200	1.4110	16.5148
16.9400	1.4130	16.5206
16.9600	1.4160	16.7132
16.9800	1.4170	16.6870
17.0000	1.4170	16.6834
17.0200	1.4220	16.7634
17.0400	1.4220	16.8173
17.0600	1.4250	16.9419
17.0800	1.4260	16.9585
17.1000	1.4280	16.8915
17.1200	1.4310	16.9102
17.1400	1.4300	16.9758
17.1600	1.4330	17.1384
17.1800	1.4320	17.2891
17.2000	1.4370	17.1533
17.2200	1.4400	17.2067
17.2400	1.4370	17.2294
17.2600	1.4420	17.2126
17.2800	1.4430	17.1210
17.3000	1.4410	17.1521
17.3200	1.4430	17.1262
17.3400	1.4490	17.2136
17.3600	1.4500	17.2929
17.3800	1.4490	17.3574
17.4000	1.4530	17.4047
17.4200	1.4530	17.4323
17.4400	1.4570	17.4858
17.4600	1.4560	17.5338
17.4800	1.4600	17.5506
17.5000	1.4580	17.4924
17.5200	1.4630	17.6435
17.5400	1.4650	17.6452
17.5600	1.4660	17.7624
17.5800	1.4670	17.7544
17.6000	1.4690	17.7408
17.6200	1.4710	17.7388
17.6400	1.4700	17.7961
17.6600	1.4750	17.8346
17.6800	1.4750	17.8845
17.7000	1.4780	17.9313
17.7200	1.4800	17.9274
17.7400	1.4810	17.9423
17.7600	1.4840	18.0526
17.7800	1.4850	18.0510
17.8000	1.4830	18.0305
17.8200	1.4880	17.9414
17.8400	1.4870	17.9901
17.8600	1.4890	18.0453
17.8800	1.4940	18.1683
17.9000	1.4940	18.1331
17.9200	1.4960	18.1196
17.9400	1.4980	18.3220
17.9600	1.4990	18.3487
17.9800	1.5020	18.2653
18.0000	1.5030	18.3836
18.0200	1.5020	18.4353
18.0400	1.5070	18.5288
18.0600	1.5060	18.4245
18.0800	1.5100	18.2893
18.1000	1.5130	18.2371
18.1200	1.5130	18.1423
18.1400	1.5110	18.1558
18.1600	1.5170	18.3278
18.1800	1.5150	18.3377
18.2000	1.5200	18.3664
18.2200	1.5220	18.3601
18.2400	1.5250	18.3272
18.2600	1.5230	18.3361
18.2800	1.5260	18.3469
18.3000	1.5260	18.4016
18.3200	1.5270	18.4490
18.3400	1.5320	18.5612
18.3600	1.5310	18.5822
18.3800	1.5360	18.5656
18.4000	1.5360	18.5632
18.4200	1.5350	18.4793
18.4400	1.5370	18.5627
18.4600	1.5420	18.3691
18.4800	1.5430	18.5710
18.5000	1.5450	18.7763
18.5200	1.5450	18.6621
18.5400	1.5540	18.6392
18.5600	1.5510	18.6987
18.5800	1.5510	18.8457
18.6000	1.5510	18.7941
18.6200	1.5530	18.8232
18.6400	1.5560	18.9659
18.6600	1.5590	18.7867
18.6800	1.5580	18.7170
18.7000	1.5590	18.6806
18.7200	1.5610	18.8088
18.7400	1.5660	18.9407
18.7600	1.5670	19.0815
18.7800	1.5680	18.9317
18.8000	1.5700	18.8342
18.8200	1.5700	18.9484
18.8400	1.5720	18.9772
18.8600	1.5740	19.0504
18.8800	1.5770	18.7570
18.9000	1.5740	18.8895
18.9200	1.5780	19.0774
18.9400	1.5810	19.1294
18.9600	1.5810	19.1163
18.9800	1.5790	19.1473
19.0000	1.5850	19.1096
19.0200	1.5880	19.0935
19.0400	1.5890	19.1344
19.0600	1.5910	19.1144
19.0800	1.5940	19.0318
19.1000	1.5950	19.2359
19.1200	1.5930	19.0863
19.1400	1.5980	18.9713
19.1600	1.6000	18.9919
19.1800	1.6010	19.0283
19.2000	1.6020	19.0504
19.2200	1.6010	19.0154
19.2400	1.6040	19.0858
19.2600	1.6070	19.1524
19.2800	1.6090	19.1794
19.3000	1.6110	19.0765
19.3200	1.6140	19.0799
19.3400	1.6150	19.1035
19.3600	1.6150	19.0384
19.3800	1.6160	19.0889
19.4000	1.6170	19.2003
19.4200	1.6200	19.4916
19.4400	1.6240	19.4346
19.4600	1.6210	19.3308
19.4800	1.6270	19.3589
19.5000	1.6250	19.4899
19.5200	1.6300	19.5009
19.5400	1.6290	19.4920
19.5600	1.6340	19.3294
19.5800	1.6330	19.4097
19.6000	1.6360	19.4062
19.6200	1.6380	19.6016
19.6400	1.6370	19.6157
19.6600	1.6410	19.5322
19.6800	1.6410	19.6137
19.7000	1.6440	19.6339
19.7200	1.6470	19.8260
19.7400	1.6470	19.7327
19.7600	1.6500	19.7146
19.7800	1.6500	19.7515
19.8000	1.6540	19.7899
19.8200	1.6550	19.9215
19.8400	1.6570	19.8665
19.8600	1.6560	19.7092
19.8800	1.6590	19.7497
19.9000	1.6600	19.7149
19.9200	1.6640	19.8333
19.9400	1.6650	19.9478
19.9600	1.6650	20.1212
19.9800	1.6650	20.2836
20.0000	1.6690	20.2156
20.0200	1.6690	20.0127
20.0400	1.6730	20.0199
20.0600	1.6750	19.9565
20.0800	1.6760	20.0916
20.1000	1.6780	20.1819
20.1200	1.6780	20.2053
20.1400	1.6820	20.0661
20.1600	1.6820	20.2293
20.1800	1.6840	20.1704
20.2000	1.6840	20.1374
20.2200	1.6880	20.2273
20.2400	1.6890	20.2618
20.2600	1.6910	20.2953
20.2800	1.6920	20.4175
20.3000	1.6950	20.3795
20.3200	1.6960	20.5159
20.3400	1.6990	20.5257
20.3600	1.6980	20.4914
20.3800	1.7020	20.4404
20.4000	1.6980	20.6081
20.4200	1.7040	20.5824
20.4400	1.7070	20.5183
20.4600	1.7080	20.5347
20.4800	1.7090	20.5238
20.5000	1.7120	20.2927
20.5200	1.7130	20.4842
20.5400	1.7170	20.7453
20.5600	1.7150	20.7760
20.5800	1.7190	20.6796
20.6000	1.7210	20.6032
20.6200	1.7210	20.7651
20.6400	1.7240	20.8630
20.6600	1.7250	20.8111
20.6800	1.7240	20.7731
20.7000	1.7280	20.7990
20.7200	1.7270	20.8452
20.7400	1.7310	20.9410
20.7600	1.7310	20.7968
20.7800	1.7330	20.7459
20.8000	1.7350	20.6621
20.8200	1.7360	20.4493
20.8400	1.7380	20.5250
20.8600	1.7450	20.6183
20.8800	1.7430	20.7163
20.9000	1.7420	20.8205
20.9200	1.7450	20.8140
20.9400	1.7470	20.6959
20.9600	1.7510	20.7024
20.9800	1.7480	20.7624
21.0000	1.7530	20.8754
21.0200	1.7540	20.6865
21.0400	1.7530	20.6175
21.0600	1.7580	20.7377
21.0800	1.7630	20.7648
21.1000	1.7630	20.7982
21.1200	1.7640	20.9259
21.1400	1.7620	20.8970
21.1600	1.7660	20.7110
21.1800	1.7680	20.7303
21.2000	1.7690	20.8998
21.2200	1.7720	20.8612
21.2400	1.7740	20.8597
21.2600	1.7730	20.8745
21.2800	1.7780	20.9203
21.3000	1.7760	20.8974
21.3200	1.7770	20.9302
21.3400	1.7820	21.0586
21.3600	1.7850	20.9473
21.3800	1.7830	20.8259
21.4000	1.7850	20.9484
21.4200	1.7850	21.0019
21.4400	1.7880	21.0940
21.4600	1.7920	21.1010
21.4800	1.7930	21.0307
21.5000	1.7950	21.1033
21.5200	1.7970	21.1088
21.5400	1.7960	21.1271
21.5600	1.8000	21.0922
21.5800	1.7990	21.1557
21.6000	1.8030	21.1807
21.6200	1.8060	21.1534
21.6400	1.8060	21.0489
21.6600	1.8070	21.1503
21.6800	1.8070	21.1552
21.7000	1.8150	21.1958
21.7200	1.8100	21.2504
21.7400	1.8130	21.3018
21.7600	1.8130	21.2117
21.7800	1.8150	21.1534
21.8000	1.8220	21.2173
21.8200	1.8160	21.3171
21.8400	1.8200	21.4118
21.8600	1.8240	21.4956
21.8800	1.8240	21.4632
21.9000	1.8290	21.4518
21.9200	1.8280	21.5013
21.9400	1.8280	21.6004
21.9600	1.8320	21.6433
21.9800	1.8360	21.8222
22.0000	1.8360	21.7441
22.0200	1.8370	21.5307
22.0400	1.8360	21.5097
22.0600	1.8430	21.6748
22.0800	1.8430	21.4281
22.1000	1.8440	21.4729
22.1200	1.8480	21.7163
22.1400	1.8460	21.8336
22.1600	1.8490	21.7489
22.1800	1.8500	21.6916
22.2000	1.8510	21.9116
22.2200	1.8530	22.0094
22.2400	1.8560	21.8559
22.2600	1.8590	21.8813
22.2800	1.8600	21.8675
22.3000	1.8580	21.8449
22.3200	1.8620	21.7154
22.3400	1.8650	21.7027
22.3600	1.8660	21.6351
22.3800	1.8680	21.8455
22.4000	1.8720	21.8871
22.4200	1.8690	21.8329
22.4400	1.8720	21.8554
22.4600	1.8760	21.8693
22.4800	1.8750	21.8283
22.5000	1.8760	21.6704
22.5200	1.8770	21.5875
22.5400	1.8800	21.5806
22.5600	1.8830	21.5272
22.5800	1.8850	21.6339
22.6000	1.8860	21.4745
22.6200	1.8850	21.3854
22.6400	1.8890	21.3765
22.6600	1.8900	21.3536
22.6800	1.8940	21.4023
22.7000	1.8920	21.4440
22.7200	1.8950	21.4238
22.7400	1.8950	21.4675
22.7600	1.9000	21.5670
22.7800	1.8980	21.5675
22.8000	1.9020	21.4725
22.8200	1.9050	21.3983
22.8400	1.9040	21.3800
22.8600	1.9090	21.4112
22.8800	1.9110	21.4110
22.9000	1.9110	21.4287
22.9200	1.9110	21.4200
22.9400	1.9130	21.4816
22.9600	1.9150	21.5018
22.9800	1.9150	21.4537
23.0000	1.9170	21.4880
23.0200	1.9220	21.5935
23.0400	1.9210	21.3893
23.0600	1.9230	21.2470
23.0800	1.9270	21.2680
23.1000	1.9280	21.2254
23.1200	1.9250	21.1669
23.1400	1.9320	21.2649
23.1600	1.9310	21.3131
23.1800	1.9310	21.3502
23.2000	1.9370	21.1446
23.2200	1.9370	21.2644
23.2400	1.9370	21.3193
23.2600	1.9400	21.4042
23.2800	1.9430	21.4184
23.3000	1.9430	21.3217
23.3200	1.9450	21.0891
23.3400	1.9490	21.1286
23.3600	1.9490	21.3027
23.3800	1.9500	21.4861
23.4000	1.9560	21.4742
23.4200	1.9550	21.4809
23.4400	1.9550	21.1467
23.4600	1.9570	21.1782
23.4800	1.9620	21.2580
23.5000	1.9600	21.2913
23.5200	1.9600	21.3315
23.5400	1.9630	21.2669
23.5600	1.9670	21.1914
23.5800	1.9660	21.2274
23.6000	1.9660	21.2523
23.6200	1.9710	21.1543
23.6400	1.9720	21.0726
23.6600	1.9720	21.2973
23.6800	1.9760	21.3945
23.7000	1.9760	21.3551
23.7200	1.9800	21.3071
23.7400	1.9810	21.2362
23.7600	1.9810	21.1436
23.7800	1.9810	21.0418
23.8000	1.9850	20.8416
23.8200	1.9870	20.8171
23.8400	1.9890	20.9064
23.8600	1.9910	20.8669
23.8800	1.9920	20.9030
23.9000	1.9940	20.8727
23.9200	1.9960	20.7966
23.9400	1.9970	20.7672
23.9600	2.0010	20.8646
23.9800	2.0020	20.9419
24.0000	2.0030	20.9885
24.0200	2.0030	20.8264
24.0400	2.0060	20.8867
24.0600	2.0060	20.9687
24.0800	2.0090	20.9814
24.1000	2.0070	20.9136
24.1200	2.0120	20.8829
24.1400	2.0150	20.7846
24.1600	2.0170	20.6820
24.1800	2.0180	20.5927
24.2000	2.0160	20.4482
24.2200	2.0190	20.5177
24.2400	2.0220	20.7297
24.2600	2.0240	20.6657
24.2800	2.0270	20.5766
24.3000	2.0300	20.5702
24.3200	2.0280	20.5068
24.3400	2.0310	20.4765
24.3600	2.0320	20.5188
24.3800	2.0360	20.5097
24.4000	2.0360	20.3882
24.4200	2.0330	20.3878
24.4400	2.0400	20.3409
24.4600	2.0390	20.3657
24.4800	2.0420	20.1775
24.5000	2.0420	20.1132
24.5200	2.0460	20.2860
24.5400	2.0470	20.2899
24.5600	2.0470	20.3020
24.5800	2.0490	20.3011
24.6000	2.0520	20.3419
24.6200	2.0550	20.3558
24.6400	2.0550	20.3094
24.6600	2.0580	20.2533
24.6800	2.0600	20.2302
24.7000	2.0620	20.1598
24.7200	2.0630	20.1409
24.7400	2.0600	20.1637
24.7600	2.0670	20.3212
24.7800	2.0690	20.2050
24.8000	2.0670	20.1441
24.8200	2.0670	20.2935
24.8400	2.0700	20.2670
24.8600	2.0730	20.3791
24.8800	2.0760	20.3568
24.9000	2.0790	20.2939
24.9200	2.0810	20.2821
24.9400	2.0780	20.1896
24.9600	2.0830	20.1165
24.9800	2.0840	20.1718
25.0000	2.0850	20.4538
25.0200	2.0850	20.2522
25.0400	2.0870	20.1867
25.0600	2.0900	20.1382
25.0800	2.0930	20.2274
25.1000	2.0920	20.3613
25.1200	2.0950	20.4374
25.1400	2.0960	20.5714
25.1600	2.0970	20.4269
25.1800	2.1000	20.3346
25.2000	2.1050	20.5248
25.2200	2.1050	20.4368
25.2400	2.1050	20.3188
25.2600	2.1080	20.2869
25.2800	2.1080	20.1998
25.3000	2.1090	20.2001
25.3200	2.1090	20.3007
25.3400	2.1110	20.4187
25.3600	2.1170	20.4092
25.3800	2.1160	20.4654
25.4000	2.1210	20.4274
25.4200	2.1210	20.3156
25.4400	2.1190	20.2014
25.4600	2.1260	20.2506
25.4800	2.1240	20.2979
25.5000	2.1270	20.2107
25.5200	2.1300	20.2141
25.5400	2.1310	20.2017
25.5600	2.1330	20.3076
25.5800	2.1350	20.2858
25.6000	2.1350	20.4250
25.6200	2.1400	20.4949
25.6400	2.1370	20.3650
25.6600	2.1400	20.1935
25.6800	2.1410	20.4036
25.7000	2.1460	20.4461
25.7200	2.1450	20.3029
25.7400	2.1460	20.3822
25.7600	2.1470	20.4026
25.7800	2.1520	20.4389
25.8000	2.1530	20.4353
25.8200	2.1540	20.4518
25.8400	2.1530	20.5254
25.8600	2.1590	20.3774
25.8800	2.1580	20.3044
25.9000	2.1610	20.3829
25.9200	2.1610	20.3433
25.9400	2.1650	20.2922
25.9600	2.1660	20.2882
25.9800	2.1690	20.1333
26.0000	2.1700	20.1046
26.0200	2.1720	20.1457
26.0400	2.1720	20.0367
26.0600	2.1730	20.0499
26.0800	2.1740	20.2168
26.1000	2.1750	20.1806
26.1200	2.1780	20.0621
26.1400	2.1810	19.9385
26.1600	2.1840	19.8463
26.1800	2.1820	19.9261
26.2000	2.1870	19.9549
26.2200	2.1890	19.9482
26.2400	2.1910	19.8839
26.2600	2.1900	19.8266
26.2800	2.1900	19.7971
26.3000	2.1910	19.8598
26.3200	2.1950	19.9445
26.3400	2.1980	19.8480
26.3600	2.1970	19.8481
26.3800	2.1990	19.9027
26.4000	2.2010	19.8546
26.4200	2.2050	19.8402
26.4400	2.2080	19.8600
26.4600	2.2090	19.7046
26.4800	2.2100	19.6804
26.5000	2.2090	19.7144
26.5200	2.2130	19.6935
26.5400	2.2140	19.6515
26.5600	2.2160	19.6183
26.5800	2.2190	19.8274
26.6000	2.2210	19.8898
26.6200	2.2190	19.9441
26.6400	2.2190	19.7940
26.6600	2.2230	19.5652
26.6800	2.2270	19.4756
26.7000	2.2300	19.6009
26.7200	2.2260	19.6528
26.7400	2.2290	19.5931
26.7600	2.2320	19.5816
26.7800	2.2350	19.7677
26.8000	2.2340	19.7389
26.8200	2.2350	19.7884
26.8400	2.2380	19.7688
26.8600	2.2400	19.7310
26.8800	2.2400	19.7097
26.9000	2.2450	19.7156
26.9200	2.2480	19.7211
26.9400	2.2480	19.5964
26.9600	2.2500	19.5401
26.9800	2.2510	19.6514
27.0000	2.2520	19.7119
27.0200	2.2530	19.6425
27.0400	2.2550	19.6138
27.0600	2.2580	19.3825
27.0800	2.2570	19.4645
27.1000	2.2590	19.5238
27.1200	2.2660	19.4401
27.1400	2.2660	19.5017
27.1600	2.2660	19.5746
27.1800	2.2680	19.4143
27.2000	2.2700	19.2888
27.2200	2.2700	19.3044
27.2400	2.2740	19.3792
27.2600	2.2750	19.4252
27.2800	2.2740	19.4191
27.3000	2.2740	19.3680
27.3200	2.2800	19.5020
27.3400	2.2790	19.5330
27.3600	2.2850	19.4102
27.3800	2.2830	19.2846
27.4000	2.2840	19.2256
27.4200	2.2850	19.2940
27.4400	2.2890	19.3714
27.4600	2.2890	19.3922
27.4800	2.2930	19.5016
27.5000	2.2930	19.5003
27.5200	2.2950	19.4108
27.5400	2.2960	19.3547
27.5600	2.2980	19.2967
27.5800	2.3020	19.3319
27.6000	2.3010	19.3863
27.6200	2.3020	19.4606
27.6400	2.3030	19.5598
27.6600	2.3070	19.5843
27.6800	2.3120	19.4851
27.7000	2.3140	19.4916
27.7200	2.3140	19.3592
27.7400	2.3130	19.2482
27.7600	2.3160	19.1302
27.7800	2.3180	19.2768
27.8000	2.3220	19.2712
27.8200	2.3190	19.3503
27.8400	2.3210	19.2776
27.8600	2.3250	19.2102
27.8800	2.3260	19.1608
27.9000	2.3250	19.0965
27.9200	2.3300	19.0061
27.9400	2.3280	19.1506
27.9600	2.3310	19.1849
27.9800	2.3330	19.1793
28.0000	2.3370	19.1759
28.0200	2.3360	19.1085
28.0400	2.3390	19.1223
28.0600	2.3400	19.1480
28.0800	2.3430	19.1801
28.1000	2.3440	19.1642
28.1200	2.3440	19.0440
28.1400	2.3500	18.9453
28.1600	2.3500	19.1101
28.1800	2.3490	19.2756
28.2000	2.3500	19.1895
28.2200	2.3550	19.1303
28.2400	2.3560	19.1216
28.2600	2.3570	19.1761
28.2800	2.3590	19.1506
28.3000	2.3600	19.0745
28.3200	2.3610	18.9550
28.3400	2.3650	18.9215
28.3600	2.3660	19.0704
28.3800	2.3690	19.0153
28.4000	2.3710	18.9643
28.4200	2.3680	19.0895
28.4400	2.3680	18.9967
28.4600	2.3720	18.9056
28.4800	2.3740	18.9310
28.5000	2.3790	18.9777
28.5200	2.3810	18.9390
28.5400	2.3800	18.8330
28.5600	2.3810	18.7632
28.5800	2.3820	18.9343
28.6000	2.3850	18.9102
28.6200	2.3860	18.7879
28.6400	2.3910	18.7308
28.6600	2.3920	18.7800
28.6800	2.3890	18.7539
28.7000	2.3930	18.8716
28.7200	2.3940	18.8199
28.7400	2.3980	18.7631
28.7600	2.4000	18.7259
28.7800	2.4020	18.6610
28.8000	2.4000	18.6260
28.8200	2.4030	18.5746
28.8400	2.4070	18.5562
28.8600	2.4080	18.5806
28.8800	2.4080	18.4919
28.9000	2.4080	18.4849
28.9200	2.4120	18.5175
28.9400	2.4140	18.5947
28.9600	2.4160	18.6257
28.9800	2.4170	18.6392
29.0000	2.4200	18.6584
29.0200	2.4210	18.8220
29.0400	2.4230	18.7820
29.0600	2.4240	18.6326
29.0800	2.4260	18.5049
29.1000	2.4270	18.4168
29.1200	2.4270	18.6381
29.1400	2.4310	18.8141
29.1600	2.4310	18.8198
29.1800	2.4350	18.7482
29.2000	2.4380	18.6974
29.2200	2.4360	18.5947
29.2400	2.4380	18.4933
29.2600	2.4390	18.4381
29.2800	2.4440	18.4614
29.3000	2.4470	18.5134
29.3200	2.4480	18.4986
29.3400	2.4460	18.5445
29.3600	2.4490	18.6998
29.3800	2.4520	18.6693
29.4000	2.4500	18.5583
29.4200	2.4560	18.4482
29.4400	2.4530	18.4846
29.4600	2.4550	18.5369
29.4800	2.4540	18.5409
29.5000	2.4580	18.4944
29.5200	2.4630	18.4383
29.5400	2.4660	18.3395
29.5600	2.4640	18.3560
29.5800	2.4680	18.2173
29.6000	2.4660	18.1637
29.6200	2.4680	18.2693
29.6400	2.4710	18.3086
29.6600	2.4730	18.3075
29.6800	2.4750	18.4973
29.7000	2.4760	18.4137
29.7200	2.4770	18.3829
29.7400	2.4800	18.4249
29.7600	2.4810	18.3067
29.7800	2.4830	18.2666
29.8000	2.4860	18.2688
29.8200	2.4850	18.2910
29.8400	2.4880	18.2960
29.8600	2.4910	18.3952
29.8800	2.4930	18.3847
29.9000	2.4950	18.2319
29.9200	2.4970	18.3882
29.9400	2.4970	18.4111
29.9600	2.4990	18.2938
29.9800	2.5010	18.1420
30.0000	2.5020	18.2442
30.0200	2.5020	18.3067
30.0400	2.5060	18.2799
30.0600	2.5070	18.2826
30.0800	2.5100	18.2634
30.1000	2.5120	18.3472
30.1200	2.5120	18.2115
30.1400	2.5130	18.2080
30.1600	2.5170	18.1778
30.1800	2.5180	18.1570
30.2000	2.5160	18.1498
30.2200	2.5220	18.2096
30.2400	2.5210	18.2701
30.2600	2.5250	18.3023
30.2800	2.5270	18.2920
30.3000	2.5260	18.2651
30.3200	2.5270	18.1263
30.3400	2.5310	18.0799
30.3600	2.5330	18.1958
30.3800	2.5350	18.2386
30.4000	2.5350	18.2094
30.4200	2.5380	18.2071
30.4400	2.5380	18.1085
30.4600	2.5380	18.1259
30.4800	2.5420	18.0625
30.5000	2.5460	18.0632
30.5200	2.5460	18.1309
30.5400	2.5450	18.0750
30.5600	2.5490	18.0009
30.5800	2.5500	18.0823
30.6000	2.5490	17.9473
30.6200	2.5540	17.9438
30.6400	2.5550	17.9971
30.6600	2.5560	17.9242
30.6800	2.5590	17.9924
30.7000	2.5620	18.0396
30.7200	2.5640	18.0413
30.7400	2.5610	18.0647
30.7600	2.5630	17.9623
30.7800	2.5680	17.9853
30.8000	2.5690	18.1169
30.8200	2.5710	18.2003
30.8400	2.5730	18.1264
30.8600	2.5760	18.0768
30.8800	2.5770	18.0431
30.9000	2.5760	17.9796
30.9200	2.5760	18.0566
30.9400	2.5800	18.1116
30.9600	2.5800	18.1236
30.9800	2.5820	18.1181
31.0000	2.5840	18.1329
31.0200	2.5840	18.2108
31.0400	2.5910	18.2584
31.0600	2.5940	18.2159
31.0800	2.5940	18.3242
31.1000	2.5950	18.3667
31.1200	2.5950	18.2875
31.1400	2.5970	18.2108
31.1600	2.6010	18.3431
31.1800	2.6010	18.2154
31.2000	2.5990	18.2016
31.2200	2.6020	18.2215
31.2400	2.6050	18.2386
31.2600	2.6070	18.0681
31.2800	2.6130	18.1680
31.3000	2.6090	18.2347
31.3200	2.6100	18.2310
31.3400	2.6140	18.1878
31.3600	2.6150	18.1497
31.3800	2.6220	18.1958
31.4000	2.6210	18.2528
31.4200	2.6190	18.2617
31.4400	2.6200	18.2518
31.4600	2.6240	18.2296
31.4800	2.6250	18.1875
31.5000	2.6300	18.1076
31.5200	2.6280	18.1396
31.5400	2.6300	18.1634
31.5600	2.6340	18.1353
31.5800	2.6340	18.1587
31.6000	2.6350	18.1534
31.6200	2.6380	18.1055
31.6400	2.6410	18.1138
31.6600	2.6420	17.9356
31.6800	2.6430	18.0239
31.7000	2.6440	18.1897
31.7200	2.6440	18.2056
31.7400	2.6460	18.1725
31.7600	2.6480	18.1879
31.7800	2.6510	18.1467
31.8000	2.6540	18.1049
31.8200	2.6570	18.1234
31.8400	2.6550	18.1203
31.8600	2.6560	18.0048
31.8800	2.6590	18.0592
31.9000	2.6610	18.0894
31.9200	2.6610	18.1617
31.9400	2.6600	18.1510
31.9600	2.6660	18.1104
31.9800	2.6680	18.0779
32.0000	2.6720	18.1051
32.0200	2.6710	18.2827
32.0400	2.6730	18.1789
32.0600	2.6720	17.9971
32.0800	2.6750	18.0431
32.1000	2.6790	18.1641
32.1200	2.6790	18.1465
32.1400	2.6800	18.0819
32.1600	2.6790	17.9881
32.1800	2.6850	17.9865
32.2000	2.6860	18.0108
32.2200	2.6870	18.0485
32.2400	2.6870	18.2599
32.2600	2.6880	18.2702
32.2800	2.6930	18.3441
32.3000	2.6970	18.4718
32.3200	2.6940	18.5684
32.3400	2.6960	18.2599
32.3600	2.7000	18.2100
32.3800	2.7000	18.2032
32.4000	2.7030	18.2111
32.4200	2.7040	18.2231
32.4400	2.7060	18.2235
32.4600	2.7070	18.2370
32.4800	2.7090	18.2450
32.5000	2.7110	18.2224
32.5200	2.7130	18.1997
32.5400	2.7160	18.2546
32.5600	2.7160	18.1497
32.5800	2.7140	18.1420
32.6000	2.7160	18.1955
32.6200	2.7200	18.1519
32.6400	2.7240	18.1898
32.6600	2.7240	18.2197
32.6800	2.7250	18.1825
32.7000	2.7270	18.2886
32.7200	2.7290	18.3639
32.7400	2.7310	18.3300
32.7600	2.7340	18.2299
32.7800	2.7350	18.2560
32.8000	2.7360	18.3386
32.8200	2.7360	18.3042
32.8400	2.7400	18.2943
32.8600	2.7400	18.2271
32.8800	2.7420	18.0584
32.9000	2.7430	18.0693
32.9200	2.7460	18.0628
32.9400	2.7470	18.1773
32.9600	2.7480	18.2495
32.9800	2.7520	18.2373
33.0000	2.7520	18.3503
33.0200	2.7530	18.3713
33.0400	2.7540	18.2373
33.0600	2.7590	18.2346
33.0800	2.7590	18.3234
33.1000	2.7630	18.2460
33.1200	2.7630	18.2874
33.1400	2.7610	18.2569
33.1600	2.7660	18.2845
33.1800	2.7650	18.3775
33.2000	2.7690	18.4140
33.2200	2.7710	18.4014
33.2400	2.7710	18.3963
33.2600	2.7750	18.4137
33.2800	2.7760	18.3758
33.3000	2.7780	18.3925
33.3200	2.7790	18.3877
33.3400	2.7800	18.3303
33.3600	2.7810	18.3614
33.3800	2.7820	18.4057
33.4000	2.7880	18.3887
33.4200	2.7870	18.4444
33.4400	2.7900	18.4929
33.4600	2.7900	18.4984
33.4800	2.7900	18.4823
33.5000	2.7950	18.5527
33.5200	2.7980	18.5138
33.5400	2.7990	18.5546
33.5600	2.8010	18.5131
33.5800	2.8010	18.5658
33.6000	2.8020	18.5458
33.6200	2.8020	18.4467
33.6400	2.8050	18.4124
33.6600	2.8080	18.3783
33.6800	2.8080	18.4229
33.7000	2.8110	18.2129
33.7200	2.8130	18.2855
33.7400	2.8110	18.2068
33.7600	2.8160	18.3397
33.7800	2.8170	18.3795
33.8000	2.8190	18.3735
33.8200	2.8230	18.5815
33.8400	2.8250	18.5699
33.8600	2.8220	18.5378
33.8800	2.8240	18.4536
33.9000	2.8270	18.5808
33.9200	2.8300	18.6272
33.9400	2.8330	18.6854
33.9600	2.8330	18.7195
33.9800	2.8350	18.6431
34.0000	2.8350	18.5407
34.0200	2.8340	18.4673
34.0400	2.8400	18.4624
34.0600	2.8420	18.5608
34.0800	2.8420	18.5071
34.1000	2.8440	18.3906
34.1200	2.8430	18.4394
34.1400	2.8460	18.4030
34.1600	2.8500	18.3999
34.1800	2.8490	18.3646
34.2000	2.8530	18.2434
34.2200	2.8540	18.3973
34.2400	2.8560	18.2846
34.2600	2.8570	18.3048
34.2800	2.8590	18.2864
34.3000	2.8600	18.3021
34.3200	2.8650	18.3222
34.3400	2.8630	18.3607
34.3600	2.8640	18.2664
34.3800	2.8680	18.2265
34.4000	2.8700	18.1756
34.4200	2.8710	18.2036
34.4400	2.8730	18.2502
34.4600	2.8720	18.2156
34.4800	2.8780	18.1889
34.5000	2.8780	18.0870
34.5200	2.8770	18.0397
34.5400	2.8820	18.0822
34.5600	2.8820	17.9524
34.5800	2.8810	17.9308
34.6000	2.8860	17.9801
34.6200	2.8890	18.0888
34.6400	2.8900	18.1257
34.6600	2.8930	18.1454
34.6800	2.8910	18.1532
34.7000	2.8950	18.0987
34.7200	2.8940	18.0229
34.7400	2.8960	17.9386
34.7600	2.8980	17.9613
34.7800	2.8990	18.3291
34.8000	2.9000	18.2099
34.8200	2.9030	18.0707
34.8400	2.9040	18.0625
34.8600	2.9080	18.1223
34.8800	2.9080	17.9818
34.9000	2.9120	18.0273
34.9200	2.9130	18.0304
34.9400	2.9130	18.1295
34.9600	2.9150	18.0198
34.9800	2.9150	17.9339
35.0000	2.9170	17.8587
35.0200	2.9200	17.8474
35.0400	2.9220	17.8474
35.0600	2.9230	17.8234
35.0800	2.9260	17.8991
35.1000	2.9250	17.8579
35.1200	2.9290	17.8023
35.1400	2.9300	17.7736
35.1600	2.9310	17.8654
35.1800	2.9320	17.9804
35.2000	2.9370	17.8278
35.2200	2.9350	17.7727
35.2400	2.9410	17.9028
35.2600	2.9440	17.7960
35.2800	2.9410	17.7570
35.3000	2.9430	17.7697
35.3200	2.9460	17.7154
35.3400	2.9490	17.8293
35.3600	2.9500	17.8249
35.3800	2.9510	17.9346
35.4000	2.9530	17.7633
35.4200	2.9530	17.6870
35.4400	2.9580	17.7285
35.4600	2.9570	17.6260
35.4800	2.9590	17.7089
35.5000	2.9580	17.8860
35.5200	2.9600	17.9249
35.5400	2.9640	17.8636
35.5600	2.9650	17.8123
35.5800	2.9690	18.0165
35.6000	2.9720	17.8668
35.6200	2.9710	17.6912
35.6400	2.9730	17.7006
35.6600	2.9750	17.7351
35.6800	2.9740	17.7558
35.7000	2.9730	17.7169
35.7200	2.9790	17.7169
35.7400	2.9830	17.5797
35.7600	2.9840	17.5286
35.7800	2.9820	17.6085
35.8000	2.9820	17.6996
35.8200	2.9860	17.7723
35.8400	2.9880	17.7786
35.8600	2.9920	17.7515
35.8800	2.9950	17.7367
35.9000	2.9950	17.8398
35.9200	2.9960	17.7980
35.9400	2.9970	17.6947
35.9600	2.9970	17.6908
35.9800	3.0000	17.6312
36.0000	3.0030	17.6928
36.0200	3.0050	17.7082
36.0400	3.0070	17.6538
36.0600	3.0090	17.7110
36.0800	3.0110	17.6976
36.1000	3.0100	17.7981
36.1200	3.0130	17.8999
36.1400	3.0120	17.7927
36.1600	3.0160	17.7022
36.1800	3.0140	17.6119
36.2000	3.0210	17.6474
36.2200	3.0220	17.8589
36.2400	3.0230	17.8015
36.2600	3.0250	17.7401
36.2800	3.0240	17.7359
36.3000	3.0290	17.8155
36.3200	3.0290	17.6454
36.3400	3.0330	17.4030
36.3600	3.0320	17.3402
36.3800	3.0350	17.3892
36.4000	3.0360	17.5529
36.4200	3.0350	17.5910
36.4400	3.0390	17.6455
36.4600	3.0420	17.6739
36.4800	3.0410	17.7983
36.5000	3.0400	17.7617
36.5200	3.0460	17.6059
36.5400	3.0470	17.5877
36.5600	3.0510	17.6038
36.5800	3.0520	17.6754
36.6000	3.0540	17.7835
36.6200	3.0540	17.7223
36.6400	3.0530	17.5679
36.6600	3.0560	17.5708
36.6800	3.0600	17.5894
36.7000	3.0620	17.6899
36.7200	3.0650	17.6077
36.7400	3.0650	17.5936
36.7600	3.0630	17.6014
36.7800	3.0640	17.1650
36.8000	3.0700	17.1326
36.8200	3.0710	17.3421
36.8400	3.0740	17.3295
36.8600	3.0720	17.4558
36.8800	3.0760	17.4171
36.9000	3.0780	17.3436
36.9200	3.0780	17.3437
36.9400	3.0800	17.2520
36.9600	3.0850	17.4340
36.9800	3.0840	17.5913
37.0000	3.0870	17.6834
37.0200	3.0890	17.4395
37.0400	3.0850	17.3405
37.0600	3.0910	17.4753
37.0800	3.0920	17.5470
37.1000	3.0940	17.6472
37.1200	3.0960	17.7016
37.1400	3.0960	17.6070
37.1600	3.1010	17.5467
37.1800	3.1010	17.4608
37.2000	3.1030	17.4184
37.2200	3.1030	17.4167
37.2400	3.1060	17.5198
37.2600	3.1070	17.4730
37.2800	3.1110	17.4594
37.3000	3.1090	17.4758
37.3200	3.1120	17.4436
37.3400	3.1140	17.4533
37.3600	3.1140	17.4900
37.3800	3.1180	17.4197
37.4000	3.1200	17.4607
37.4200	3.1200	17.6008
37.4400	3.1230	17.6081
37.4600	3.1220	17.4115
37.4800	3.1270	17.4806
37.5000	3.1260	17.4769
37.5200	3.1270	17.3741
37.5400	3.1300	17.2037
37.5600	3.1330	17.2002
37.5800	3.1320	17.1869
37.6000	3.1350	17.2957
37.6200	3.1390	17.2983
37.6400	3.1390	17.3214
37.6600	3.1410	17.2913
37.6800	3.1460	17.3020
37.7000	3.1450	17.3262
37.7200	3.1470	17.2834
37.7400	3.1480	17.2293
37.7600	3.1470	17.2378
37.7800	3.1480	17.2548
37.8000	3.1520	17.2725
37.8200	3.1570	17.2629
37.8400	3.1570	17.2090
37.8600	3.1550	17.1193
37.8800	3.1600	17.1504
37.9000	3.1600	17.0661
37.9200	3.1610	17.1260
37.9400	3.1640	17.0967
37.9600	3.1690	17.0330
37.9800	3.1690	17.0586
38.0000	3.1710	17.1015
38.0200	3.1700	16.9870
38.0400	3.1710	17.0233
38.0600	3.1720	17.0448
38.0800	3.1740	16.8371
38.1000	3.1780	16.8803
38.1200	3.1810	16.9590
38.1400	3.1790	16.8485
38.1600	3.1810	16.4371
38.1800	3.1840	16.4725
38.2000	3.1870	16.9076
38.2200	3.1890	16.9720
38.2400	3.1880	16.8392
38.2600	3.1910	16.8063
38.2800	3.1950	16.8134
38.3000	3.1910	16.7624
38.3200	3.1960	16.7256
38.3400	3.1950	16.5624
38.3600	3.2010	16.6221
38.3800	3.1980	16.7510
38.4000	3.2000	16.8241
38.4200	3.2040	16.7832
38.4400	3.2060	16.8284
38.4600	3.2090	16.8659
38.4800	3.2090	16.8012
38.5000	3.2110	16.8647
38.5200	3.2110	16.8392
38.5400	3.2140	16.8190
38.5600	3.2130	16.9448
38.5800	3.2190	16.9634
38.6000	3.2190	16.9545
38.6200	3.2230	16.9474
38.6400	3.2230	16.9369
38.6600	3.2230	16.8955
38.6800	3.2210	16.8377
38.7000	3.2260	16.8053
38.7200	3.2270	16.8867
38.7400	3.2310	16.9622
38.7600	3.2310	16.9971
38.7800	3.2310	17.0486
38.8000	3.2360	16.9961
38.8200	3.2370	16.8895
38.8400	3.2400	16.8756
38.8600	3.2430	16.8518
38.8800	3.2430	16.8557
38.9000	3.2440	16.8895
38.9200	3.2450	16.9273
38.9400	3.2490	16.9188
38.9600	3.2510	16.8893
38.9800	3.2520	16.8176
39.0000	3.2530	16.8047
39.0200	3.2520	16.6966
39.0400	3.2530	16.6980
39.0600	3.2550	16.8036
39.0800	3.2600	16.8895
39.1000	3.2620	16.8665
39.1200	3.2650	16.7437
39.1400	3.2620	16.6989
39.1600	3.2630	16.7382
39.1800	3.2680	16.8344
39.2000	3.2710	16.8711
39.2200	3.2730	16.8980
39.2400	3.2730	16.7821
39.2600	3.2750	16.8906
39.2800	3.2770	16.7529
39.3000	3.2780	16.6672
39.3200	3.2750	16.7152
39.3400	3.2820	16.9235
39.3600	3.2800	16.9673
39.3800	3.2850	16.8563
39.4000	3.2840	16.7863
39.4200	3.2890	16.7405
39.4400	3.2890	16.7749
39.4600	3.2890	16.8826
39.4800	3.2880	16.7780
39.5000	3.2950	16.7593
39.5200	3.2940	16.7464
39.5400	3.2980	16.7101
39.5600	3.2980	16.7648
39.5800	3.2990	16.8572
39.6000	3.3030	16.8660
39.6200	3.3060	16.8016
39.6400	3.3080	16.6919
39.6600	3.3080	16.5972
39.6800	3.3090	16.6215
39.7000	3.3090	16.5930
39.7200	3.3120	16.6783
39.7400	3.3150	16.6855
39.7600	3.3150	16.5843
39.7800	3.3180	16.5402
39.8000	3.3190	16.5971
39.8200	3.3190	16.5415
39.8400	3.3260	16.4305
39.8600	3.3240	16.3729
39.8800	3.3290	16.3453
39.9000	3.3300	16.4492
39.9200	3.3270	16.4799
39.9400	3.3310	16.3948
[truncated: 1,031 more rows]
